# Supplementary material for: Structure and function of H+/K+ pump mutants reveal Na+/K+ pump mechanisms
Source: Nat Commun. 2022 Sep 9;13:5270. doi: 10.1038/s41467-022-32793-0 (PMC9463140; doi:10.1038/s41467-022-32793-0)
Supplement: Supplementary file 6 — Source Data [file 41467_2022_32793_MOESM6_ESM.xlsx]

## Sheet: ngHKA_WT
	ngHKA WT																													NaCl, mM
		U/h		KCl, mM																								LogK	KCl, mM	0	1	5	10	20	50	100	300
		NaCl, mM	BeF	0	0.01	0.02	0.03	0.05	0.08	0.1	0.2	0.3	0.5	0.8	1	2	3	5	8	10	20	30	50	80	100	200		-9	0	0	0	0	0	0	0	0	0
		0	-0.00941391	1.78388	2.3698	2.64591	2.90663	3.30467	3.69986	3.78077	4.30423	4.59882	4.9442	5.03271	5.05369	5.0867	5.24935	5.4561	5.16686	5.5427	5.42712	5.74239	5.86595	5.90172	5.89335	5.39507		-5	0.01	14.2799	16.2293	13.3416	10.9906	8.68821	5.84467	3.90875	2.30968
		1	-0.0103894	1.6973	2.36321	2.71788	2.81439	3.26242	3.61452	3.80163	4.36083	4.6764	5.06938	4.92836	4.98345	5.14696	5.26306	5.43306	5.33328	5.35242	5.54725	5.65614	5.78632	6.11299	5.74095	5.09956		-4.69897	0.02	21.0091	24.8733	20.0234	17.7223	14.3722	7.58225	4.89522	1.97976
		5	-0.014087	1.56241	2.10983	2.384	2.49228	2.89355	3.35934	3.44001	4.08636	4.34586	4.87644	5.03367	4.8808	5.04633	5.07491	5.26167	5.15581	5.13879	5.64666	5.77195	5.73246	5.89847	5.76413	5.12377		-4.52288	0.03	27.3633	27.2253	22.6623	21.4717	15.7632	10.1905	5.74061	2.60393
		10	0.000441907	1.51919	1.97015	2.24636	2.40021	2.86558	3.11767	3.2772	3.90215	4.14955	4.60928	4.89218	4.79878	4.97639	5.14429	5.31824	5.27007	5.30065	5.74787	5.95357	5.81291	5.9237	5.79515	5.10905		-4.30103	0.05	37.0642	38.1447	32.442	32.8136	25.4845	17.359	11.0128	4.90356
		20	0.00789275	1.46681	1.82329	2.05652	2.11359	2.51247	2.95083	2.94307	3.60826	3.98794	4.45236	4.71749	4.63655	4.92635	5.19681	5.33413	5.3485	5.34546	5.78744	5.9904	6.22846	5.95613	5.95271	5.13985		-4.09691	0.08	46.6957	46.7258	43.7941	38.9574	36.168	23.8842	15.1101	5.32997
		50	0.00810225	1.43352	1.67333	1.74463	1.85165	2.14578	2.41352	2.54465	3.03007	3.53058	4.02745	4.48069	4.36824	5.17311	5.15492	5.26947	5.60131	5.52727	5.67265	6.04963	6.01287	6.05717	5.80794	4.9607		-4	0.1	48.6674	51.2861	45.7601	42.8454	35.979	27.0801	16.5721	6.81643
		100	0.00630233	1.37115	1.53153	1.57201	1.60669	1.82302	1.99113	2.05112	2.50471	3.00915	3.39002	3.88261	3.94711	4.53455	4.95526	5.16595	5.24162	5.28328	5.72269	6.0285	5.70929	5.65595	5.49791	4.74392		-3.69897	0.2	61.4252	64.9148	61.5127	58.0764	52.1907	38.9107	27.6268	12.521
		300	0.0111511	1.0837	1.17847	1.16493	1.19054	1.2849	1.30239	1.36338	1.59745	1.84523	2.15542	2.46233	2.61016	3.25583	3.64366	4.0683	4.39065	4.47677	4.855	5.03071	4.87305	4.69201	4.4609	3.75227		-3.52288	0.3	68.6046	72.6055	67.8371	64.1062	61.4442	51.1088	39.9208	18.5598
		0KCl BG																										-3.30103	0.5	77.0222	82.1831	80.7683	75.3104	72.763	63.2183	49.2031	26.1197
		NaCl, mM	BeF	0	0.01	0.02	0.03	0.05	0.08	0.1	0.2	0.3	0.5	0.8	1	2	3	5	8	10	20	30	50	80	100	200		-3.09691	0.8	79.1794	78.7463	84.6002	82.2052	79.2245	74.2645	61.2084	33.5995
		0		0	0.585921	0.862031	1.12275	1.52079	1.91598	1.99689	2.52035	2.81494	3.16032	3.24883	3.26981	3.30282	3.46547	3.67222	3.38298	3.75883	3.64324	3.95851	4.08207	4.11785	4.10947	3.61119		-3	1	79.6906	80.089	80.8745	79.929	77.2519	71.5241	62.7804	37.2023
		1		0	0.665909	1.02058	1.11709	1.56513	1.91722	2.10433	2.66354	2.9791	3.37208	3.23106	3.28616	3.44966	3.56576	3.73576	3.63598	3.65513	3.84996	3.95884	4.08902	4.41569	4.04365	3.40226		-2.69897	2	80.4951	84.074	84.9086	84.2576	84.3147	91.14	77.0973	52.9383
		5		0	0.547421	0.821588	0.929864	1.33114	1.79693	1.8776	2.52395	2.78344	3.31403	3.47126	3.31839	3.48391	3.5125	3.69925	3.5934	3.57637	4.08425	4.20954	4.17005	4.33605	4.20172	3.56135		-2.52288	3	84.4593	86.9035	85.6053	88.3494	90.9062	90.6968	87.3506	62.3906
		10		0	0.450957	0.727168	0.881011	1.34638	1.59847	1.758	2.38295	2.63036	3.09008	3.37298	3.27959	3.4572	3.62509	3.79904	3.75087	3.78146	4.22868	4.43438	4.29372	4.4045	4.27595	3.58986		-2.30103	5	89.4981	91.0467	90.1569	92.5889	94.253	93.4885	92.4855	72.7397
		20		0	0.356489	0.589712	0.646784	1.04566	1.48402	1.47627	2.14145	2.52114	2.98556	3.25068	3.16974	3.45954	3.73	3.86732	3.88169	3.87865	4.32063	4.5236	4.76165	4.48932	4.4859	3.67305		-2.09691	8	82.4489	88.6149	87.577	91.4149	94.6032	101.576	94.3296	80.5959
		50		0	0.239814	0.31111	0.418129	0.712263	0.980001	1.11113	1.59656	2.09706	2.59393	3.04717	2.93473	3.73959	3.72141	3.83596	4.16779	4.09375	4.23913	4.61611	4.57936	4.62365	4.37442	3.52719		-2	10	91.6087	89.0814	87.1621	92.1604	94.5292	99.7714	95.3451	82.6947
		100		0	0.160381	0.200857	0.235545	0.451871	0.619986	0.679973	1.13356	1.638	2.01887	2.51146	2.57596	3.1634	3.58411	3.7948	3.87047	3.91213	4.35155	4.65735	4.33814	4.2848	4.12676	3.37277		-1.69897	20	88.7918	93.8297	99.5399	103.06	105.301	103.315	106.054	91.9128
		300		0	0.0947693	0.081232	0.106842	0.2012	0.218695	0.279687	0.513753	0.761531	1.07172	1.37863	1.52646	2.17213	2.55997	2.98461	3.30696	3.39307	3.7713	3.94701	3.78935	3.60831	3.3772	2.66857		-1.52288	30	96.4754	96.4835	102.593	108.073	110.247	112.502	113.507	96.1951
		%	100% =	4.10313	0 Na, 80 mM KCl																							-1.30103	50	99.4867	99.6561	101.631	104.645	116.049	111.606	105.728	92.3526
		NaCl, mM		0	0.01	0.02	0.03	0.05	0.08	0.1	0.2	0.3	0.5	0.8	1	2	3	5	8	10	20	30	50	80	100	200		-1.09691	80	100.359	107.618	105.677	107.345	109.412	112.686	104.428	87.9405
		0		0	14.2799	21.0091	27.3633	37.0642	46.6957	48.6674	61.4252	68.6046	77.0222	79.1794	79.6906	80.4951	84.4593	89.4981	82.4489	91.6087	88.7918	96.4754	99.4867	100.359	100.155	88.0107		-1	100	100.155	98.5504	102.403	104.212	109.329	106.612	100.576	82.308
		1		0	16.2293	24.8733	27.2253	38.1447	46.7258	51.2861	64.9148	72.6055	82.1831	78.7463	80.089	84.074	86.9035	91.0467	88.6149	89.0814	93.8297	96.4835	99.6561	107.618	98.5504	82.9187		-0.69897	200	88.0107	82.9187	86.7961	87.4907	89.5182	85.9633	82.1999	65.0374
		5		0	13.3416	20.0234	22.6623	32.442	43.7941	45.7601	61.5127	67.8371	80.7683	84.6002	80.8745	84.9086	85.6053	90.1569	87.577	87.1621	99.5399	102.593	101.631	105.677	102.403	86.7961
		10		0	10.9906	17.7223	21.4717	32.8136	38.9574	42.8454	58.0764	64.1062	75.3104	82.2052	79.929	84.2576	88.3494	92.5889	91.4149	92.1604	103.06	108.073	104.645	107.345	104.212	87.4907
		20		0	8.68821	14.3722	15.7632	25.4845	36.168	35.979	52.1907	61.4442	72.763	79.2245	77.2519	84.3147	90.9062	94.253	94.6032	94.5292	105.301	110.247	116.049	109.412	109.329	89.5182
		50		0	5.84467	7.58225	10.1905	17.359	23.8842	27.0801	38.9107	51.1088	63.2183	74.2645	71.5241	91.14	90.6968	93.4885	101.576	99.7714	103.315	112.502	111.606	112.686	106.612	85.9633
		100		0	3.90875	4.89522	5.74061	11.0128	15.1101	16.5721	27.6268	39.9208	49.2031	61.2084	62.7804	77.0973	87.3506	92.4855	94.3296	95.3451	106.054	113.507	105.728	104.428	100.576	82.1999
		300		0	2.30968	1.97976	2.60393	4.90356	5.32997	6.81643	12.521	18.5598	26.1197	33.5995	37.2023	52.9383	62.3906	72.7397	80.5959	82.6947	91.9128	96.1951	92.3526	87.9405	82.308	65.0374

## Sheet: ngHKA_K794A
	ngHKA K794A																													NaCl, mM
		U/h		KCl, mM																									KCl, mM	0	1	5	10	20	50	100	300
		NaCl, mM	BeF	0	0.01	0.02	0.03	0.05	0.08	0.1	0.2	0.3	0.5	0.8	1	2	3	5	8	10	20	30	50	80	100	200			0	0	0	0	0	0	0	0	0
		0	-0.0726167	4.4254	5.44862	6.04543	6.64438	7.74842	9.16309	10.0273	12.1777	14.3915	14.2371	15.218	16.2315	16.9551	16.6857	16.7387	16.5539	16.3207	17.1699	18.0051	18.5473	19.4811	20.046	17.8715			0.01	6.55046	5.85191	3.59381	3.21236	2.70724	0.784996	0.392132	0.153608
		1	-0.104417	4.35515	5.26925	5.82279	6.36416	7.35757	8.8259	9.41062	11.6188	12.9683	14.4837	15.1203	16.0427	16.819	16.9961	17.5139	16.6562	17.191	17.7242	18.108	18.8805	19.4248	19.5103	18.1041			0.02	10.3711	9.39554	6.15295	5.02611	3.52734	1.46949	1.00111	1.05327
		5	-0.0702819	4.43544	4.99682	5.39657	5.93123	6.70499	7.7572	8.40932	10.5935	11.6293	13.6533	15.1166	15.3845	16.8827	17.8959	17.5008	17.1893	17.6384	18.0735	18.3915	19.0195	19.9546	19.7272	18.5536			0.03	14.2055	12.8613	9.57574	7.66546	4.67588	4.92205	1.02839	1.33072
		10	-0.102062	4.51163	5.01342	5.29673	5.70902	6.35738	7.42148	7.78259	9.57817	10.9227	13.0758	14.2097	15.5041	16.2508	17.2901	17.5466	17.7622	17.4724	18.8004	19.1288	20.0126	20.7501	20.679	19.64			0.05	21.2734	19.2209	14.5292	11.8161	8.49421	5.75688	2.27165	1.33466
		20	0.240505	4.70959	5.13248	5.26059	5.43999	6.03644	6.72908	7.01873	8.49742	9.62225	11.3652	12.9137	14.2667	15.6031	16.7087	17.3624	17.5991	17.2896	19.2422	19.8747	20.2359	21.3128	21.5454	21.1385			0.08	30.3298	28.6209	21.2653	18.6283	12.9284	6.59843	4.43504	2.06093
		50	-0.0752156	4.77983	4.90245	5.00937	5.54868	5.67909	5.81054	6.09696	7.39799	7.90143	9.44939	10.5858	11.9596	14.5304	16.3892	18.6554	18.8172	18.6143	21.0715	22.5143	23.4133	24.9844	26.0454	22.882			0.1	35.8625	32.3641	25.44	20.9401	14.7826	8.43204	4.46324	2.37803
		100	0.0491289	4.66271	4.72396	4.81909	4.82335	5.01756	5.35549	5.3599	5.91515	6.52351	7.50326	8.83653	9.67146	12.6002	14.6739	17.2869	19.0221	19.6464	23.7545	25.0462	26.9734	27.7323	27.6488	24.7428			0.2	49.6287	46.5007	39.4227	32.435	24.249	16.761	8.01786	4.22596
		300	0.134959	4.68451	4.7085	4.84904	4.89238	4.89299	5.00644	5.05597	5.34463	5.96449	6.93165	6.81572	7.31572	9.52374	11.6417	14.35	17.5795	18.2586	24.5589	26.6745	28.117	29.3531	28.4186	25.6946			0.3	63.8011	55.14	46.054	41.0422	31.4499	19.9839	11.9125	8.19421
		0KCl BG																											0.5	62.8124	64.841	59.0108	54.8261	42.6076	29.8936	18.1846	14.3858
		NaCl, mM	BeF	0	0.01	0.02	0.03	0.05	0.08	0.1	0.2	0.3	0.5	0.8	1	2	3	5	8	10	20	30	50	80	100	200			0.8	69.092	68.9161	68.3787	62.0849	52.5212	37.1688	26.72	13.6436
		0		0	1.02322	1.62003	2.21898	3.32302	4.73769	5.60194	7.75229	9.96611	9.81167	10.7926	11.8061	12.5297	12.2603	12.3133	12.1285	11.8953	12.7445	13.5797	14.1219	15.0557	15.6206	13.4461			1	75.5802	74.8215	70.0935	70.372	61.183	45.9637	32.0651	16.8445
		1		0	0.914102	1.46764	2.00901	3.00242	4.47075	5.05547	7.26368	8.61319	10.1286	10.7651	11.6876	12.4639	12.6409	13.1587	12.301	12.8358	13.3691	13.7528	14.5254	15.0697	15.1551	13.7489			2	80.2127	79.7915	79.685	75.1518	69.7381	62.4211	50.8141	30.9798
		5		0	0.561374	0.961127	1.49579	2.26955	3.32176	3.97388	6.15805	7.19391	9.21783	10.6812	10.949	12.4473	13.4605	13.0654	12.7539	13.203	13.6381	13.9561	14.5841	15.5192	15.2917	14.1182			3	78.4882	80.9248	86.1714	81.8054	76.8162	74.3209	64.0899	44.5387
		10		0	0.50179	0.785108	1.19739	1.84575	2.90985	3.27096	5.06654	6.41104	8.56415	9.69803	10.9925	11.7392	12.7785	13.035	13.2506	12.9608	14.2887	14.6172	15.5009	16.2385	16.1674	15.1284			5	78.8271	84.2396	83.6419	83.4476	81.0007	88.8289	80.8174	61.8769
		20		0	0.422887	0.550991	0.7304	1.32685	2.01948	2.30914	3.78783	4.91266	6.65556	8.20412	9.55714	10.8935	11.9991	12.6528	12.8895	12.58	14.5326	15.1651	15.5264	16.6032	16.8358	16.4289			8	77.6443	78.7487	81.6478	84.8276	82.5162	89.8645	91.9258	82.5514
		50		0	0.122621	0.229543	0.768854	0.899258	1.03071	1.31713	2.61816	3.1216	4.66956	5.80599	7.17979	9.75055	11.6094	13.8756	14.0374	13.8344	16.2917	17.7345	18.6335	20.2045	21.2656	18.1022			10	76.1516	82.1726	84.523	82.9724	80.5348	88.5655	95.9229	86.8986
		100		0	0.0612533	0.15638	0.160641	0.354846	0.692779	0.697184	1.25244	1.8608	2.84055	4.17382	5.00875	7.93746	10.0112	12.6241	14.3593	14.9837	19.0918	20.3835	22.3107	23.0696	22.986	20.0801			20	81.588	85.5864	87.3083	91.4738	93.0351	104.296	122.222	127.232
		300		0	0.0239945	0.164528	0.207866	0.208481	0.321929	0.371462	0.66012	1.27998	2.24714	2.13121	2.63121	4.83923	6.95721	9.66554	12.895	13.5741	19.8744	21.99	23.4325	24.6685	23.7341	21.0101			30	86.9346	88.0431	89.3442	93.5766	97.0838	113.533	130.491	140.776
		%	100% =	15.6206	0 Na, 100 mM K																								50	90.4056	92.9886	93.3643	99.234	99.3967	119.288	142.829	150.01
		NaCl, mM		0	0.01	0.02	0.03	0.05	0.08	0.1	0.2	0.3	0.5	0.8	1	2	3	5	8	10	20	30	50	80	100	200			80	96.3839	96.4731	99.3509	103.956	106.29	129.346	147.687	157.923
		0		0	6.55046	10.3711	14.2055	21.2734	30.3298	35.8625	49.6287	63.8011	62.8124	69.092	75.5802	80.2127	78.4882	78.8271	77.6443	76.1516	81.588	86.9346	90.4056	96.3839	100	86.0794			100	100	97.0201	97.8948	103.5	107.779	136.138	147.152	151.941
		1		0	5.85191	9.39554	12.8613	19.2209	28.6209	32.3641	46.5007	55.14	64.841	68.9161	74.8215	79.7915	80.9248	84.2396	78.7487	82.1726	85.5864	88.0431	92.9886	96.4731	97.0201	88.0179			200	86.0794	88.0179	90.3819	96.8489	105.175	115.887	128.549	134.502
		5		0	3.59381	6.15295	9.57574	14.5292	21.2653	25.44	39.4227	46.054	59.0108	68.3787	70.0935	79.685	86.1714	83.6419	81.6478	84.523	87.3083	89.3442	93.3643	99.3509	97.8948	90.3819
		10		0	3.21236	5.02611	7.66546	11.8161	18.6283	20.9401	32.435	41.0422	54.8261	62.0849	70.372	75.1518	81.8054	83.4476	84.8276	82.9724	91.4738	93.5766	99.234	103.956	103.5	96.8489
		20		0	2.70724	3.52734	4.67588	8.49421	12.9284	14.7826	24.249	31.4499	42.6076	52.5212	61.183	69.7381	76.8162	81.0007	82.5162	80.5348	93.0351	97.0838	99.3967	106.29	107.779	105.175
		50		0	0.784996	1.46949	4.92205	5.75688	6.59843	8.43204	16.761	19.9839	29.8936	37.1688	45.9637	62.4211	74.3209	88.8289	89.8645	88.5655	104.296	113.533	119.288	129.346	136.138	115.887
		100		0	0.392132	1.00111	1.02839	2.27165	4.43504	4.46324	8.01786	11.9125	18.1846	26.72	32.0651	50.8141	64.0899	80.8174	91.9258	95.9229	122.222	130.491	142.829	147.687	147.152	128.549
		300		0	0.153608	1.05327	1.33072	1.33466	2.06093	2.37803	4.22596	8.19421	14.3858	13.6436	16.8445	30.9798	44.5387	61.8769	82.5514	86.8986	127.232	140.776	150.01	157.923	151.941	134.502

## Sheet: ngHKA_K794S
	ngHKA K794S																													NaCl, mM
		U/h		KCl, mM																									KCl, mM	0	1	5	10	20	50	100	300
		NaCl, mM	BeF	0	0.01	0.02	0.03	0.05	0.08	0.1	0.2	0.3	0.5	0.8	1	2	3	5	8	10	20	30	50	80	100	200			0	0	0	0	0	0	0	0	0
		0	0.0291651	2.67281	2.90551	3.14105	3.30313	3.53854	4.08089	4.32681	5.21882	5.72985	6.45364	7.0969	8.01148	8.4174	8.47406	8.8347	9.01318	8.90686	9.89647	9.56556	9.05496	7.95752	7.22416	4.76091			0.01	3.22136	3.28843	3.51534	4.25077	4.41215	3.26126	4.44698	2.74626
		1	0.0135836	2.31392	2.55146	2.97708	2.91853	3.29536	3.88875	4.13558	5.14739	5.7914	6.25467	7.04233	7.98004	8.18355	8.82189	9.01706	8.87109	8.51812	9.88486	6.98286	9.16076	8.16274	7.47739	4.60929			0.02	6.48195	9.18049	7.25513	7.24661	8.47592	5.69948	6.14015	2.973
		5	-0.0180232	2.13046	2.3844	2.65454	2.81625	3.24113	4.13828	4.30604	5.52571	6.26926	6.96703	7.76299	8.67283	8.99813	9.41373	9.16999	8.95595	8.55002	9.7915	9.70873	9.53381	8.13035	7.74069	4.78884			0.03	8.72574	8.3699	9.49362	10.9859	9.42854	8.93135	8.07857	4.79284
		10	-0.0218967	2.08033	2.38739	2.6038	2.87392	3.23475	4.06304	4.37565	5.67998	6.50241	7.24322	8.24317	9.29593	10.0409	9.49872	9.25559	9.17414	8.75683	9.75031	9.69231	9.26932	8.38116	7.80542	4.62241			0.05	11.9846	13.5866	15.3755	15.981	15.3744	13.7462	12.3007	8.68488
		20	-0.0117398	2.14716	2.46588	2.75943	2.82824	3.25775	4.24594	4.41674	5.92606	7.04107	7.67704	8.83922	10.1975	10.9474	10.8281	10.2963	9.57642	8.7583	9.85071	9.4641	9.3477	8.53124	7.58101	4.92295			0.08	19.4926	21.8011	27.7951	27.4474	29.0543	25.9506	21.3451	13.8776
		50	-0.0207941	2.5176	2.75318	2.92931	3.16277	3.51057	4.39218	4.60787	6.05477	7.2013	8.14187	9.69852	11.3557	12.8029	12.6771	12.1337	10.9506	9.72187	10.9846	10.3463	9.39826	8.37114	8.19524	5.20155			0.1	22.8969	25.2181	30.1175	31.775	31.4188	28.9365	26.1843	19.1357
		100	-0.025169	2.81828	3.13952	3.26182	3.40185	3.70684	4.36018	4.70974	6.13879	7.27038	8.32867	10.0432	11.8943	14.078	14.8846	14.9401	13.3275	11.9385	13.7575	11.6721	10.135	8.81267	7.82034	5.59233			0.2	35.2454	39.225	47.0018	49.8314	52.313	48.9665	45.9671	32.7281
		300	0.0548741	4.12155	4.31993	4.33631	4.46777	4.74891	5.12402	5.50384	6.48571	7.45024	8.06015	10.1966	11.8561	14.5025	15.6352	16.8673	15.8963	16.335	14.9337	13.2098	11.7541	9.46929	8.75066	5.76924			0.3	42.3198	48.1402	57.2951	61.2167	67.7484	64.8384	61.6322	46.0805
		0KCl BG																											0.5	52.3395	54.5535	66.9546	71.472	76.5525	77.8591	76.2826	54.5238
		NaCl, mM	BeF	0	0.01	0.02	0.03	0.05	0.08	0.1	0.2	0.3	0.5	0.8	1	2	3	5	8	10	20	30	50	80	100	200			0.8	61.2445	65.4573	77.9734	85.3147	92.641	99.4084	100.017	84.0989
		0		0	0.2327	0.468233	0.630317	0.865728	1.40807	1.65399	2.54601	3.05703	3.78083	4.42409	5.33867	5.74459	5.80125	6.16188	6.34036	6.23405	7.22365	6.89274	6.38214	5.28471	4.55134	2.08809			1	73.9054	78.4385	90.5688	99.8885	111.444	122.349	125.643	107.073
		1		0	0.237545	0.663167	0.604613	0.981446	1.57483	1.82167	2.83348	3.47748	3.94075	4.72841	5.66612	5.86963	6.50797	6.70314	6.55717	6.20421	7.57095	4.66895	6.84685	5.84882	5.16348	2.29538			2	79.5247	81.2557	95.0721	110.202	121.825	142.384	155.872	143.708
		5		0	0.253936	0.524085	0.685786	1.11067	2.00782	2.17558	3.39525	4.1388	4.83657	5.63253	6.54237	6.86768	7.28327	7.03953	6.8255	6.41956	7.66104	7.57827	7.40335	5.99989	5.61023	2.65838			3	80.3091	90.0925	100.825	102.696	120.173	140.642	167.039	159.388
		10		0	0.307061	0.52347	0.793582	1.15441	1.98271	2.29531	3.59965	4.42208	5.16289	6.16284	7.2156	7.96059	7.41839	7.17525	7.0938	6.6765	7.66998	7.61197	7.18899	6.30082	5.72509	2.54208			5	85.3015	92.7944	97.4512	99.33	112.812	133.12	167.807	176.445
		20		0	0.318719	0.612271	0.681085	1.11059	2.09878	2.26959	3.77891	4.89391	5.52988	6.69206	8.05034	8.80023	8.6809	8.14916	7.42926	6.61114	7.70355	7.31694	7.20054	6.38409	5.43385	2.77579			8	87.7723	90.7737	94.4882	98.2025	102.846	116.741	145.484	163.002
		50		0	0.235582	0.41171	0.645169	0.992974	1.87458	2.09027	3.53717	4.6837	5.62427	7.18092	8.83809	10.2853	10.1595	9.61613	8.43298	7.20427	8.46698	7.82873	6.88066	5.85354	5.67764	2.68395			10	86.3005	85.8874	88.8686	92.4255	91.5207	99.7317	126.256	169.076
		100		0	0.321234	0.443543	0.583568	0.888557	1.5419	1.89146	3.32051	4.4521	5.51039	7.2249	9.07601	11.2597	12.0663	12.1218	10.5092	9.12027	10.9392	8.85377	7.31673	5.99439	5.00206	2.77404			20	100	104.808	106.055	106.179	106.643	117.212	151.436	149.678
		300		0	0.19838	0.214759	0.346218	0.627366	1.00247	1.3823	2.36417	3.32869	3.93861	6.07501	7.73456	10.3809	11.5136	12.7457	11.7747	12.2135	10.8122	9.08822	7.63258	5.34774	4.62911	1.6477			30	95.4191	64.6342	104.909	105.376	101.291	108.376	122.566	125.812
		%	100% =	7.22365	0 Na, 20 mM K																								50	88.3506	94.7837	102.488	99.5202	99.6801	95.2518	101.288	105.661
		NaCl, mM		0	0.01	0.02	0.03	0.05	0.08	0.1	0.2	0.3	0.5	0.8	1	2	3	5	8	10	20	30	50	80	100	200			80	73.1584	80.9676	83.0589	87.2249	88.3776	81.033	82.9828	74.031
		0		0	3.22136	6.48195	8.72574	11.9846	19.4926	22.8969	35.2454	42.3198	52.3395	61.2445	73.9054	79.5247	80.3091	85.3015	87.7723	86.3005	100	95.4191	88.3506	73.1584	63.0061	28.9063			100	63.0061	71.4802	77.6648	79.2547	75.2231	78.598	69.2456	64.0827
		1		0	3.28843	9.18049	8.3699	13.5866	21.8011	25.2181	39.225	48.1402	54.5535	65.4573	78.4385	81.2557	90.0925	92.7944	90.7737	85.8874	104.808	64.6342	94.7837	80.9676	71.4802	31.7759			200	28.9063	31.7759	36.801	35.1911	38.4264	37.1551	38.4022	22.8097
		5		0	3.51534	7.25513	9.49362	15.3755	27.7951	30.1175	47.0018	57.2951	66.9546	77.9734	90.5688	95.0721	100.825	97.4512	94.4882	88.8686	106.055	104.909	102.488	83.0589	77.6648	36.801
		10		0	4.25077	7.24661	10.9859	15.981	27.4474	31.775	49.8314	61.2167	71.472	85.3147	99.8885	110.202	102.696	99.33	98.2025	92.4255	106.179	105.376	99.5202	87.2249	79.2547	35.1911
		20		0	4.41215	8.47592	9.42854	15.3744	29.0543	31.4188	52.313	67.7484	76.5525	92.641	111.444	121.825	120.173	112.812	102.846	91.5207	106.643	101.291	99.6801	88.3776	75.2231	38.4264
		50		0	3.26126	5.69948	8.93135	13.7462	25.9506	28.9365	48.9665	64.8384	77.8591	99.4084	122.349	142.384	140.642	133.12	116.741	99.7317	117.212	108.376	95.2518	81.033	78.598	37.1551
		100		0	4.44698	6.14015	8.07857	12.3007	21.3451	26.1843	45.9671	61.6322	76.2826	100.017	125.643	155.872	167.039	167.807	145.484	126.256	151.436	122.566	101.288	82.9828	69.2456	38.4022
		300		0	2.74626	2.973	4.79284	8.68488	13.8776	19.1357	32.7281	46.0805	54.5238	84.0989	107.073	143.708	159.388	176.445	163.002	169.076	149.678	125.812	105.661	74.031	64.0827	22.8097

## Sheet: ngHKA_SPWC
	ngHKA SPWC																													NaCl, mM
		U/h		KCl, mM																									KCl, mM	0	1	5	10	20	50	100	300
		NaCl, mM	BeF	0	0.01	0.02	0.03	0.05	0.08	0.1	0.2	0.3	0.5	0.8	1	2	3	5	8	10	20	30	50	80	100	200			0	0	0	0	0	0	0	0	0
		0	-0.000400823	0.88762	0.933539	0.939938	0.917147	0.920889	0.925873	0.96157	1.20741	0.979495	1.03639	1.03121	0.949678	1.00312	0.993116	0.980105	1.03415	1.02284	1.08146	1.14433	1.19676	1.14534	1.13186	0.853256			0.01	4.63592	3.47352	2.56655	4.89532	1.17739	3.32404	1.82224	0.981569
		1	-0.00719221	0.855915	0.89032	0.926643	0.898608	0.957628	0.916672	0.931834	0.94647	0.973761	0.9973	0.998586	0.948844	0.993305	1.08298	0.954195	1.02146	1.0364	1.1587	1.14822	1.19066	1.22087	1.14935	0.913764			0.02	5.28197	7.14072	3.47	3.37215	4.12226	9.78867	3.2475	-0.294585
		5	-0.0150512	0.93566	0.961081	0.97003	0.959867	1.03409	0.988329	1.02779	1.10704	1.0291	1.07591	1.09698	1.02446	1.06086	1.08788	1.09867	1.10135	1.12766	1.18934	1.27398	1.244	1.22372	1.16881	0.838151			0.03	2.98101	4.31027	2.44398	7.24883	6.63247	8.26061	4.66342	2.53876
		10	0.000269496	0.923434	0.971922	0.956835	0.995234	1.04792	1.04713	1.03572	1.14333	1.15663	1.33084	1.23236	1.16455	1.17132	1.18801	1.23065	1.20334	1.27799	1.35695	1.38638	1.37607	1.31819	1.27838	0.865871			0.05	3.35888	10.2689	9.93769	12.568	12.5566	13.2391	9.38987	-0.258098
		20	-0.00167205	0.970822	0.982485	1.01165	1.03652	1.0952	1.11823	1.15772	1.23605	1.31591	1.40566	1.46611	1.35191	1.4021	1.44163	1.42682	1.49523	1.45787	1.5389	1.53803	1.55377	1.49118	1.37352	1.44933			0.08	3.86197	6.13403	5.31744	12.4883	14.8822	15.6913	13.9601	6.23565
		50	-0.00875844	1.00895	1.04187	1.1059	1.09077	1.14008	1.16437	1.21146	1.34688	1.43249	1.73558	1.6888	1.66785	1.8019	1.76095	1.74041	1.7219	1.74168	1.75417	1.71153	1.69798	1.59387	1.49008	1.12528			0.1	7.46594	7.66475	9.30131	11.3366	18.869	20.4455	15.6178	4.91853
		100	-0.00417981	0.953402	0.971451	0.985568	0.999593	1.04641	1.09168	1.1081	1.24648	1.34089	1.49815	1.75759	1.66944	1.88185	1.96705	1.88422	1.8385	1.79916	1.7576	1.80651	1.65134	1.46993	1.49681	1.19376			0.2	32.2862	9.14238	17.3027	22.2001	26.777	34.1171	29.5892	12.0802
		300	0.0369851	0.588866	0.598589	0.585948	0.614013	0.58631	0.65063	0.637584	0.70852	0.792483	0.907617	1.04748	1.08875	1.34479	1.50077	1.58041	1.57833	1.55797	1.46188	1.39238	1.31446	1.21368	1.16097	1.03824			0.3	9.27563	11.8977	9.43412	23.5431	34.8397	42.7603	39.1208	20.557
		0KCl BG																											0.5	15.0195	14.2742	14.1593	41.1316	43.9009	73.3601	54.9977	32.1808
		NaCl, mM	BeF	0	0.01	0.02	0.03	0.05	0.08	0.1	0.2	0.3	0.5	0.8	1	2	3	5	8	10	20	30	50	80	100	200			0.8	14.4963	14.404	16.2866	31.1892	50.0042	68.6372	81.1905	46.3015
		0		0	0.0459188	0.052318	0.029527	0.0332697	0.0382529	0.0739502	0.319795	0.0918751	0.148768	0.143586	0.0620585	0.115504	0.105496	0.0924851	0.146527	0.13522	0.193843	0.256712	0.309135	0.257717	0.244238	-0.0343633			1	6.26536	9.38206	8.96543	24.343	38.4745	66.5228	72.2901	50.4676
		1		0	0.0344053	0.0707289	0.0426932	0.101714	0.0607576	0.0759194	0.0905554	0.117847	0.141386	0.142672	0.0929294	0.13739	0.227064	0.0982803	0.16555	0.180487	0.302785	0.292305	0.334749	0.36496	0.293437	0.0578499			2	11.6612	13.8708	12.64	25.0265	43.5416	80.0555	93.7351	76.3171
		5		0	0.0254217	0.0343704	0.0242077	0.0984329	0.0526693	0.0921296	0.171383	0.093445	0.140248	0.161319	0.0888026	0.125199	0.152218	0.163013	0.165688	0.192002	0.253676	0.338317	0.308338	0.288056	0.233154	-0.0975084			3	10.6508	22.9242	15.3678	26.7118	47.5327	75.9212	102.337	92.0646
		10		0	0.0484882	0.0334012	0.0717997	0.124486	0.123697	0.112289	0.219892	0.233194	0.407408	0.308929	0.241117	0.247888	0.264581	0.30722	0.279909	0.354557	0.433518	0.462951	0.452638	0.39476	0.354942	-0.0575632			5	9.33721	9.92228	16.4576	31.0166	46.037	73.8475	93.9748	100.105
		20		0	0.0116621	0.040831	0.0656947	0.124373	0.147408	0.186898	0.265226	0.345088	0.434838	0.495292	0.381091	0.43128	0.470811	0.455996	0.524411	0.487046	0.568078	0.567206	0.582946	0.52036	0.402697	0.478508			8	14.7932	16.7138	16.7277	28.2593	52.9441	71.9789	89.3591	99.895
		50		0	0.0329246	0.0969568	0.0818214	0.131133	0.155423	0.202513	0.337931	0.423541	0.726633	0.679852	0.658908	0.79295	0.752	0.73146	0.712951	0.732734	0.745224	0.702586	0.689036	0.584929	0.481139	0.116337			10	13.6517	18.2218	19.3843	35.7957	49.1717	73.9761	85.3869	97.8398
		100		0	0.0180493	0.0321665	0.0461912	0.0930067	0.138275	0.154694	0.293081	0.387492	0.544752	0.804192	0.716034	0.928447	1.01365	0.930821	0.885102	0.845758	0.804199	0.853111	0.697937	0.516529	0.543404	0.240354			20	19.5702	30.5689	25.6109	43.7676	57.3526	75.2371	81.1911	88.1385
		300		0	0.00972245	-0.00291787	0.0251465	-0.00255646	0.0617641	0.0487181	0.119654	0.203617	0.318751	0.458617	0.499882	0.755921	0.9119	0.991541	0.989461	0.969103	0.873013	0.803515	0.725593	0.624815	0.572099	0.449377			30	25.9174	29.5108	34.1561	46.739	57.2646	70.9324	86.1292	81.1221
		%	100% =	0.990501	300mM Na, 8 mM K																								50	31.21	33.7959	31.1295	45.6979	58.8536	69.5644	70.463	73.2552
		NaCl, mM		0	0.01	0.02	0.03	0.05	0.08	0.1	0.2	0.3	0.5	0.8	1	2	3	5	8	10	20	30	50	80	100	200			80	26.0188	36.846	29.0819	39.8546	52.535	59.0539	52.1483	63.0807
		0		0	4.63592	5.28197	2.98101	3.35888	3.86197	7.46594	32.2862	9.27563	15.0195	14.4963	6.26536	11.6612	10.6508	9.33721	14.7932	13.6517	19.5702	25.9174	31.21	26.0188	24.658	-3.46928			100	24.658	29.6251	23.539	35.8346	40.6559	48.5754	54.8615	57.7586
		1		0	3.47352	7.14072	4.31027	10.2689	6.13403	7.66475	9.14238	11.8977	14.2742	14.404	9.38206	13.8708	22.9242	9.92228	16.7138	18.2218	30.5689	29.5108	33.7959	36.846	29.6251	5.84047			200	-3.46928	5.84047	-9.84436	-5.81152	48.3097	11.7452	24.266	45.3686
		5		0	2.56655	3.47	2.44398	9.93769	5.31744	9.30131	17.3027	9.43412	14.1593	16.2866	8.96543	12.64	15.3678	16.4576	16.7277	19.3843	25.6109	34.1561	31.1295	29.0819	23.539	-9.84436
		10		0	4.89532	3.37215	7.24883	12.568	12.4883	11.3366	22.2001	23.5431	41.1316	31.1892	24.343	25.0265	26.7118	31.0166	28.2593	35.7957	43.7676	46.739	45.6979	39.8546	35.8346	-5.81152
		20		0	1.17739	4.12226	6.63247	12.5566	14.8822	18.869	26.777	34.8397	43.9009	50.0042	38.4745	43.5416	47.5327	46.037	52.9441	49.1717	57.3526	57.2646	58.8536	52.535	40.6559	48.3097
		50		0	3.32404	9.78867	8.26061	13.2391	15.6913	20.4455	34.1171	42.7603	73.3601	68.6372	66.5228	80.0555	75.9212	73.8475	71.9789	73.9761	75.2371	70.9324	69.5644	59.0539	48.5754	11.7452
		100		0	1.82224	3.2475	4.66342	9.38987	13.9601	15.6178	29.5892	39.1208	54.9977	81.1905	72.2901	93.7351	102.337	93.9748	89.3591	85.3869	81.1911	86.1292	70.463	52.1483	54.8615	24.266
		300		0	0.981569	-0.294585	2.53876	-0.258098	6.23565	4.91853	12.0802	20.557	32.1808	46.3015	50.4676	76.3171	92.0646	100.105	99.895	97.8398	88.1385	81.1221	73.2552	63.0807	57.7586	45.3686

## Sheet: gHKA_WT
	gHK WT																													NaCl, mM
		U/h		KCl, mM																									KCl, mM	0	1	5	10	20	50	100	300
		NaCl, mM	BeF	0	0.01	0.02	0.03	0.05	0.08	0.1	0.2	0.3	0.5	0.8	1	2	3	5	8	10	20	30	50	80	100	200			0	0	0	0	0	0	0	0	0
		0	0.0985274	0.548989	0.658108	0.712235	0.709501	0.741844	0.830941	0.679055	0.989175	1.09093	1.34854	1.60557	1.59424	1.97483	2.2559	2.60846	2.80882		3.06389	3.22344	2.97106	2.54176	2.40769	1.44289			0.01	4.08004	0.889482	0.641373	-0.711331	1.66925	-0.404971	2.08491	0.548234
		1	0.0694066	0.58464	0.608428	0.611531	0.672127	0.69231	0.753538	0.632262	0.931951	1.07541	1.30049	1.70968	1.60394	2.02473	2.31163	2.78254	2.87406		3.15748	3.06401	2.9265	2.54662	2.30715	1.39597			0.02	6.1039	1.00548	3.07067	1.26585	1.7701	0.668492	2.07354	0.69086
		5	0.0462041	0.647256	0.664409	0.72938	0.702936	0.751459	0.832572	0.689526	0.964408	1.11148	1.35024	1.60739	1.68026	2.10814	2.49603	2.71904	2.85076		3.07123	3.01354	2.89635	2.50217	2.29649	1.3599			0.03	6.00165	3.27123	2.0819	2.0453	2.40759	1.7032	2.10882	0.550048
		10	0.057817	0.672062	0.653038	0.705916	0.726763	0.822498	0.832921	0.703167	1.00467	1.15493	1.35556	1.65913	1.75063	2.06567	2.39569	2.67255	2.87103		3.05547	3.03452	2.93959	2.5529	2.19074	1.36495			0.05	7.21099	4.02587	3.89623	5.62491	4.02187	4.30987	2.61702	1.95348
		20	0.0605336	0.649951	0.694595	0.697292	0.714341	0.757514	0.829643	0.757245	0.957642	1.36866	1.29242	1.56021	1.6933	2.00744	2.33378	2.60828	2.72587		2.86522	2.83773	2.68582	2.30983	2.11843	1.28552			0.08	10.5424	6.31523	6.92911	6.01464	6.71881	5.35442	3.58547	-0.541207
		50	-0.00565792	0.68976	0.678929	0.707638	0.735311	0.805025	0.832961	0.7009	0.930567	1.03518	1.23348	1.54587	1.39868	1.76288	1.98758	2.35156	2.43748		2.52259	2.54119	2.43214	2.04265	1.88732	1.17027			0.1	4.86328	1.78063	1.58051	1.16305	4.01178	0.416545	-0.990527	-1.17027
		100	-0.0403968	0.530369	0.586129	0.585825	0.586768	0.60036	0.62626	0.503877	0.70303	0.939672	0.926975	1.08084	1.04321	1.31275	1.44925	1.67416	1.82224		1.96136	1.93072	1.89764	1.59244	1.4614	0.883722			0.2	16.4589	12.9862	11.8586	12.4363	11.5048	9.00397	6.45596	2.46906
		300	-0.286434	0.382075	0.396737	0.400551	0.396785	0.43432	0.3676	0.350776	0.448109	0.493611	0.515957	0.572908	0.516426	0.602944	0.653929	0.733197	0.84006		0.929862	0.916824	0.92693	0.869684	0.831548	0.569323			0.3	20.2636	18.3502	17.3576	18.0547	26.873	12.9155	15.3042	4.17042
		0KCl BG																											0.5	29.8957	26.7662	26.285	25.5566	24.0225	20.33	14.8294	5.00596
		NaCl, mM	BeF	0	0.01	0.02	0.03	0.05	0.08	0.1	0.2	0.3	0.5	0.8	1	2	3	5	8	10	20	30	50	80	100	200			0.8	39.5062	42.0661	35.9	36.9073	34.0355	32.0108	20.5825	7.13542
		0		0	0.109119	0.163246	0.160511	0.192855	0.281952	0.130066	0.440186	0.54194	0.799547	1.05658	1.04525	1.42584	1.70691	2.05947	2.25983		2.5149	2.67446	2.42207	1.99277	1.8587	0.893897			1	39.0829	38.1124	38.6248	40.3284	39.0115	26.5069	19.1754	5.02351
		1		0	0.0237888	0.0268912	0.0874875	0.10767	0.168898	0.0476221	0.347311	0.490769	0.715849	1.12504	1.0193	1.44009	1.72699	2.1979	2.28942		2.57284	2.47937	2.34186	1.96198	1.72251	0.811334			2	53.3134	53.8462	54.6234	52.1082	50.7577	40.1249	29.254	8.25847
		5		0	0.0171532	0.0821237	0.0556796	0.104203	0.185316	0.0422701	0.317152	0.464221	0.70298	0.96013	1.033	1.46088	1.84878	2.07178	2.20351		2.42397	2.36628	2.24909	1.85492	1.64924	0.712647			3	63.8228	64.5736	69.1272	64.4479	62.9596	48.5264	34.3576	10.1648
		10		0	-0.0190242	0.0338546	0.0547007	0.150436	0.160859	0.0311053	0.332604	0.482865	0.683501	0.987068	1.07857	1.39361	1.72363	2.00049	2.19896		2.38341	2.36246	2.26752	1.88083	1.51868	0.692888			5	77.0052	82.1812	77.4656	74.8	73.2235	62.1361	42.7672	13.1288
		20		0	0.0446434	0.0473405	0.06439	0.107563	0.179692	0.107293	0.30769	0.718706	0.642472	0.910263	1.04334	1.35749	1.68383	1.95833	2.07592		2.21527	2.18777	2.03587	1.65988	1.46847	0.635572			8	84.4968	85.6032	82.3908	82.221	77.6203	65.3485	48.3042	17.1244
		50		0	-0.0108308	0.0178785	0.0455513	0.115266	0.143202	0.0111403	0.240807	0.345419	0.543717	0.856115	0.708916	1.07312	1.29782	1.6618	1.74772		1.83283	1.85143	1.74238	1.35289	1.19756	0.480511			10
		100		0	0.0557599	0.0554558	0.0563994	0.0699911	0.0958917	-0.0264912	0.172662	0.409303	0.396606	0.550469	0.512839	0.782386	0.918879	1.14379	1.29188		1.43099	1.40036	1.36727	1.06207	0.931031	0.353353			20	94.0341	96.2007	90.6342	89.1176	82.8308	68.5309	53.506	20.4822
		300		0	0.0146623	0.0184767	0.0147108	0.0522449	-0.0144743	-0.0312984	0.0660339	0.111536	0.133882	0.190834	0.134351	0.220869	0.271854	0.351123	0.457985		0.547787	0.534749	0.544855	0.48761	0.449474	0.187248			30	100	92.7054	88.4773	88.3342	81.8026	69.2266	52.3604	19.9947
		%	100% =	2.67446	0 Na, 30 mM K																								50	90.5631	87.5639	84.0953	84.7845	76.1229	65.1491	51.1235	20.3726
		NaCl, mM		0	0.01	0.02	0.03	0.05	0.08	0.1	0.2	0.3	0.5	0.8	1	2	3	5	8	10	20	30	50	80	100	200			80	74.5113	73.3602	69.3569	70.3259	62.0641	50.5857	39.7116	18.2321
		0		0	4.08004	6.1039	6.00165	7.21099	10.5424	4.86328	16.4589	20.2636	29.8957	39.5062	39.0829	53.3134	63.8228	77.0052	84.4968		94.0341	100	90.5631	74.5113	69.4982	33.4235			100	69.4982	64.406	61.6663	56.7848	54.9074	44.7778	34.812	16.8062
		1		0	0.889482	1.00548	3.27123	4.02587	6.31523	1.78063	12.9862	18.3502	26.7662	42.0661	38.1124	53.8462	64.5736	82.1812	85.6032		96.2007	92.7054	87.5639	73.3602	64.406	30.3364			200	33.4235	30.3364	26.6464	25.9076	23.7645	17.9667	13.2122	7.00134
		5		0	0.641373	3.07067	2.0819	3.89623	6.92911	1.58051	11.8586	17.3576	26.285	35.9	38.6248	54.6234	69.1272	77.4656	82.3908		90.6342	88.4773	84.0953	69.3569	61.6663	26.6464
		10		0	-0.711331	1.26585	2.0453	5.62491	6.01464	1.16305	12.4363	18.0547	25.5566	36.9073	40.3284	52.1082	64.4479	74.8	82.221		89.1176	88.3342	84.7845	70.3259	56.7848	25.9076
		20		0	1.66925	1.7701	2.40759	4.02187	6.71881	4.01178	11.5048	26.873	24.0225	34.0355	39.0115	50.7577	62.9596	73.2235	77.6203		82.8308	81.8026	76.1229	62.0641	54.9074	23.7645
		50		0	-0.404971	0.668492	1.7032	4.30987	5.35442	0.416545	9.00397	12.9155	20.33	32.0108	26.5069	40.1249	48.5264	62.1361	65.3485		68.5309	69.2266	65.1491	50.5857	44.7778	17.9667
		100		0	2.08491	2.07354	2.10882	2.61702	3.58547	-0.990527	6.45596	15.3042	14.8294	20.5825	19.1754	29.254	34.3576	42.7672	48.3042		53.506	52.3604	51.1235	39.7116	34.812	13.2122
		300		0	0.548234	0.69086	0.550048	1.95348	-0.541207	-1.17027	2.46906	4.17042	5.00596	7.13542	5.02351	8.25847	10.1648	13.1288	17.1244		20.4822	19.9947	20.3726	18.2321	16.8062	7.00134

## Sheet: NKA_WT
	hNKA WT																													NaCl, mM
		U/h		KCl, mM																									KCl, mM	0	1	5	10	20	50	100	300
		NaCl, mM	BeF	0	0.01	0.02	0.03	0.05	0.08	0.1	0.2	0.3	0.5	0.8	1	2	3	5	8	10	20	30	50	80	100	200			0	0	0	0	0	0	0	0	0
		0	0	0.0994398	0.0855768	0.12997	0.108409	0.161095	0.104729	0.218358	0.23674	0.152494	0.230601	0.248084	0.0427247	0.0370618	0.0109616	-0.0540714	0.00043769	-0.0286226	-0.0390249	-0.138013	-0.273009	-0.49431	-0.616338	-1.13018			0.01	-0.178343	-0.0896235	1.36735	1.43258	3.13708	0.554225	3.45591	-0.264184
		1	0	0.549757	0.54279	0.544559	0.573335	0.601922	0.586477	0.620923	0.617602	0.636657	0.599012	0.543657	0.450693	0.331598	0.386718	0.358386	0.253365	0.108479	0.0387096	-0.0263771	-0.214889	-0.434923	-0.444395	-1.12605			0.02	0.392758	-0.0668641	1.18422	2.5302	1.0425	0.52403	1.28931	1.39376
		5	0	2.12202	2.22831	2.21407	2.23517	2.2201	2.40813	2.51305	2.73431	2.65671	2.91754	2.82531	2.71924	3.00865	3.08425	2.94831	2.72738	2.67487	2.2223	1.7228	1.06893	0.242302	0.00971493	-0.71491			0.03	0.115383	0.303331	1.45562	2.41747	1.76233	1.93453	1.1801	1.74505
		10	0	1.96891	2.08027	2.16559	2.15683	2.33555	2.45104	2.59913	2.77321	2.88648	3.10781	3.09448	3.07088	3.18442	3.32057	3.43759	3.66783	3.61464	3.63754	3.33194	2.8546	1.59738	1.08291	-0.505057			0.05	0.793175	0.671093	1.2618	4.71664	3.3128	2.01708	1.50696	1.90843
		20	0	1.59446	1.83831	1.67549	1.73144	1.85197	2.04194	2.2072	2.75054	2.80998	3.1386	3.39677	3.43406	3.65335	3.93173	4.43091	4.17471	4.1024	4.63564	4.58786	4.42843	3.92837	3.56382	1.34737			0.08	0.0680473	0.472392	3.6808	6.20244	5.75673	3.35231	3.32857	1.42538
		50	0	0.98868	1.03176	1.02941	1.13905	1.14547	1.24926	1.42218	1.90915	2.14677	2.85214	3.07465	3.27099	4.07759	4.40095	4.81202	5.19243	5.03964	5.82136	5.85716	5.85076	5.98072	6.02855	4.97579			0.1	1.52984	0.915536	5.0305	8.1076	7.88272	5.57689	4.9121	1.71018
		100	0	0.566753	0.835389	0.666974	0.658485	0.683893	0.825491	0.948582	1.20829	1.44319	1.85764	2.46602	2.51134	4.04636	4.75673	5.39172	5.71585	5.70215	6.26171	6.57636	6.67907	7.11882	7.11751	6.88306			0.2	1.76633	0.872804	7.8769	10.3471	14.8727	11.8415	8.25314	4.11436
		300	0	0.303853	0.283318	0.412193	0.4395	0.4522	0.414652	0.43679	0.623672	0.645348	0.874854	1.12345	1.07708	2.18072	3.17969	5.00685	5.8642	6.22713	7.16594	7.52486	7.72697	7.88218	8.07708	7.4408			0.3	0.68252	1.11794	6.87858	11.8042	15.6373	14.8984	11.2751	4.39322
		0KCl BG																											0.5	1.68735	0.633655	10.2342	14.6515	19.8648	23.9728	16.6069	7.34573
		NaCl, mM	BeF	0	0.01	0.02	0.03	0.05	0.08	0.1	0.2	0.3	0.5	0.8	1	2	3	5	8	10	20	30	50	80	100	200			0.8	1.91226	-0.0784706	9.04759	14.4801	23.1862	26.8353	24.4335	10.5439
		0		0	-0.013863	0.03053	0.00896898	0.0616553	0.00528947	0.118918	0.137301	0.0530538	0.131161	0.148644	-0.0567151	-0.062378	-0.0884782	-0.153511	-0.0990021	-0.128062	-0.138465	-0.237453	-0.372449	-0.593749	-0.715777	-1.22962			1	-0.72962	-1.27442	7.6831	14.1765	23.6659	29.3612	25.0165	9.94735
		1		0	-0.00696664	-0.0051975	0.0235786	0.0521656	0.0367201	0.0711667	0.0678451	0.0869003	0.0492555	-0.0060997	-0.0990634	-0.218159	-0.163039	-0.191371	-0.296391	-0.441278	-0.511047	-0.576134	-0.764646	-0.984679	-0.994151	-1.67581			2	-0.802472	-2.80654	11.4062	15.6372	26.487	39.7378	44.764	24.1453
		5		0	0.106287	0.0920518	0.113149	0.0980825	0.286117	0.391033	0.612289	0.534688	0.795525	0.70329	0.597225	0.886633	0.962232	0.826291	0.60536	0.552848	0.100285	-0.399214	-1.05309	-1.87972	-2.1123	-2.83693			3	-1.13824	-2.09744	12.3788	17.3886	30.0682	43.8977	53.9027	36.9966
		10		0	0.111358	0.196679	0.187915	0.366635	0.48213	0.630223	0.804302	0.917567	1.1389	1.12557	1.10197	1.21552	1.35166	1.46868	1.69892	1.64573	1.66863	1.36303	0.885692	-0.37153	-0.885998	-2.47397			5	-1.97487	-2.46192	10.63	18.894	36.49	49.186	62.0716	60.5025
		20		0	0.243852	0.0810362	0.13699	0.257511	0.447484	0.612742	1.15609	1.21552	1.54414	1.80232	1.83961	2.05889	2.33727	2.83645	2.58026	2.50794	3.04118	2.9934	2.83398	2.33392	1.96937	-0.247086			8	-1.27363	-3.81298	7.78775	21.856	33.1942	54.0799	66.2414	71.532
		50		0	0.0430812	0.0407341	0.150375	0.156792	0.260582	0.433504	0.92047	1.15809	1.86346	2.08597	2.28231	3.08891	3.41227	3.82334	4.20375	4.05096	4.83268	4.86848	4.86208	4.99204	5.03987	3.98711			10	-1.64748	-5.67689	7.1122	21.1717	32.2639	52.1142	66.0652	76.201
		100		0	0.268635	0.100221	0.0917321	0.11714	0.258737	0.381829	0.641536	0.876441	1.29089	1.89927	1.94459	3.47961	4.18998	4.82497	5.14909	5.1354	5.69495	6.00961	6.11232	6.55206	6.55075	6.3163			20	-1.7813	-6.57445	1.29013	21.4664	39.1238	62.1708	73.2637	88.2785
		300		0	-0.0205356	0.10834	0.135647	0.148347	0.110798	0.132936	0.319819	0.341495	0.571001	0.819598	0.773231	1.87687	2.87583	4.703	5.56035	5.92328	6.86209	7.22101	7.42312	7.57832	7.77323	7.13695			30	-3.05475	-7.41177	-5.13575	17.5349	38.5091	62.6314	77.3116	92.8958
		%	100% =	7.77323	300 Na, 100 K																								50	-4.79143	-9.83691	-13.5476	11.3941	36.4582	62.549	78.6329	95.4959
		NaCl, mM		0	0.01	0.02	0.03	0.05	0.08	0.1	0.2	0.3	0.5	0.8	1	2	3	5	8	10	20	30	50	80	100	200			80	-7.63839	-12.6676	-24.1819	-4.77961	30.0251	64.221	84.2901	97.4926
		0		0	-0.178343	0.392758	0.115383	0.793175	0.0680473	1.52984	1.76633	0.68252	1.68735	1.91226	-0.72962	-0.802472	-1.13824	-1.97487	-1.27363	-1.64748	-1.7813	-3.05475	-4.79143	-7.63839	-9.20824	-15.8187			100	-9.20824	-12.7894	-27.1741	-11.3981	25.3353	64.8363	84.2733	100
		1		0	-0.0896235	-0.0668641	0.303331	0.671093	0.472392	0.915536	0.872804	1.11794	0.633655	-0.0784706	-1.27442	-2.80654	-2.09744	-2.46192	-3.81298	-5.67689	-6.57445	-7.41177	-9.83691	-12.6676	-12.7894	-21.5587			200	-15.8187	-21.5587	-36.4961	-31.8267	-3.17868	51.2928	81.2571	91.8144
		5		0	1.36735	1.18422	1.45562	1.2618	3.6808	5.0305	7.8769	6.87858	10.2342	9.04759	7.6831	11.4062	12.3788	10.63	7.78775	7.1122	1.29013	-5.13575	-13.5476	-24.1819	-27.1741	-36.4961
		10		0	1.43258	2.5302	2.41747	4.71664	6.20244	8.1076	10.3471	11.8042	14.6515	14.4801	14.1765	15.6372	17.3886	18.894	21.856	21.1717	21.4664	17.5349	11.3941	-4.77961	-11.3981	-31.8267
		20		0	3.13708	1.0425	1.76233	3.3128	5.75673	7.88272	14.8727	15.6373	19.8648	23.1862	23.6659	26.487	30.0682	36.49	33.1942	32.2639	39.1238	38.5091	36.4582	30.0251	25.3353	-3.17868
		50		0	0.554225	0.52403	1.93453	2.01708	3.35231	5.57689	11.8415	14.8984	23.9728	26.8353	29.3612	39.7378	43.8977	49.186	54.0799	52.1142	62.1708	62.6314	62.549	64.221	64.8363	51.2928
		100		0	3.45591	1.28931	1.1801	1.50696	3.32857	4.9121	8.25314	11.2751	16.6069	24.4335	25.0165	44.764	53.9027	62.0716	66.2414	66.0652	73.2637	77.3116	78.6329	84.2901	84.2733	81.2571
		300		0	-0.264184	1.39376	1.74505	1.90843	1.42538	1.71018	4.11436	4.39322	7.34573	10.5439	9.94735	24.1453	36.9966	60.5025	71.532	76.201	88.2785	92.8958	95.4959	97.4926	100	91.8144

## Sheet: 3b
WT			K794S			K794A			NKA
Signals=	IN 0		Signals=	IN 0		Signals=	IN 0		Signals=	IN 0
Time (s)	Trace #1 (µA)		Time (s)	Trace #1 (µA)		Time (s)	Trace #1 (µA)		Time (s)	Trace #1 (µA)
0	-0.11607		0	-0.01186		0	-0.27535		0	-0.02023
0.1	-0.11604		0.1	-0.01172		0.1	-0.27516		0.1	-0.02078
0.2	-0.11585		0.2	-0.01125		0.2	-0.27551		0.2	-0.02036
0.3	-0.11639		0.3	-0.01149		0.3	-0.27539		0.3	-0.02065
0.4	-0.11626		0.4	-0.01152		0.4	-0.27531		0.4	-0.02065
0.5	-0.11577		0.5	-0.0114		0.5	-0.27528		0.5	-0.02069
0.6	-0.11592		0.6	-0.01157		0.6	-0.27527		0.6	-0.02078
0.7	-0.11612		0.7	-0.01154		0.7	-0.27522		0.7	-0.02042
0.8	-0.11626		0.8	-0.01129		0.8	-0.27536		0.8	-0.02048
0.9	-0.11583		0.9	-0.01134		0.9	-0.27524		0.9	-0.02019
1	-0.116		1	-0.01123		1	-0.2753		1	-0.02061
1.1	-0.11607		1.1	-0.01169		1.1	-0.27512		1.1	-0.02065
1.2	-0.11603		1.2	-0.01137		1.2	-0.27522		1.2	-0.02071
1.3	-0.11577		1.3	-0.01129		1.3	-0.27535		1.3	-0.02106
1.4	-0.11617		1.4	-0.01157		1.4	-0.27527		1.4	-0.02086
1.5	-0.11595		1.5	-0.01147		1.5	-0.27528		1.5	-0.02081
1.6	-0.11618		1.6	-0.0116		1.6	-0.27541		1.6	-0.02049
1.7	-0.11614		1.7	-0.01167		1.7	-0.27513		1.7	-0.02023
1.8	-0.11627		1.8	-0.01172		1.8	-0.27527		1.8	-0.02078
1.9	-0.11598		1.9	-0.01172		1.9	-0.27528		1.9	-0.02112
2	-0.11607		2	-0.01184		2	-0.27519		2	-0.02061
2.1	-0.11595		2.1	-0.01187		2.1	-0.27519		2.1	-0.02083
2.2	-0.11607		2.2	-0.01198		2.2	-0.27515		2.2	-0.02097
2.3	-0.11603		2.3	-0.01146		2.3	-0.27504		2.3	-0.02072
2.4	-0.11618		2.4	-0.01178		2.4	-0.27512		2.4	-0.02055
2.5	-0.11586		2.5	-0.01184		2.5	-0.27527		2.5	-0.02063
2.6	-0.11603		2.6	-0.01149		2.6	-0.2751		2.6	-0.02048
2.7	-0.11617		2.7	-0.01181		2.7	-0.2751		2.7	-0.02098
2.8	-0.11623		2.8	-0.01155		2.8	-0.27487		2.8	-0.02051
2.9	-0.1163		2.9	-0.01172		2.9	-0.27548		2.9	-0.02101
3	-0.11626		3	-0.01181		3	-0.27496		3	-0.02075
3.1	-0.11598		3.1	-0.01176		3.1	-0.27513		3.1	-0.02119
3.2	-0.11617		3.2	-0.01155		3.2	-0.27519		3.2	-0.02098
3.3	-0.11603		3.3	-0.01166		3.3	-0.27486		3.3	-0.02063
3.4	-0.11595		3.4	-0.01147		3.4	-0.27518		3.4	-0.02103
3.5	-0.11586		3.5	-0.01164		3.5	-0.2751		3.5	-0.02049
3.6	-0.11556		3.6	-0.01151		3.6	-0.27493		3.6	-0.01997
3.7	-0.11586		3.7	-0.01146		3.7	-0.27512		3.7	-0.01985
3.8	-0.11607		3.8	-0.01189		3.8	-0.27493		3.8	-0.02011
3.9	-0.11607		3.9	-0.01157		3.9	-0.27507		3.9	-0.02032
4	-0.11607		4	-0.0116		4	-0.27509		4	-0.02058
4.1	-0.11607		4.1	-0.01163		4.1	-0.27499		4.1	-0.02023
4.2	-0.11594		4.2	-0.01164		4.2	-0.27504		4.2	-0.02036
4.3	-0.11588		4.3	-0.01186		4.3	-0.27512		4.3	-0.02005
4.4	-0.1161		4.4	-0.0117		4.4	-0.27495		4.4	-0.02011
4.5	-0.11607		4.5	-0.01161		4.5	-0.27513		4.5	-0.02054
4.6	-0.11603		4.6	-0.01172		4.6	-0.27492		4.6	-0.02026
4.7	-0.11601		4.7	-0.01144		4.7	-0.27512		4.7	-0.0202
4.8	-0.11597		4.8	-0.01187		4.8	-0.27501		4.8	-0.0202
4.9	-0.11597		4.9	-0.0117		4.9	-0.27512		4.9	-0.02029
5	-0.11589		5	-0.01164		5	-0.27512		5	-0.02028
5.1	-0.11551		5.1	-0.01181		5.1	-0.27502		5.1	-0.02016
5.2	-0.11586		5.2	-0.01141		5.2	-0.27505		5.2	-0.02002
5.3	-0.11601		5.3	-0.0117		5.3	-0.2751		5.3	-0.02061
5.4	-0.11598		5.4	-0.01187		5.4	-0.27518		5.4	-0.02036
5.5	-0.11635		5.5	-0.01163		5.5	-0.27495		5.5	-0.02072
5.6	-0.1161		5.6	-0.0116		5.6	-0.27499		5.6	-0.02084
5.7	-0.11621		5.7	-0.01167		5.7	-0.27519		5.7	-0.02063
5.8	-0.11604		5.8	-0.0116		5.8	-0.27518		5.8	-0.02083
5.9	-0.11598		5.9	-0.01199		5.9	-0.27493		5.9	-0.0208
6	-0.11603		6	-0.0117		6	-0.27493		6	-0.02066
6.1	-0.11639		6.1	-0.01192		6.1	-0.27495		6.1	-0.02049
6.2	-0.11607		6.2	-0.01178		6.2	-0.27509		6.2	-0.02023
6.3	-0.11615		6.3	-0.01175		6.3	-0.27502		6.3	-0.02011
6.4	-0.11632		6.4	-0.01181		6.4	-0.27513		6.4	-0.02077
6.5	-0.11617		6.5	-0.01163		6.5	-0.27489		6.5	-0.02051
6.6	-0.11636		6.6	-0.01128		6.6	-0.27493		6.6	-0.02045
6.7	-0.11639		6.7	-0.0116		6.7	-0.27487		6.7	-0.02087
6.8	-0.116		6.8	-0.01147		6.8	-0.27499		6.8	-0.02066
6.9	-0.1158		6.9	-0.0116		6.9	-0.27499		6.9	-0.0206
7	-0.1162		7	-0.01178		7	-0.27487		7	-0.02057
7.1	-0.11609		7.1	-0.0112		7.1	-0.27481		7.1	-0.021
7.2	-0.11604		7.2	-0.01158		7.2	-0.27495		7.2	-0.02065
7.3	-0.11632		7.3	-0.01176		7.3	-0.27486		7.3	-0.02095
7.4	-0.11623		7.4	-0.0114		7.4	-0.27509		7.4	-0.02116
7.5	-0.11647		7.5	-0.01152		7.5	-0.27505		7.5	-0.02042
7.6	-0.11632		7.6	-0.01123		7.6	-0.27516		7.6	-0.02095
7.7	-0.11617		7.7	-0.01152		7.7	-0.27519		7.7	-0.02072
7.8	-0.11638		7.8	-0.01157		7.8	-0.27518		7.8	-0.02087
7.9	-0.11624		7.9	-0.01167		7.9	-0.27528		7.9	-0.02141
8	-0.11615		8	-0.01178		8	-0.27513		8	-0.02083
8.1	-0.11653		8.1	-0.01189		8.1	-0.2748		8.1	-0.02094
8.2	-0.11659		8.2	-0.01163		8.2	-0.27507		8.2	-0.02083
8.3	-0.11671		8.3	-0.01198		8.3	-0.27512		8.3	-0.02074
8.4	-0.11656		8.4	-0.01161		8.4	-0.27536		8.4	-0.02068
8.5	-0.1167		8.5	-0.01187		8.5	-0.2751		8.5	-0.02124
8.6	-0.11665		8.6	-0.01178		8.6	-0.27522		8.6	-0.02086
8.7	-0.1161		8.7	-0.01176		8.7	-0.27531		8.7	-0.0208
8.8	-0.11644		8.8	-0.01216		8.8	-0.27527		8.8	-0.02083
8.9	-0.11636		8.9	-0.01184		8.9	-0.27533		8.9	-0.02046
9	-0.11655		9	-0.01154		9	-0.27527		9	-0.02068
9.1	-0.1162		9.1	-0.01173		9.1	-0.27507		9.1	-0.0209
9.2	-0.11661		9.2	-0.01163		9.2	-0.27512		9.2	-0.02066
9.3	-0.11665		9.3	-0.01181		9.3	-0.27507		9.3	-0.02123
9.4	-0.1167		9.4	-0.01186		9.4	-0.27496		9.4	-0.02034
9.5	-0.11661		9.5	-0.01175		9.5	-0.27522		9.5	-0.02097
9.6	-0.11691		9.6	-0.01196		9.6	-0.27519		9.6	-0.02104
9.7	-0.11685		9.7	-0.01143		9.7	-0.27527		9.7	-0.02007
9.8	-0.11655		9.8	-0.01138		9.8	-0.27541		9.8	-0.02045
9.9	-0.11685		9.9	-0.0117		9.9	-0.27533		9.9	-0.02058
10	-0.11668		10	-0.01158		10	-0.27525		10	-0.02116
10.1	-0.11699		10.1	-0.0119		10.1	-0.27518		10.1	-0.02113
10.2	-0.11667		10.2	-0.01192		10.2	-0.27519		10.2	-0.02101
10.3	-0.1171		10.3	-0.01141		10.3	-0.27536		10.3	-0.02107
10.4	-0.11693		10.4	-0.01184		10.4	-0.27541		10.4	-0.02106
10.5	-0.11696		10.5	-0.01187		10.5	-0.27527		10.5	-0.02095
10.6	-0.11678		10.6	-0.01169		10.6	-0.27557		10.6	-0.02101
10.7	-0.11714		10.7	-0.01172		10.7	-0.27516		10.7	-0.02074
10.8	-0.1171		10.8	-0.01172		10.8	-0.27531		10.8	-0.02098
10.9	-0.11723		10.9	-0.01172		10.9	-0.27537		10.9	-0.0206
11	-0.1172		11	-0.01166		11	-0.27535		11	-0.02074
11.1	-0.11711		11.1	-0.01157		11.1	-0.27536		11.1	-0.02106
11.2	-0.11748		11.2	-0.01175		11.2	-0.27542		11.2	-0.0208
11.3	-0.11722		11.3	-0.01154		11.3	-0.27535		11.3	-0.0208
11.4	-0.11736		11.4	-0.01192		11.4	-0.27533		11.4	-0.02144
11.5	-0.1172		11.5	-0.01176		11.5	-0.27513		11.5	-0.02112
11.6	0.27835		11.6	-0.01181		11.6	-0.2753		11.6	-0.02116
11.7	-0.13249		11.7	-0.01166		11.7	-0.27525		11.7	-0.02113
11.8	0.06834		11.8	-0.01169		11.8	-0.27519		11.8	-0.02141
11.9	-0.13353		11.9	-0.01161		11.9	-0.2753		11.9	-0.02123
12	-0.03276		12	-0.01154		12	-0.27564		12	-0.02119
12.1	-0.13155		12.1	-0.01131		12.1	-0.27528		12.1	-0.02123
12.2	-0.0889		12.2	-0.01164		12.2	-0.27545		12.2	-0.02138
12.3	-0.12862		12.3	-0.01147		12.3	-0.27521		12.3	-0.02092
12.4	-0.08591		12.4	-0.01154		12.4	-0.27533		12.4	-0.02153
12.5	-0.12614		12.5	-0.01167		12.5	-0.27548		12.5	-0.02145
12.6	-0.1058		12.6	-0.01149		12.6	-0.27531		12.6	-0.02098
12.7	-0.1226		12.7	-0.0117		12.7	-0.27576		12.7	-0.02078
12.8	-0.13808		12.8	-0.0118		12.8	-0.27551		12.8	-0.02156
12.9	-0.12099		12.9	-0.01149		12.9	-0.27566		12.9	-0.02135
13	-0.15709		13	-0.01147		13	-0.27545		13	-0.02155
13.1	-0.11972		13.1	-0.0117		13.1	-0.27524		13.1	-0.0215
13.2	-0.21712		13.2	-0.01141		13.2	-0.27541		13.2	-0.02135
13.3	-0.1194		13.3	-0.01164		13.3	-0.27542		13.3	-0.0213
13.4	-0.30788		13.4	-0.01137		13.4	-0.27536		13.4	-0.02139
13.5	-0.11914		13.5	-0.01154		13.5	0.37123		13.5	-0.02155
13.6	-0.34067		13.6	-0.01157		13.6	-0.52782		13.6	-0.0215
13.7	-0.1194		13.7	-0.01167		13.7	0.2229		13.7	-0.02124
13.8	-0.32799		13.8	-0.01137		13.8	-0.49336		13.8	-0.02116
13.9	-0.12056		13.9	-0.01181		13.9	0.10524		13.9	-0.02167
14	-0.40892		14	-0.01155		14	-0.43828		14	-0.02144
14.1	-0.12674		14.1	-0.01167		14.1	0.00348		14.1	-0.02087
14.2	-0.63585		14.2	-0.01149		14.2	-0.40031		14.2	-0.02121
14.3	-0.14719		14.3	-0.01117		14.3	-0.11067		14.3	-0.02141
14.4	-0.13487		14.4	-0.01152		14.4	-0.36201		14.4	-0.02161
14.5	-0.12909		14.5	-0.0112		14.5	-0.22879		14.5	-0.02153
14.6	-0.1256		14.6	-0.01141		14.6	-0.3096		14.6	-0.02145
14.7	-0.12297		14.7	-0.01143		14.7	-0.33862		14.7	-0.02132
14.8	-0.12149		14.8	-0.01125		14.8	-0.25559		14.8	-0.02151
14.9	-0.12048		14.9	0.47714		14.9	-0.45464		14.9	-0.02133
15	-0.11989		15	-0.38945		15	-0.20288		15	-0.02132
15.1	-0.119		15.1	0.35391		15.1	-0.57696		15.1	-0.02119
15.2	-0.11871		15.2	-0.34728		15.2	-0.13614		15.2	-0.02072
15.3	-0.11876		15.3	0.27754		15.3	-0.68814		15.3	-0.02196
15.4	-0.11845		15.4	-0.25887		15.4	-0.07053		15.4	-0.02121
15.5	-0.11821		15.5	0.21237		15.5	-0.79651		15.5	-0.02106
15.6	-0.11801		15.6	-0.19702		15.6	-0.02274		15.6	-0.02173
15.7	-0.11807		15.7	0.13263		15.7	-0.94337		15.7	-0.02145
15.8	-0.11804		15.8	-0.13194		15.8	0.02919		15.8	-0.02127
15.9	-0.11775		15.9	0.03207		15.9	-1.10672		15.9	-0.02136
16	-0.11783		16	-0.05145		16	0.11588		16	-0.02086
16.1	-0.11792		16.1	-0.05463		16.1	-1.29178		16.1	-0.02191
16.2	-0.1178		16.2	0.02678		16.2	0.1752		16.2	-0.02151
16.3	-0.11792		16.3	-0.14952		16.3	-0.27049		16.3	-0.02174
16.4	-0.11795		16.4	0.1129		16.4	-0.27324		16.4	-0.02171
16.5	-0.11787		16.5	-0.24596		16.5	-0.27376		16.5	-0.02173
16.6	-0.11803		16.6	0.19551		16.6	-0.27434		16.6	-0.02151
16.7	-0.11771		16.7	-0.32297		16.7	-0.27431		16.7	-0.02188
16.8	-0.11754		16.8	0.27458		16.8	-0.27382		16.8	-0.02174
16.9	-0.11772		16.9	-0.40384		16.9	-0.27415		16.9	-0.02164
17	-0.11774		17	0.32794		17	-0.27399		17	-0.02171
17.1	-0.11748		17.1	-0.5267		17.1	-0.2739		17.1	-0.02167
17.2	-0.11777		17.2	0.39948		17.2	-0.27379		17.2	-0.02203
17.3	-0.11774		17.3	-0.64058		17.3	-0.27365		17.3	-0.0217
17.4	-0.11775		17.4	0.50777		17.4	-0.27348		17.4	-0.02179
17.5	-0.11737		17.5	-0.70792		17.5	-0.2738		17.5	-0.02156
17.6	-0.11763		17.6	0.58397		17.6	-0.27348		17.6	-0.02144
17.7	-0.11771		17.7	-0.00874		17.7	-0.27376		17.7	-0.02135
17.8	-0.11798		17.8	-0.01019		17.8	-0.27341		17.8	-0.02145
17.9	-0.11763		17.9	-0.01025		17.9	-0.27387		17.9	-0.02162
18	-0.11783		18	-0.01042		18	-0.27405		18	-0.02197
18.1	-0.11778		18.1	-0.01064		18.1	-0.27362		18.1	-0.0215
18.2	-0.11771		18.2	-0.0107		18.2	-0.27385		18.2	-0.02138
18.3	-0.11765		18.3	-0.01064		18.3	-0.27393		18.3	-0.02121
18.4	-0.11797		18.4	-0.0108		18.4	-0.27373		18.4	-0.02103
18.5	-0.11772		18.5	-0.01044		18.5	-0.27382		18.5	-0.02126
18.6	-0.11749		18.6	-0.01056		18.6	-0.27382		18.6	-0.02135
18.7	-0.11774		18.7	-0.0106		18.7	-0.27373		18.7	-0.02151
18.8	-0.11748		18.8	-0.01051		18.8	-0.27417		18.8	-0.02158
18.9	-0.11789		18.9	-0.01097		18.9	-0.27387		18.9	-0.02194
19	-0.11771		19	-0.0105		19	-0.27396		19	-0.02174
19.1	-0.11795		19.1	-0.01048		19.1	-0.27399		19.1	-0.02191
19.2	-0.1181		19.2	-0.01079		19.2	-0.27409		19.2	-0.02209
19.3	-0.11804		19.3	-0.01059		19.3	-0.27374		19.3	-0.02229
19.4	-0.11816		19.4	-0.01065		19.4	-0.27426		19.4	-0.02223
19.5	-0.1181		19.5	-0.0108		19.5	-0.27431		19.5	-0.02229
19.6	-0.1183		19.6	-0.01044		19.6	-0.27444		19.6	-0.02208
19.7	-0.11801		19.7	-0.01082		19.7	-0.27434		19.7	-0.02176
19.8	-0.11824		19.8	-0.01062		19.8	-0.27446		19.8	-0.02216
19.9	-0.11813		19.9	-0.0107		19.9	-0.27458		19.9	-0.02213
20	-0.11803		20	-0.01102		20	-0.27406		20	-0.02226
20.1	-0.11827		20.1	-0.01054		20.1	-0.27438		20.1	-0.0219
20.2	-0.11806		20.2	-0.01086		20.2	-0.27428		20.2	-0.02167
20.3	-0.11804		20.3	-0.01102		20.3	-0.27426		20.3	-0.02179
20.4	-0.118		20.4	-0.01064		20.4	-0.27449		20.4	-0.0224
20.5	-0.11823		20.5	-0.01109		20.5	-0.27444		20.5	-0.02182
20.6	-0.11787		20.6	-0.01073		20.6	-0.27449		20.6	-0.02191
20.7	-0.11812		20.7	-0.01097		20.7	-0.27457		20.7	-0.02202
20.8	-0.11794		20.8	-0.01097		20.8	-0.27467		20.8	-0.02234
20.9	-0.11797		20.9	-0.01089		20.9	-0.27454		20.9	-0.0218
21	-0.11819		21	-0.01088		21	-0.27464		21	-0.02159
21.1	-0.11786		21.1	-0.01112		21.1	-0.27446		21.1	-0.02177
21.2	-0.11758		21.2	-0.01091		21.2	-0.27446		21.2	-0.02197
21.3	-0.11807		21.3	-0.01131		21.3	-0.27451		21.3	-0.02208
21.4	-0.11791		21.4	-0.01105		21.4	-0.27484		21.4	-0.02197
21.5	-0.11801		21.5	-0.01099		21.5	-0.27449		21.5	-0.02226
21.6	-0.11769		21.6	-0.01126		21.6	-0.27466		21.6	-0.02187
21.7	-0.11789		21.7	-0.01083		21.7	-0.27484		21.7	-0.02246
21.8	-0.11784		21.8	-0.01108		21.8	-0.27452		21.8	-0.02209
21.9	-0.11797		21.9	-0.01097		21.9	-0.2744		21.9	-0.02165
22	-0.11823		22	-0.01102		22	-0.27455		22	-0.02217
22.1	-0.11803		22.1	-0.01128		22.1	-0.27444		22.1	-0.02222
22.2	-0.11806		22.2	-0.01065		22.2	-0.27467		22.2	-0.0226
22.3	-0.11813		22.3	-0.01068		22.3	-0.27431		22.3	-0.02211
22.4	-0.11798		22.4	-0.01117		22.4	-0.27458		22.4	-0.02213
22.5	-0.11789		22.5	-0.0108		22.5	-0.27483		22.5	-0.02242
22.6	-0.11798		22.6	-0.01099		22.6	-0.27496		22.6	-0.02211
22.7	-0.11789		22.7	-0.01109		22.7	-0.27504		22.7	-0.02199
22.8	-0.11803		22.8	-0.01093		22.8	-0.27496		22.8	-0.02197
22.9	-0.11777		22.9	-0.01103		22.9	-0.27504		22.9	-0.022
23	-0.11781		23	-0.01073		23	-0.27505		23	-0.0219
23.1	-0.11809		23.1	-0.01085		23.1	-0.27519		23.1	-0.02101
23.2	-0.11789		23.2	-0.01076		23.2	-0.27509		23.2	-0.02145
23.3	-0.11816		23.3	-0.01062		23.3	-0.27515		23.3	-0.02141
23.4	-0.11806		23.4	-0.01091		23.4	-0.27507		23.4	-0.02116
23.5	-0.11798		23.5	-0.01064		23.5	-0.27512		23.5	-0.02077
23.6	-0.11801		23.6	-0.01044		23.6	-0.27535		23.6	-0.02118
23.7	-0.11786		23.7	-0.01091		23.7	-0.27516		23.7	-0.02051
23.8	-0.11794		23.8	-0.01054		23.8	-0.27518		23.8	-0.02121
23.9	-0.11794		23.9	-0.01071		23.9	-0.27518		23.9	-0.02119
24	-0.11819		24	-0.01097		24	-0.27519		24	-0.02106
24.1	-0.11827		24.1	-0.01059		24.1	-0.27513		24.1	-0.02104
24.2	-0.11818		24.2	-0.01093		24.2	-0.27533		24.2	-0.02097
24.3	-0.11836		24.3	-0.01077		24.3	-0.27519		24.3	0.3179
24.4	-0.11801		24.4	-0.01086		24.4	-0.27535		24.4	-0.25426
24.5	-0.11813		24.5	-0.01077		24.5	-0.27525		24.5	0.30693
24.6	-0.11816		24.6	-0.01064		24.6	-0.27533		24.6	-0.28165
24.7	-0.1183		24.7	-0.01091		24.7	-0.27505		24.7	-0.02341
24.8	-0.11853		24.8	-0.01089		24.8	-0.27496		24.8	0.1078
24.9	-0.1181		24.9	-0.01099		24.9	-0.27516		24.9	-0.10107
25	-0.11826		25	-0.01106		25	-0.27504		25	0.21655
25.1	-0.11856		25.1	-0.01122		25.1	-0.27525		25.1	-0.22426
25.2	-0.11829		25.2	-0.01126		25.2	-0.27512		25.2	-0.02238
25.3	-0.11829		25.3	-0.01134		25.3	-0.27507		25.3	0.01785
25.4	-0.11847		25.4	-0.011		25.4	-0.27525		25.4	-0.04095
25.5	-0.11848		25.5	-0.01126		25.5	-0.27512		25.5	0.03241
25.6	-0.11845		25.6	-0.01093		25.6	-0.2751		25.6	-0.06885
25.7	-0.11823		25.7	-0.01118		25.7	-0.27528		25.7	-0.02155
25.8	-0.11848		25.8	-0.01105		25.8	-0.27522		25.8	-0.03317
25.9	-0.11841		25.9	-0.01097		25.9	-0.27525		25.9	-0.01817
26	-0.11836		26	-0.01123		26	-0.27518		26	-0.19331
26.1	-0.11827		26.1	-0.01123		26.1	-0.2753		26.1	0.12462
26.2	-0.11819		26.2	-0.0112		26.2	-0.27518		26.2	-0.02119
26.3	-0.11839		26.3	-0.01149		26.3	-0.27518		26.3	-0.0741
26.4	-0.11867		26.4	-0.01163		26.4	-0.27512		26.4	-0.0155
26.5	-0.11859		26.5	-0.01138		26.5	-0.27515		26.5	-0.40624
26.6	-0.11827		26.6	-0.01172		26.6	-0.27493		26.6	0.29352
26.7	-0.11853		26.7	-0.01157		26.7	-0.2755		26.7	-0.02121
26.8	-0.11858		26.8	-0.01172		26.8	-0.27536		26.8	-0.11588
26.9	-0.11871		26.9	-0.0119		26.9	-0.27522		26.9	-0.01817
27	-0.1188		27	-0.01181		27	-0.27535		27	-0.02147
27.1	-0.11864		27.1	-0.01173		27.1	-0.27509		27.1	-0.02054
27.2	-0.11876		27.2	-0.01186		27.2	-0.27528		27.2	-0.02126
27.3	-0.11855		27.3	-0.01176		27.3	-0.27505		27.3	-0.02113
27.4	-0.11876		27.4	-0.0119		27.4	-0.27525		27.4	-0.02116
27.5	-0.11873		27.5	-0.01157		27.5	-0.27512		27.5	-0.0217
27.6	-0.1187		27.6	-0.01178		27.6	-0.27509		27.6	-0.02095
27.7	-0.11891		27.7	-0.01157		27.7	-0.27527		27.7	-0.02107
27.8	-0.1187		27.8	-0.01169		27.8	-0.27519		27.8	-0.02094
27.9	-0.11876		27.9	-0.01166		27.9	-0.27518		27.9	-0.02098
28	-0.11855		28	-0.01129		28	-0.27522		28	-0.021
28.1	-0.11891		28.1	-0.01152		28.1	-0.27513		28.1	-0.0208
28.2	-0.11888		28.2	-0.01184		28.2	-0.27507		28.2	-0.02095
28.3	-0.11899		28.3	-0.0114		28.3	-0.27515		28.3	-0.02077
28.4	-0.11879		28.4	-0.01141		28.4	-0.27519		28.4	-0.02087
28.5	-0.119		28.5	-0.01167		28.5	-0.27528		28.5	-0.02107
28.6	-0.11902		28.6	-0.01129		28.6	-0.27537		28.6	-0.02107
28.7	-0.1189		28.7	-0.01155		28.7	-0.27522		28.7	-0.02118
28.8	-0.11894		28.8	-0.01143		28.8	-0.27554		28.8	-0.02126
28.9	-0.11893		28.9	-0.0114		28.9	-0.27541		28.9	-0.02126
29	-0.11905		29	-0.01187		29	-0.27547		29	-0.02123
29.1	-0.11899		29.1	-0.01157		29.1	-0.27537		29.1	-0.02145
29.2	-0.11893		29.2	-0.01144		29.2	-0.27535		29.2	-0.0213
29.3	-0.11912		29.3	-0.0117		29.3	-0.2753		29.3	-0.02055
29.4	-0.11873		29.4	-0.0114		29.4	-0.27553		29.4	-0.02113
29.5	-0.11897		29.5	-0.01164		29.5	-0.27553		29.5	-0.02113
29.6	-0.11899		29.6	-0.01163		29.6	-0.27536		29.6	-0.0208
29.7	-0.11908		29.7	-0.01161		29.7	-0.2755		29.7	-0.02124
29.8	-0.11894		29.8	-0.01154		29.8	-0.27528		29.8	-0.02107
29.9	-0.11903		29.9	-0.01147		29.9	-0.27544		29.9	-0.02066
30	-0.11896		30	-0.01155		30	-0.27544		30	-0.02078
30.1	-0.11897		30.1	-0.01154		30.1	-0.27542		30.1	-0.02101
30.2	-0.11893		30.2	-0.011		30.2	-0.27545		30.2	-0.02124
30.3	-0.1189		30.3	-0.01166		30.3	-0.27533		30.3	-0.02095
30.4	-0.1187		30.4	-0.01134		30.4	-0.27551		30.4	-0.02113
30.5	-0.11862		30.5	-0.01172		30.5	-0.27536		30.5	-0.02075
30.6	-0.11859		30.6	-0.01164		30.6	-0.27537		30.6	-0.02116
30.7	-0.11848		30.7	-0.01149		30.7	-0.2756		30.7	-0.02103
30.8	-0.11877		30.8	-0.01181		30.8	-0.27541		30.8	-0.02112
30.9	-0.11905		30.9	-0.01186		30.9	-0.27554		30.9	-0.02107
31	-0.11871		31	-0.01181		31	-0.27533		31	-0.02136
31.1	-0.11902		31.1	-0.01187		31.1	-0.27505		31.1	-0.02126
31.2	-0.11879		31.2	-0.01175		31.2	-0.27545		31.2	-0.02171
31.3	-0.1187		31.3	-0.01172		31.3	-0.27548		31.3	-0.02112
31.4	-0.11891		31.4	-0.01207		31.4	-0.27525		31.4	-0.02078
31.5	-0.11903		31.5	-0.01184		31.5	-0.2755		31.5	-0.02086
31.6	-0.11896		31.6	-0.01193		31.6	-0.27527		31.6	-0.02121
31.7	-0.11884		31.7	-0.01219		31.7	-0.27548		31.7	-0.02148
31.8	-0.11884		31.8	-0.0117		31.8	-0.27524		31.8	-0.02145
31.9	-0.11897		31.9	-0.01218		31.9	-0.27557		31.9	-0.02103
32	-0.11899		32	-0.01166		32	-0.27516		32	-0.02132
32.1	-0.11908		32.1	-0.01202		32.1	-0.2755		32.1	-0.02138
32.2	-0.11885		32.2	-0.01221		32.2	-0.27527		32.2	-0.02068
32.3	-0.11867		32.3	-0.01218		32.3	-0.27551		32.3	-0.02095
32.4	-0.11894		32.4	-0.01233		32.4	-0.27539		32.4	-0.02084
32.5	-0.11928		32.5	-0.01251		32.5	-0.27551		32.5	-0.02074
32.6	-0.11908		32.6	-0.01253		32.6	-0.27554		32.6	-0.0211
32.7	-0.11899		32.7	-0.01268		32.7	-0.27545		32.7	-0.02084
32.8	-0.1188		32.8	-0.01219		32.8	-0.27571		32.8	-0.02116
32.9	-0.11948		32.9	-0.0125		32.9	-0.2755		32.9	-0.0211
33	-0.11949		33	-0.01302		33	-0.27539		33	-0.02084
33.1	-0.11949		33.1	-0.0126		33.1	-0.27553		33.1	-0.02123
33.2	-0.11908		33.2	-0.01274		33.2	-0.27539		33.2	-0.02139
33.3	-0.11937		33.3	-0.01295		33.3	-0.27531		33.3	-0.02098
33.4	-0.11917		33.4	-0.01276		33.4	-0.27547		33.4	-0.02126
33.5	-0.11961		33.5	-0.01299		33.5	-0.27518		33.5	-0.02075
33.6	-0.11928		33.6	-0.01262		33.6	-0.27527		33.6	-0.021
33.7	-0.11917		33.7	-0.01283		33.7	-0.27544		33.7	-0.0209
33.8	-0.11934		33.8	-0.01294		33.8	-0.27539		33.8	-0.02121
33.9	-0.11972		33.9	-0.01285		33.9	-0.27557		33.9	-0.02144
34	-0.11975		34	-0.01334		34	-0.2756		34	-0.02104
34.1	-0.11981		34.1	-0.01335		34.1	-0.2757		34.1	-0.02121
34.2	-0.11986		34.2	-0.01324		34.2	-0.27583		34.2	-0.02077
34.3	-0.11972		34.3	-0.01385		34.3	-0.27574		34.3	-0.02103
34.4	-0.11981		34.4	-0.01373		34.4	-0.27573		34.4	-0.02142
34.5	-0.11977		34.5	-0.01366		34.5	-0.27596		34.5	-0.02104
34.6	-0.12004		34.6	-0.01382		34.6	-0.27618		34.6	-0.02139
34.7	-0.12013		34.7	-0.01381		34.7	-0.27623		34.7	-0.02144
34.8	-0.12048		34.8	-0.01411		34.8	-0.27623		34.8	-0.02094
34.9	-0.12035		34.9	-0.01381		34.9	-0.27628		34.9	-0.02138
35	-0.12051		35	-0.01337		35	-0.27617		35	-0.02135
35.1	-0.12071		35.1	-0.01414		35.1	-0.27631		35.1	-0.02084
35.2	-0.12079		35.2	-0.01353		35.2	-0.27617		35.2	-0.02119
35.3	-0.12123		35.3	-0.01381		35.3	-0.27635		35.3	-0.02115
35.4	-0.12148		35.4	-0.0139		35.4	-0.27612		35.4	-0.02124
35.5	-0.12131		35.5	-0.01376		35.5	-0.27623		35.5	-0.02132
35.6	-0.12135		35.6	-0.01364		35.6	-0.27606		35.6	-0.02124
35.7	-0.12128		35.7	-0.01405		35.7	-0.27646		35.7	-0.02123
35.8	-0.12126		35.8	-0.01363		35.8	-0.27644		35.8	-0.02112
35.9	-0.1219		35.9	-0.01411		35.9	-0.27657		35.9	-0.02068
36	-0.12221		36	-0.01407		36	-0.27653		36	-0.02054
36.1	-0.12212		36.1	-0.01389		36.1	-0.27644		36.1	-0.02103
36.2	-0.12224		36.2	-0.01402		36.2	-0.27675		36.2	-0.02046
36.3	-0.12238		36.3	-0.01382		36.3	-0.27655		36.3	-0.0201
36.4	-0.12248		36.4	-0.01448		36.4	-0.27649		36.4	-0.01973
36.5	-0.12291		36.5	-0.01387		36.5	-0.27673		36.5	-0.01909
36.6	-0.123		36.6	-0.01404		36.6	-0.27661		36.6	-0.0183
36.7	-0.12311		36.7	-0.01431		36.7	-0.27666		36.7	-0.01761
36.8	-0.12309		36.8	-0.01439		36.8	-0.27646		36.8	-0.01695
36.9	-0.12318		36.9	-0.01434		36.9	-0.27635		36.9	-0.0154
37	-0.12363		37	-0.01428		37	-0.27653		37	-0.01399
37.1	-0.12343		37.1	-0.01407		37.1	-0.2767		37.1	-0.01244
37.2	-0.12381		37.2	-0.01466		37.2	-0.27649		37.2	-0.01086
37.3	-0.12375		37.3	-0.01457		37.3	-0.27675		37.3	-0.00931
37.4	-0.12419		37.4	-0.0144		37.4	-0.27644		37.4	-0.00734
37.5	-0.12376		37.5	-0.01508		37.5	-0.27638		37.5	-0.00456
37.6	-0.12408		37.6	-0.01456		37.6	-0.27672		37.6	-0.00253
37.7	-0.12404		37.7	-0.01492		37.7	-0.27637		37.7	-0.000137329
37.8	-0.12422		37.8	-0.01515		37.8	-0.27663		37.8	0.00133
37.9	-0.12448		37.9	-0.01512		37.9	-0.27632		37.9	0.00339
38	-0.12445		38	-0.01527		38	-0.27599		38	0.00586
38.1	-0.12454		38.1	-0.01491		38.1	-0.27606		38.1	0.00764
38.2	-0.12497		38.2	-0.01521		38.2	-0.27603		38.2	0.0096
38.3	-0.12499		38.3	-0.01563		38.3	-0.27617		38.3	0.01154
38.4	-0.1252		38.4	-0.01505		38.4	-0.27602		38.4	0.01273
38.5	-0.12532		38.5	-0.01575		38.5	-0.27618		38.5	0.01527
38.6	-0.1256		38.6	-0.01553		38.6	-0.27597		38.6	0.0175
38.7	-0.1252		38.7	-0.01535		38.7	-0.27586		38.7	0.01927
38.8	-0.12566		38.8	-0.01556		38.8	-0.27585		38.8	0.02103
38.9	-0.12549		38.9	-0.01535		38.9	-0.27579		38.9	0.02225
39	-0.12576		39	-0.01553		39	-0.2756		39	0.02432
39.1	-0.12593		39.1	-0.01608		39.1	-0.27568		39.1	0.02559
39.2	-0.12614		39.2	-0.01579		39.2	-0.27562		39.2	0.02701
39.3	-0.12624		39.3	-0.01602		39.3	-0.27522		39.3	0.02872
39.4	-0.12605		39.4	-0.01553		39.4	-0.27537		39.4	0.03014
39.5	-0.12627		39.5	-0.01514		39.5	-0.27527		39.5	0.03151
39.6	-0.12656		39.6	-0.01563		39.6	-0.27522		39.6	0.03271
39.7	-0.12646		39.7	-0.01529		39.7	-0.2753		39.7	0.03419
39.8	-0.12672		39.8	-0.01585		39.8	-0.27486		39.8	0.03542
39.9	-0.12663		39.9	-0.01624		39.9	-0.2748		39.9	0.03635
40	-0.12663		40	-0.01617		40	-0.27473		40	0.03697
40.1	-0.12679		40.1	-0.01591		40.1	-0.27475		40.1	0.03833
40.2	-0.12694		40.2	-0.01582		40.2	-0.2747		40.2	0.03925
40.3	-0.12683		40.3	-0.01604		40.3	-0.27411		40.3	0.04056
40.4	-0.12662		40.4	-0.01631		40.4	-0.27449		40.4	0.04158
40.5	-0.12682		40.5	-0.01613		40.5	-0.2742		40.5	0.04263
40.6	-0.12692		40.6	-0.01662		40.6	-0.27422		40.6	0.04393
40.7	-0.12695		40.7	-0.01639		40.7	-0.2744		40.7	0.04471
40.8	-0.12685		40.8	-0.01616		40.8	-0.27403		40.8	0.04552
40.9	-0.12703		40.9	-0.01643		40.9	-0.27396		40.9	0.04649
41	-0.12695		41	-0.0163		41	-0.27417		41	0.04732
41.1	-0.12674		41.1	-0.01602		41.1	-0.27356		41.1	0.04839
41.2	-0.12711		41.2	-0.01633		41.2	-0.27371		41.2	0.04927
41.3	-0.1272		41.3	-0.01613		41.3	-0.27383		41.3	0.04973
41.4	-0.12715		41.4	-0.01649		41.4	-0.27388		41.4	0.05093
41.5	-0.12752		41.5	-0.01675		41.5	-0.2737		41.5	0.05186
41.6	-0.12753		41.6	-0.01616		41.6	-0.2737		41.6	0.05248
41.7	-0.12756		41.7	-0.01675		41.7	-0.27351		41.7	0.05359
41.8	-0.12759		41.8	-0.01703		41.8	-0.27345		41.8	0.0544
41.9	-0.12758		41.9	-0.01672		41.9	-0.2733		41.9	0.05489
42	-0.12776		42	-0.01674		42	-0.27321		42	0.05585
42.1	-0.12761		42.1	-0.01686		42.1	-0.27335		42.1	0.05676
42.2	-0.12782		42.2	-0.01688		42.2	-0.27329		42.2	0.05745
42.3	-0.12795		42.3	-0.01678		42.3	-0.27329		42.3	0.05833
42.4	-0.12779		42.4	-0.01637		42.4	-0.27306		42.4	0.05898
42.5	-0.12802		42.5	-0.01718		42.5	-0.27292		42.5	0.05988
42.6	-0.12776		42.6	-0.01674		42.6	-0.27301		42.6	0.06046
42.7	-0.12788		42.7	-0.01712		42.7	-0.27268		42.7	0.06146
42.8	-0.12799		42.8	-0.01701		42.8	-0.27272		42.8	0.06152
42.9	-0.12793		42.9	-0.01672		42.9	-0.27274		42.9	0.06197
43	-0.12814		43	-0.01729		43	-0.272		43	0.06296
43.1	-0.12793		43.1	-0.01761		43.1	-0.27261		43.1	0.06363
43.2	-0.1282		43.2	-0.01726		43.2	-0.27219		43.2	0.06468
43.3	-0.12807		43.3	-0.01736		43.3	-0.2722		43.3	0.0652
43.4	-0.12796		43.4	-0.01732		43.4	-0.27258		43.4	0.06512
43.5	-0.12822		43.5	-0.01756		43.5	-0.27238		43.5	0.06607
43.6	-0.12856		43.6	-0.01747		43.6	-0.27223		43.6	0.06699
43.7	-0.12808		43.7	-0.01749		43.7	-0.27211		43.7	0.06747
43.8	-0.1284		43.8	-0.01758		43.8	-0.27209		43.8	0.06862
43.9	-0.12845		43.9	-0.01775		43.9	-0.27246		43.9	0.06955
44	-0.12848		44	-0.01765		44	-0.27196		44	0.07013
44.1	-0.12865		44.1	-0.01804		44.1	-0.27194		44.1	0.07104
44.2	-0.12877		44.2	-0.01765		44.2	-0.27208		44.2	0.07228
44.3	-0.12884		44.3	-0.01801		44.3	-0.27152		44.3	0.07277
44.4	-0.12866		44.4	-0.0177		44.4	-0.2722		44.4	0.07375
44.5	-0.1288		44.5	-0.01788		44.5	-0.27193		44.5	0.0743
44.6	-0.1288		44.6	-0.01799		44.6	-0.27153		44.6	0.07549
44.7	-0.12886		44.7	-0.01802		44.7	-0.27135		44.7	0.07655
44.8	-0.12889		44.8	-0.01807		44.8	-0.27144		44.8	0.07768
44.9	-0.12917		44.9	-0.01822		44.9	-0.27107		44.9	0.07915
45	-0.12901		45	-0.0181		45	-0.27118		45	0.07964
45.1	-0.12901		45.1	-0.01823		45.1	-0.27092		45.1	0.08064
45.2	-0.12883		45.2	-0.01842		45.2	-0.27138		45.2	0.08183
45.3	-0.12898		45.3	-0.01807		45.3	-0.27092		45.3	0.08202
45.4	-0.12882		45.4	-0.01819		45.4	-0.27075		45.4	0.08316
45.5	-0.12895		45.5	-0.01807		45.5	-0.27118		45.5	0.08348
45.6	-0.12921		45.6	-0.01836		45.6	-0.27095		45.6	0.08401
45.7	-0.12909		45.7	-0.01866		45.7	-0.27065		45.7	0.08459
45.8	-0.12882		45.8	-0.01846		45.8	-0.27089		45.8	0.08499
45.9	-0.12909		45.9	-0.01845		45.9	-0.27051		45.9	0.08574
46	-0.12926		46	-0.0186		46	-0.27101		46	0.08629
46.1	-0.1293		46.1	-0.01834		46.1	-0.27048		46.1	0.08675
46.2	-0.12918		46.2	-0.01859		46.2	-0.27026		46.2	0.08737
46.3	-0.12926		46.3	-0.01854		46.3	-0.27068		46.3	0.08794
46.4	-0.12886		46.4	-0.01828		46.4	-0.27055		46.4	0.0889
46.5	-0.12927		46.5	-0.01872		46.5	-0.27034		46.5	0.09013
46.6	-0.12903		46.6	-0.01855		46.6	-0.27034		46.6	0.09065
46.7	-0.12929		46.7	-0.01865		46.7	-0.27026		46.7	0.09132
46.8	-0.12911		46.8	-0.01868		46.8	-0.27057		46.8	0.09149
46.9	-0.12927		46.9	-0.01851		46.9	-0.27026		46.9	0.09174
47	-0.12926		47	-0.01842		47	-0.2702		47	0.09235
47.1	-0.12924		47.1	-0.0186		47.1	-0.27028		47.1	0.09282
47.2	-0.12909		47.2	-0.01875		47.2	-0.27028		47.2	0.09329
47.3	-0.12914		47.3	-0.01883		47.3	-0.27025		47.3	0.09398
47.4	-0.12921		47.4	-0.01833		47.4	-0.27017		47.4	0.09399
47.5	-0.12901		47.5	-0.01846		47.5	-0.26999		47.5	0.09518
47.6	-0.12889		47.6	-0.01857		47.6	-0.27004		47.6	0.0954
47.7	-0.12921		47.7	-0.01871		47.7	-0.27028		47.7	0.09602
47.8	-0.1293		47.8	-0.01877		47.8	-0.26988		47.8	0.09636
47.9	-0.12907		47.9	-0.01848		47.9	-0.27026		47.9	0.09648
48	-0.12912		48	-0.01881		48	-0.26988		48	0.097
48.1	-0.12933		48.1	-0.01883		48.1	-0.26979		48.1	0.09723
48.2	-0.12921		48.2	-0.01878		48.2	-0.27002		48.2	0.09752
48.3	-0.12924		48.3	-0.01894		48.3	-0.26973		48.3	0.09833
48.4	-0.12927		48.4	-0.019		48.4	-0.27002		48.4	0.09877
48.5	-0.12973		48.5	-0.01897		48.5	-0.26977		48.5	0.09921
48.6	-0.12952		48.6	-0.01883		48.6	-0.26967		48.6	0.09964
48.7	-0.12956		48.7	-0.01886		48.7	-0.26987		48.7	0.09988
48.8	-0.12941		48.8	-0.01895		48.8	-0.26976		48.8	0.10037
48.9	-0.12973		48.9	-0.01917		48.9	-0.26973		48.9	0.10066
49	-0.1294		49	-0.01878		49	-0.26965		49	0.10086
49.1	-0.1297		49.1	-0.0191		49.1	-0.26967		49.1	0.10144
49.2	-0.1297		49.2	-0.01907		49.2	-0.26984		49.2	0.10115
49.3	-0.12935		49.3	-0.01915		49.3	-0.26959		49.3	0.10138
49.4	-0.12959		49.4	-0.0193		49.4	-0.26953		49.4	0.1023
49.5	-0.12947		49.5	-0.01895		49.5	-0.26994		49.5	0.10286
49.6	-0.12972		49.6	-0.01929		49.6	-0.26955		49.6	0.1033
49.7	-0.12985		49.7	-0.01918		49.7	-0.26936		49.7	0.10353
49.8	-0.12941		49.8	-0.01909		49.8	-0.26965		49.8	0.10371
49.9	-0.12943		49.9	-0.01921		49.9	-0.26944		49.9	0.10413
50	-0.12938		50	-0.01926		50	-0.26955		50	0.1044
50.1	-0.12947		50.1	-0.01927		50.1	-0.26946		50.1	0.10472
50.2	-0.12923		50.2	-0.01923		50.2	-0.2695		50.2	0.10503
50.3	-0.12921		50.3	-0.01913		50.3	-0.26955		50.3	0.10539
50.4	-0.1295		50.4	-0.01936		50.4	-0.26935		50.4	0.10596
50.5	-0.12938		50.5	-0.0195		50.5	-0.26941		50.5	0.10622
50.6	-0.12935		50.6	-0.01918		50.6	-0.26942		50.6	0.10695
50.7	-0.12935		50.7	-0.01936		50.7	-0.26933		50.7	0.10771
50.8	-0.12952		50.8	-0.01964		50.8	-0.26952		50.8	0.1073
50.9	-0.12949		50.9	-0.01967		50.9	-0.26927		50.9	0.10751
51	-0.1295		51	-0.01974		51	-0.26898		51	0.10828
51.1	-0.1293		51.1	-0.01924		51.1	-0.2691		51.1	0.10826
51.2	-0.12962		51.2	-0.01952		51.2	-0.26916		51.2	0.10886
51.3	-0.12964		51.3	-0.01955		51.3	-0.26916		51.3	0.10906
51.4	-0.12967		51.4	-0.01926		51.4	-0.26921		51.4	0.10924
51.5	-0.12947		51.5	-0.01924		51.5	-0.2691		51.5	0.10983
51.6	-0.12938		51.6	-0.01946		51.6	-0.26909		51.6	0.10994
51.7	-0.12959		51.7	-0.01947		51.7	-0.26881		51.7	0.11006
51.8	-0.12933		51.8	-0.01956		51.8	-0.26903		51.8	0.11006
51.9	-0.12967		51.9	-0.01944		51.9	-0.26916		51.9	0.11084
52	-0.12961		52	-0.01964		52	-0.26859		52	0.11096
52.1	-0.12996		52.1	-0.01952		52.1	-0.2688		52.1	0.11137
52.2	-0.12952		52.2	-0.0193		52.2	-0.26906		52.2	0.11171
52.3	-0.12955		52.3	-0.01941		52.3	-0.26872		52.3	0.1118
52.4	-0.12947		52.4	-0.01939		52.4	-0.26868		52.4	0.11191
52.5	-0.12955		52.5	-0.01953		52.5	-0.26869		52.5	0.11267
52.6	-0.12955		52.6	-0.01949		52.6	-0.26877		52.6	0.11275
52.7	-0.1293		52.7	-0.01915		52.7	-0.26849		52.7	0.11279
52.8	-0.12981		52.8	-0.01936		52.8	-0.2684		52.8	0.11333
52.9	-0.12946		52.9	-0.01961		52.9	-0.26878		52.9	0.11371
53	-0.12978		53	-0.01949		53	-0.26866		53	0.11371
53.1	-0.12996		53.1	-0.01979		53.1	-0.26836		53.1	0.1147
53.2	-0.12955		53.2	-0.01949		53.2	-0.26819		53.2	0.11484
53.3	-0.12941		53.3	-0.01979		53.3	-0.26817		53.3	0.11496
53.4	-0.12961		53.4	-0.0197		53.4	-0.26855		53.4	0.11502
53.5	-0.12962		53.5	-0.01927		53.5	-0.26852		53.5	0.11537
53.6	-0.12979		53.6	-0.01958		53.6	-0.26831		53.6	0.11594
53.7	-0.12962		53.7	-0.01961		53.7	-0.26834		53.7	0.11621
53.8	-0.12982		53.8	-0.01967		53.8	-0.26831		53.8	0.11639
53.9	-0.12999		53.9	-0.01967		53.9	-0.26839		53.9	0.1163
54	-0.13001		54	-0.01991		54	-0.26855		54	0.11691
54.1	-0.12988		54.1	-0.02		54.1	-0.26814		54.1	0.11733
54.2	-0.12959		54.2	-0.0202		54.2	-0.26816		54.2	0.11778
54.3	-0.12988		54.3	-0.02014		54.3	-0.26819		54.3	0.11769
54.4	-0.12991		54.4	-0.02003		54.4	-0.26802		54.4	0.11812
54.5	-0.13007		54.5	-0.02029		54.5	-0.26846		54.5	0.11845
54.6	-0.12987		54.6	-0.02013		54.6	-0.26794		54.6	0.11853
54.7	-0.12984		54.7	-0.02039		54.7	-0.26799		54.7	0.11879
54.8	-0.13019		54.8	-0.02023		54.8	-0.26816		54.8	0.11896
54.9	-0.13017		54.9	-0.02029		54.9	-0.26793		54.9	0.11948
55	-0.12988		55	-0.0204		55	-0.26807		55	0.11935
55.1	-0.13025		55.1	-0.02014		55.1	-0.26802		55.1	0.11958
55.2	-0.12999		55.2	-0.02037		55.2	-0.26791		55.2	0.12006
55.3	-0.13033		55.3	-0.0202		55.3	-0.26823		55.3	0.12018
55.4	-0.13029		55.4	-0.02016		55.4	-0.26778		55.4	0.12068
55.5	-0.13023		55.5	-0.02036		55.5	-0.26802		55.5	0.12102
55.6	-0.13014		55.6	-0.02071		55.6	-0.26796		55.6	0.121
55.7	-0.13007		55.7	-0.02063		55.7	-0.26773		55.7	0.12183
55.8	-0.13008		55.8	-0.02075		55.8	-0.26798		55.8	0.12175
55.9	-0.13023		55.9	-0.02051		55.9	-0.26779		55.9	0.12216
56	-0.13028		56	-0.02063		56	-0.26796		56	0.12238
56.1	-0.13013		56.1	-0.02074		56.1	-0.26825		56.1	0.12233
56.2	-0.13007		56.2	-0.02068		56.2	-0.26787		56.2	0.12283
56.3	-0.13011		56.3	-0.02086		56.3	-0.26775		56.3	0.12338
56.4	-0.13034		56.4	-0.02052		56.4	-0.26773		56.4	0.12344
56.5	-0.13014		56.5	-0.02071		56.5	-0.26775		56.5	0.12346
56.6	-0.13066		56.6	-0.02069		56.6	-0.26793		56.6	0.12366
56.7	-0.12996		56.7	-0.02052		56.7	-0.26773		56.7	0.1239
56.8	-0.13023		56.8	-0.02055		56.8	-0.2677		56.8	0.12421
56.9	-0.13014		56.9	-0.02049		56.9	-0.26785		56.9	0.12437
57	-0.13019		57	-0.02045		57	-0.26796		57	0.12488
57.1	-0.13039		57.1	-0.02081		57.1	-0.26808		57.1	0.12528
57.2	-0.1302		57.2	-0.02051		57.2	-0.26746		57.2	0.1252
57.3	-0.13017		57.3	-0.0206		57.3	-0.26753		57.3	0.12584
57.4	-0.13054		57.4	-0.02057		57.4	-0.26767		57.4	0.12619
57.5	-0.13051		57.5	-0.02103		57.5	-0.26762		57.5	0.12637
57.6	-0.13007		57.6	-0.0213		57.6	-0.26756		57.6	0.12723
57.7	-0.13029		57.7	-0.02098		57.7	-0.26799		57.7	0.12679
57.8	-0.13048		57.8	-0.02107		57.8	-0.2677		57.8	0.12704
57.9	-0.13013		57.9	-0.02106		57.9	-0.26755		57.9	0.12738
58	-0.13029		58	-0.02107		58	-0.26733		58	0.12738
58.1	-0.13042		58.1	-0.02136		58.1	-0.26735		58.1	0.12775
58.2	-0.13059		58.2	-0.02116		58.2	-0.26743		58.2	0.12807
58.3	-0.13042		58.3	-0.02113		58.3	-0.26749		58.3	0.12857
58.4	-0.1306		58.4	-0.02142		58.4	-0.26723		58.4	0.12859
58.5	-0.1304		58.5	-0.02121		58.5	-0.26746		58.5	0.12869
58.6	-0.13042		58.6	-0.02147		58.6	-0.26744		58.6	0.12907
58.7	-0.13036		58.7	-0.02135		58.7	-0.26753		58.7	0.12973
58.8	-0.13029		58.8	-0.02142		58.8	-0.26744		58.8	0.12965
58.9	-0.13069		58.9	-0.02124		58.9	-0.26737		58.9	0.12962
59	-0.1304		59	-0.02145		59	-0.26729		59	0.12991
59.1	-0.13054		59.1	-0.02153		59.1	-0.26724		59.1	0.13002
59.2	-0.13052		59.2	-0.02165		59.2	-0.26739		59.2	0.13049
59.3	-0.13037		59.3	-0.02153		59.3	-0.2675		59.3	0.13046
59.4	-0.13031		59.4	-0.02171		59.4	-0.26744		59.4	0.13077
59.5	-0.13037		59.5	-0.02144		59.5	-0.26739		59.5	0.1312
59.6	-0.13036		59.6	-0.02138		59.6	-0.26737		59.6	0.13115
59.7	-0.13078		59.7	-0.02162		59.7	-0.26732		59.7	0.13176
59.8	-0.13052		59.8	-0.02156		59.8	-0.26729		59.8	0.13199
59.9	-0.13083		59.9	-0.02121		59.9	-0.26689		59.9	0.13199
60	-0.13084		60	-0.02171		60	-0.26717		60	0.13252
60.1	-0.13055		60.1	-0.02144		60.1	-0.26701		60.1	0.13249
60.2	-0.13057		60.2	-0.02158		60.2	-0.26688		60.2	0.13248
60.3	-0.13078		60.3	-0.02147		60.3	-0.26723		60.3	0.13318
60.4	-0.13063		60.4	-0.02104		60.4	-0.26715		60.4	0.13298
60.5	-0.13092		60.5	-0.02155		60.5	-0.26729		60.5	0.13347
60.6	-0.13109		60.6	-0.02124		60.6	-0.2675		60.6	0.13368
60.7	-0.13109		60.7	-0.02162		60.7	-0.26704		60.7	0.13393
60.8	-0.13086		60.8	-0.02174		60.8	-0.26718		60.8	0.13396
60.9	-0.13066		60.9	-0.02142		60.9	-0.2671		60.9	0.13373
61	-0.13081		61	-0.02159		61	-0.267		61	0.13426
61.1	-0.13077		61.1	-0.02124		61.1	-0.26688		61.1	0.13473
61.2	-0.13089		61.2	-0.02126		61.2	-0.26704		61.2	0.13477
61.3	-0.13101		61.3	-0.02139		61.3	-0.26682		61.3	0.135
61.4	-0.13098		61.4	-0.02098		61.4	-0.26714		61.4	0.13507
61.5	-0.13063		61.5	-0.02109		61.5	-0.26691		61.5	0.13536
61.6	-0.13123		61.6	-0.02121		61.6	-0.26694		61.6	0.13524
61.7	-0.13069		61.7	-0.02139		61.7	-0.26712		61.7	0.13539
61.8	-0.13113		61.8	-0.02133		61.8	-0.26678		61.8	0.13557
61.9	-0.13121		61.9	-0.02123		61.9	-0.26685		61.9	0.13622
62	-0.13115		62	-0.02126		62	-0.26671		62	0.13622
62.1	-0.13094		62.1	-0.02151		62.1	-0.26678		62.1	0.13623
62.2	-0.13065		62.2	-0.02127		62.2	-0.26697		62.2	0.13664
62.3	-0.13107		62.3	-0.0213		62.3	-0.26668		62.3	0.13718
62.4	-0.13106		62.4	-0.02167		62.4	-0.26692		62.4	0.13747
62.5	-0.13101		62.5	-0.02145		62.5	-0.26672		62.5	0.13783
62.6	-0.13097		62.6	-0.02168		62.6	-0.26657		62.6	0.13837
62.7	-0.13109		62.7	-0.02185		62.7	-0.26709		62.7	0.13858
62.8	-0.13106		62.8	-0.02135		62.8	-0.2668		62.8	0.1389
62.9	-0.13095		62.9	-0.02168		62.9	-0.2666		62.9	0.13904
63	-0.13086		63	-0.02174		63	-0.2671		63	0.1395
63.1	-0.13132		63.1	-0.02159		63.1	-0.26668		63.1	0.13914
63.2	-0.13124		63.2	-0.02174		63.2	-0.26671		63.2	0.13893
63.3	-0.13104		63.3	-0.02156		63.3	-0.26675		63.3	0.13893
63.4	-0.13132		63.4	-0.02158		63.4	-0.26692		63.4	0.13997
63.5	-0.13104		63.5	-0.02194		63.5	-0.26682		63.5	0.13995
63.6	-0.13133		63.6	-0.02164		63.6	-0.26709		63.6	0.14
63.7	-0.13132		63.7	-0.02208		63.7	-0.26703		63.7	0.14056
63.8	-0.13159		63.8	-0.02164		63.8	-0.26724		63.8	0.14092
63.9	-0.13135		63.9	-0.02173		63.9	-0.26701		63.9	0.14122
64	-0.13148		64	-0.02165		64	-0.26717		64	0.1415
64.1	-0.13117		64.1	-0.02173		64.1	-0.26691		64.1	0.14094
64.2	-0.13126		64.2	-0.02206		64.2	-0.26706		64.2	0.14143
64.3	-0.13126		64.3	-0.02182		64.3	-0.26735		64.3	0.14178
64.4	-0.13144		64.4	-0.022		64.4	-0.26698		64.4	0.14166
64.5	-0.13167		64.5	-0.0222		64.5	-0.26692		64.5	0.14206
64.6	0.19571		64.6	-0.02182		64.6	-0.26703		64.6	0.14212
64.7	-0.14957		64.7	-0.0219		64.7	-0.26718		64.7	0.14221
64.8	0.06256		64.8	-0.02211		64.8	-0.2671		64.8	0.14247
64.9	-0.14989		64.9	-0.02171		64.9	-0.267		64.9	0.14282
65	-0.01106		65	-0.02202		65	-0.26701		65	0.14339
65.1	-0.14738		65.1	-0.02187		65.1	-0.26701		65.1	0.14328
65.2	-0.08479		65.2	-0.02173		65.2	-0.26698		65.2	0.14319
65.3	-0.14426		65.3	-0.0222		65.3	-0.26706		65.3	0.14383
65.4	-0.11505		65.4	-0.02202		65.4	-0.26689		65.4	0.14351
65.5	-0.1407		65.5	-0.02213		65.5	-0.26721		65.5	0.14389
65.6	-0.11939		65.6	-0.02213		65.6	-0.26698		65.6	0.14409
65.7	-0.13693		65.7	-0.02222		65.7	-0.26674		65.7	0.14407
65.8	-0.15573		65.8	-0.02235		65.8	-0.26675		65.8	0.1447
65.9	-0.1347		65.9	-0.02213		65.9	-0.26669		65.9	0.14464
66	-0.18083		66	-0.02213		66	-0.26654		66	0.14487
66.1	-0.13403		66.1	-0.02237		66.1	-0.26627		66.1	0.14493
66.2	-0.2094		66.2	-0.02196		66.2	-0.26637		66.2	0.14455
66.3	-0.13351		66.3	-0.02255		66.3	-0.26643		66.3	0.14517
66.4	-0.31204		66.4	-0.02209		66.4	-0.26663		66.4	0.14514
66.5	-0.1333		66.5	-0.02197		66.5	-0.26616		66.5	0.14529
66.6	-0.39354		66.6	-0.02185		66.6	-0.26642		66.6	0.14561
66.7	-0.13397		66.7	-0.02225		66.7	-0.26633		66.7	0.14584
66.8	-0.41202		66.8	-0.02196		66.8	-0.26594		66.8	0.14584
66.9	-0.13617		66.9	-0.02249		66.9	-0.26613		66.9	0.146
67	-0.4455		67	-0.02191		67	-0.26593		67	0.14603
67.1	-0.14484		67.1	-0.02226		67.1	-0.26605		67.1	0.14595
67.2	-1.36566		67.2	-0.02229		67.2	-0.26631		67.2	0.14636
67.3	-0.16476		67.3	-0.02223		67.3	-0.26604		67.3	0.14641
67.4	-0.14749		67.4	-0.02245		67.4	-0.26614		67.4	0.14694
67.5	-0.14009		67.5	-0.0218		67.5	-0.26594		67.5	0.14703
67.6	-0.1351		67.6	-0.02225		67.6	-0.26584		67.6	0.14676
67.7	-0.13178		67.7	-0.02246		67.7	-0.2659		67.7	0.14706
67.8	-0.12952		67.8	-0.02223		67.8	-0.26605		67.8	0.14719
67.9	-0.12831		67.9	-0.02234		67.9	-0.26563		67.9	0.1478
68	-0.12685		68	-0.02231		68	-0.26569		68	0.14798
68.1	-0.12618		68.1	-0.02237		68.1	-0.26578		68.1	0.14775
68.2	-0.12573		68.2	-0.02217		68.2	-0.26578		68.2	0.14784
68.3	-0.12524		68.3	-0.02235		68.3	-0.26596		68.3	0.14798
68.4	-0.12473		68.4	-0.02232		68.4	-0.26616		68.4	0.14833
68.5	-0.12465		68.5	-0.02242		68.5	-0.26634		68.5	0.14874
68.6	-0.12395		68.6	-0.02237		68.6	-0.2659		68.6	0.1483
68.7	-0.12364		68.7	-0.02286		68.7	-0.26588		68.7	0.14911
68.8	-0.12361		68.8	-0.02248		68.8	-0.26605		68.8	0.14906
68.9	-0.12389		68.9	-0.02258		68.9	-0.26561		68.9	0.14916
69	-0.1236		69	-0.02283		69	-0.26579		69	0.14967
69.1	-0.1234		69.1	-0.02272		69.1	-0.26599		69.1	0.14908
69.2	-0.12354		69.2	-0.02266		69.2	-0.26576		69.2	0.14981
69.3	-0.12328		69.3	-0.02271		69.3	-0.26572		69.3	0.15007
69.4	-0.12323		69.4	-0.02251		69.4	-0.26561		69.4	0.14992
69.5	-0.1232		69.5	-0.02267		69.5	-0.2657		69.5	0.14999
69.6	-0.12329		69.6	-0.02261		69.6	-0.26558		69.6	0.15027
69.7	-0.12297		69.7	-0.02245		69.7	-0.26559		69.7	0.15033
69.8	-0.12295		69.8	-0.02309		69.8	-0.26556		69.8	0.15053
69.9	-0.12337		69.9	-0.02252		69.9	-0.26587		69.9	0.15086
70	-0.12326		70	-0.02274		70	-0.26575		70	0.15094
70.1	-0.12338		70.1	-0.02277		70.1	-0.26572		70.1	0.15149
70.2	-0.12291		70.2	-0.02258		70.2	-0.26579		70.2	0.15157
70.3	-0.12337		70.3	-0.02296		70.3	-0.26549		70.3	0.15144
70.4	-0.12302		70.4	-0.02267		70.4	-0.26592		70.4	0.15154
70.5	-0.12326		70.5	-0.02281		70.5	-0.26566		70.5	0.15207
70.6	-0.12335		70.6	-0.02324		70.6	-0.26567		70.6	0.1525
70.7	-0.12305		70.7	-0.02269		70.7	-0.26564		70.7	0.15227
70.8	-0.12309		70.8	-0.0228		70.8	-0.26531		70.8	0.15247
70.9	-0.12337		70.9	-0.02272		70.9	-0.26566		70.9	0.15202
71	-0.12326		71	-0.02324		71	-0.26563		71	0.15225
71.1	-0.12322		71.1	-0.02295		71.1	-0.26558		71.1	0.15271
71.2	-0.12297		71.2	-0.02272		71.2	-0.26569		71.2	0.15286
71.3	-0.12341		71.3	-0.02274		71.3	-0.26549		71.3	0.15291
71.4	-0.12312		71.4	-0.02318		71.4	-0.2655		71.4	0.15324
71.5	-0.12297		71.5	-0.02283		71.5	-0.26566		71.5	0.15327
71.6	-0.12306		71.6	-0.02295		71.6	-0.26535		71.6	0.15331
71.7	-0.12337		71.7	-0.02284		71.7	-0.26563		71.7	0.1532
71.8	-0.12308		71.8	-0.02283		71.8	-0.26576		71.8	0.1536
71.9	-0.12317		71.9	-0.02309		71.9	-0.26521		71.9	0.15398
72	-0.12295		72	-0.02283		72	-0.26558		72	0.1541
72.1	-0.12308		72.1	-0.02278		72.1	-0.26543		72.1	0.15399
72.2	-0.12283		72.2	-0.02322		72.2	-0.26543		72.2	0.15407
72.3	-0.12291		72.3	-0.02296		72.3	-0.26544		72.3	0.15408
72.4	-0.12322		72.4	-0.02319		72.4	-0.26538		72.4	0.15416
72.5	-0.12311		72.5	-0.02296		72.5	-0.26561		72.5	0.15416
72.6	-0.1232		72.6	-0.02261		72.6	0.20644		72.6	0.15469
72.7	-0.1234		72.7	-0.02289		72.7	-0.33832		72.7	0.15497
72.8	-0.12334		72.8	-0.02255		72.8	0.12882		72.8	0.15483
72.9	-0.12351		72.9	-0.02238		72.9	-0.33934		72.9	0.15506
73	-0.12358		73	-0.02252		73	0.04703		73	0.15509
73.1	-0.12329		73.1	-0.02254		73.1	-0.35066		73.1	0.15471
73.2	-0.12358		73.2	-0.02266		73.2	-0.0526		73.2	0.15518
73.3	-0.12349		73.3	-0.02267		73.3	-0.33928		73.3	0.15556
73.4	-0.12337		73.4	-0.02269		73.4	-0.14777		73.4	0.15555
73.5	-0.12351		73.5	-0.02277		73.5	-0.31096		73.5	0.15582
73.6	-0.1234		73.6	-0.02252		73.6	-0.23206		73.6	0.15593
73.7	-0.1234		73.7	-0.02255		73.7	-0.28571		73.7	0.15596
73.8	-0.12358		73.8	-0.02271		73.8	-0.32359		73.8	0.1561
73.9	-0.12312		73.9	-0.02248		73.9	-0.25829		73.9	0.15642
74	-0.12358		74	-0.02284		74	-0.41519		74	0.15645
74.1	-0.12343		74.1	-0.02287		74.1	-0.2216		74.1	0.15688
74.2	-0.12322		74.2	-0.02269		74.2	-0.49956		74.2	0.15645
74.3	-0.12343		74.3	-0.023		74.3	-0.1907		74.3	0.15691
74.4	-0.12329		74.4	-0.0226		74.4	-0.60377		74.4	0.15726
74.5	-0.12322		74.5	-0.02277		74.5	-0.16621		74.5	0.15721
74.6	-0.12317		74.6	-0.02274		74.6	-0.72389		74.6	0.157
74.7	-0.12323		74.7	-0.02269		74.7	-0.11441		74.7	0.1571
74.8	-0.12332		74.8	-0.02316		74.8	-0.82982		74.8	0.1575
74.9	-0.12373		74.9	-0.02283		74.9	-0.05624		74.9	0.15756
75	-0.12344		75	-0.02287		75	-0.92007		75	0.15771
75.1	-0.12351		75.1	-0.02301		75.1	-0.0314		75.1	0.15779
75.2	-0.12331		75.2	-0.02254		75.2	-1.0692		75.2	0.15785
75.3	-0.1237		75.3	-0.02287		75.3	-0.06323		75.3	0.15797
75.4	-0.12363		75.4	-0.02264		75.4	-0.25473		75.4	0.15843
75.5	-0.12347		75.5	-0.023		75.5	-0.259		75.5	0.15808
75.6	-0.12361		75.6	-0.02327		75.6	-0.2608		75.6	0.15826
75.7	-0.1239		75.7	-0.02306		75.7	-0.26205		75.7	0.15855
75.8	-0.12405		75.8	-0.02287		75.8	-0.26231		75.8	0.15871
75.9	-0.12392		75.9	-0.02332		75.9	-0.26242		75.9	0.15865
76	-0.12393		76	-0.02255		76	-0.26257		76	0.15863
76.1	-0.12408		76.1	-0.02283		76.1	-0.26244		76.1	0.15886
76.2	-0.12405		76.2	-0.02303		76.2	-0.2628		76.2	0.15923
76.3	-0.12387		76.3	-0.0228		76.3	-0.26254		76.3	0.15921
76.4	-0.12404		76.4	-0.02309		76.4	-0.26291		76.4	0.159
76.5	-0.12387		76.5	-0.02301		76.5	-0.26288		76.5	0.15941
76.6	-0.12404		76.6	-0.02295		76.6	-0.26288		76.6	0.15953
76.7	-0.12402		76.7	-0.02341		76.7	-0.26311		76.7	0.15967
76.8	-0.12412		76.8	-0.02289		76.8	-0.26314		76.8	0.15965
76.9	-0.12399		76.9	-0.02303		76.9	-0.26303		76.9	0.15964
77	-0.12402		77	-0.023		77	-0.26335		77	0.16016
77.1	-0.12373		77.1	-0.02296		77.1	-0.26329		77.1	0.16011
77.2	-0.12404		77.2	-0.02324		77.2	-0.26347		77.2	0.15974
77.3	-0.12415		77.3	-0.02296		77.3	-0.26355		77.3	0.16
77.4	-0.12407		77.4	-0.02328		77.4	-0.26352		77.4	0.16034
77.5	-0.12413		77.5	-0.023		77.5	-0.26386		77.5	0.15962
77.6	-0.12402		77.6	-0.02283		77.6	-0.26354		77.6	0.15935
77.7	-0.12401		77.7	-0.02312		77.7	-0.26396		77.7	0.1599
77.8	-0.12404		77.8	-0.0231		77.8	-0.26404		77.8	0.1602
77.9	-0.12389		77.9	-0.02295		77.9	-0.26417		77.9	0.15982
78	-0.1238		78	-0.02325		78	-0.26415		78	0.16054
78.1	-0.12386		78.1	-0.02312		78.1	-0.26431		78.1	0.16031
78.2	-0.12349		78.2	-0.02298		78.2	-0.26381		78.2	0.15985
78.3	-0.1238		78.3	-0.02315		78.3	-0.26405		78.3	0.16092
78.4	-0.12376		78.4	-0.02315		78.4	-0.26398		78.4	0.16109
78.5	-0.12398		78.5	-0.02312		78.5	-0.2641		78.5	0.16077
78.6	-0.12367		78.6	-0.02319		78.6	-0.26407		78.6	0.16127
78.7	-0.12387		78.7	-0.02277		78.7	-0.26387		78.7	0.16092
78.8	-0.12352		78.8	-0.02295		78.8	-0.26407		78.8	0.1609
78.9	-0.1238		78.9	-0.02306		78.9	-0.26407		78.9	0.16113
79	-0.1241		79	-0.02296		79	-0.26393		79	0.16127
79.1	-0.12384		79.1	-0.0229		79.1	-0.26393		79.1	0.1613
79.2	-0.12395		79.2	-0.02263		79.2	-0.26404		79.2	0.16127
79.3	-0.12419		79.3	-0.02315		79.3	-0.26401		79.3	0.16177
79.4	-0.12431		79.4	-0.0228		79.4	-0.26421		79.4	0.16162
79.5	-0.12386		79.5	-0.02287		79.5	-0.26427		79.5	0.16193
79.6	-0.12387		79.6	-0.02332		79.6	-0.26424		79.6	0.1619
79.7	-0.1246		79.7	-0.02277		79.7	-0.26407		79.7	0.16219
79.8	-0.12436		79.8	-0.02341		79.8	-0.26422		79.8	0.16193
79.9	-0.12431		79.9	-0.02318		79.9	-0.26413		79.9	0.16228
80	-0.12462		80	-0.02287		80	-0.2641		80	0.16237
80.1	-0.12448		80.1	-0.02328		80.1	-0.26407		80.1	0.16273
80.2	-0.12416		80.2	-0.02287		80.2	-0.26405		80.2	0.16287
80.3	-0.12425		80.3	-0.02287		80.3	-0.26411		80.3	0.16289
80.4	-0.12422		80.4	-0.02341		80.4	-0.26416		80.4	0.16345
80.5	-0.12412		80.5	-0.02309		80.5	-0.26425		80.5	0.16342
80.6	-0.12447		80.6	-0.02298		80.6	-0.26421		80.6	0.16354
80.7	-0.12441		80.7	-0.02335		80.7	-0.26408		80.7	0.16371
80.8	-0.12422		80.8	-0.02304		80.8	-0.2643		80.8	0.16364
80.9	-0.12434		80.9	-0.02315		80.9	-0.26404		80.9	0.16397
81	-0.12442		81	-0.0231		81	-0.26422		81	0.16408
81.1	-0.12468		81.1	-0.02293		81.1	-0.26434		81.1	0.16399
81.2	-0.12427		81.2	-0.02341		81.2	-0.26421		81.2	0.16426
81.3	-0.12444		81.3	-0.02322		81.3	-0.26405		81.3	0.16397
81.4	-0.12431		81.4	-0.02339		81.4	-0.26384		81.4	0.16469
81.5	-0.12463		81.5	-0.02328		81.5	-0.26411		81.5	0.1648
81.6	-0.1247		81.6	-0.02306		81.6	-0.26411		81.6	0.16466
81.7	-0.12439		81.7	-0.02318		81.7	-0.26427		81.7	0.16458
81.8	-0.12451		81.8	-0.02304		81.8	-0.26428		81.8	0.16476
81.9	-0.12483		81.9	-0.02319		81.9	-0.26405		81.9	0.1651
82	-0.12444		82	-0.02335		82	-0.26405		82	0.16492
82.1	-0.12447		82.1	-0.02315		82.1	-0.26407		82.1	0.16487
82.2	-0.12459		82.2	-0.02335		82.2	-0.26396		82.2	0.16505
82.3	-0.12448		82.3	-0.02335		82.3	-0.26422		82.3	0.16544
82.4	-0.12437		82.4	-0.02335		82.4	-0.26405		82.4	0.16521
82.5	-0.12441		82.5	-0.02307		82.5	-0.26393		82.5	0.16577
82.6	-0.12427		82.6	-0.02342		82.6	-0.26425		82.6	0.16586
82.7	-0.12428		82.7	-0.02322		82.7	-0.26393		82.7	0.16565
82.8	-0.12444		82.8	-0.02333		82.8	-0.26428		82.8	0.16609
82.9	-0.12433		82.9	-0.0231		82.9	-0.26405		82.9	0.16618
83	-0.12442		83	-0.02353		83	-0.26407		83	0.16595
83.1	-0.12456		83.1	-0.02319		83.1	-0.26416		83.1	0.16611
83.2	-0.12425		83.2	-0.02338		83.2	-0.2643		83.2	0.16673
83.3	-0.1243		83.3	-0.02356		83.3	-0.26399		83.3	0.16621
83.4	-0.12402		83.4	-0.02335		83.4	-0.26431		83.4	0.16628
83.5	-0.1243		83.5	-0.02315		83.5	-0.26415		83.5	0.16663
83.6	-0.12471		83.6	-0.02348		83.6	-0.26411		83.6	0.16739
83.7	-0.12454		83.7	-0.02304		83.7	-0.26415		83.7	0.16681
83.8	-0.12434		83.8	-0.02322		83.8	-0.26411		83.8	0.16675
83.9	-0.1243		83.9	-0.02357		83.9	-0.26434		83.9	0.16713
84	0.25912		84	-0.02315		84	-0.2641		84	0.16731
84.1	-0.14146		84.1	-0.02364		84.1	-0.26436		84.1	0.16724
84.2	0.05334		84.2	-0.02338		84.2	-0.26442		84.2	0.16682
84.3	-0.14128		84.3	-0.02354		84.3	-0.26425		84.3	0.16727
84.4	-0.0473		84.4	-0.02341		84.4	-0.26437		84.4	0.16751
84.5	-0.1385		84.5	-0.02342		84.5	-0.26425		84.5	0.16719
84.6	-0.09084		84.6	-0.02344		84.6	-0.26399		84.6	0.16737
84.7	-0.13512		84.7	-0.02351		84.7	-0.26419		84.7	0.16771
84.8	-0.08911		84.8	-0.02359		84.8	-0.26416		84.8	0.16771
84.9	-0.13159		84.9	-0.02345		84.9	-0.26436		84.9	0.16838
85	-0.11386		85	-0.02345		85	-0.26419		85	0.16809
85.1	-0.12843		85.1	-0.02354		85.1	-0.26415		85.1	0.16766
85.2	-0.14252		85.2	-0.02339		85.2	-0.26392		85.2	0.16794
85.3	-0.12676		85.3	-0.02351		85.3	-0.26424		85.3	0.16788
85.4	-0.16428		85.4	0.50884		85.4	-0.26408		85.4	0.16789
85.5	-0.12529		85.5	-0.35947		85.5	-0.2644		85.5	0.16814
85.6	-0.23436		85.6	0.4108		85.6	-0.26398		85.6	0.16785
85.7	-0.12486		85.7	-0.34412		85.7	-0.26405		85.7	0.16855
85.8	-0.31067		85.8	0.30052		85.8	-0.26407		85.8	0.16864
85.9	-0.12473		85.9	-0.27597		85.9	-0.26416		85.9	0.16853
86	-0.33005		86	0.20044		86	-0.26425		86	0.16882
86.1	-0.12483		86.1	-0.19022		86.1	-0.2641		86.1	0.1691
86.2	-0.31024		86.2	0.12116		86.2	-0.2639		86.2	0.16927
86.3	-0.12656		86.3	-0.12276		86.3	-0.26384		86.3	0.16959
86.4	-0.42287		86.4	0.02309		86.4	-0.26384		86.4	0.16959
86.5	-0.13583		86.5	-0.06073		86.5	-0.26367		86.5	0.17003
86.6	-0.63121		86.6	-0.06615		86.6	-0.26363		86.6	0.16965
86.7	-0.16498		86.7	0.01624		86.7	-0.26332		86.7	0.16966
86.8	-0.14941		86.8	-0.1407		86.8	-0.26312		86.8	0.16968
86.9	-0.14281		86.9	0.09525		86.9	-0.263		86.9	0.16968
87	-0.13847		87	-0.22791		87	-0.26274		87	0.16978
87.1	-0.13547		87.1	0.15196		87.1	-0.26277		87.1	0.16986
87.2	-0.13322		87.2	-0.3253		87.2	-0.26238		87.2	0.16966
87.3	-0.13209		87.3	0.23712		87.3	-0.26222		87.3	0.17011
87.4	-0.13078		87.4	-0.40012		87.4	-0.26195		87.4	0.16995
87.5	-0.13007		87.5	0.3242		87.5	-0.26152		87.5	0.17004
87.6	-0.12933		87.6	-0.45283		87.6	-0.26135		87.6	0.17018
87.7	-0.12892		87.7	0.37845		87.7	-0.26059		87.7	0.17075
87.8	-0.12875		87.8	-0.55153		87.8	-0.2601		87.8	0.16991
87.9	-0.1284		87.9	0.41762		87.9	-0.25967		87.9	0.17029
88	-0.12826		88	-0.68485		88	-0.2587		88	0.1703
88.1	-0.12804		88.1	0.5137		88.1	-0.25868		88.1	0.1707
88.2	-0.12805		88.2	-0.02318		88.2	-0.2581		88.2	0.17085
88.3	-0.12801		88.3	-0.02338		88.3	-0.25734		88.3	0.17088
88.4	-0.12801		88.4	-0.0233		88.4	-0.25725		88.4	0.17087
88.5	-0.12816		88.5	-0.02321		88.5	-0.25674		88.5	0.17085
88.6	-0.12782		88.6	-0.02365		88.6	-0.25633		88.6	0.17114
88.7	-0.12785		88.7	-0.02322		88.7	-0.25607		88.7	0.17079
88.8	-0.12788		88.8	-0.02344		88.8	-0.25542		88.8	0.17096
88.9	-0.1281		88.9	-0.02327		88.9	-0.2551		88.9	0.17151
89	-0.12811		89	-0.02348		89	-0.25491		89	0.17114
89.1	-0.12816		89.1	-0.02359		89.1	-0.25423		89.1	0.17158
89.2	-0.12782		89.2	-0.02319		89.2	-0.25412		89.2	0.17192
89.3	-0.12798		89.3	-0.02324		89.3	-0.25345		89.3	0.17194
89.4	-0.12778		89.4	-0.02316		89.4	-0.25279		89.4	0.17184
89.5	-0.12781		89.5	-0.02321		89.5	-0.25261		89.5	0.17171
89.6	-0.12769		89.6	-0.02354		89.6	-0.25227		89.6	0.17184
89.7	-0.12799		89.7	-0.02335		89.7	-0.25176		89.7	0.17186
89.8	-0.12801		89.8	-0.02345		89.8	-0.25128		89.8	0.1716
89.9	-0.12773		89.9	-0.02373		89.9	-0.25084		89.9	0.17218
90	-0.12798		90	-0.02335		90	-0.25087		90	0.17233
90.1	-0.12787		90.1	-0.02351		90.1	-0.25037		90.1	0.17197
90.2	-0.12772		90.2	-0.0238		90.2	-0.25026		90.2	0.1723
90.3	-0.12767		90.3	-0.02316		90.3	-0.24982		90.3	0.17201
90.4	-0.12735		90.4	-0.02338		90.4	-0.24925		90.4	0.17223
90.5	-0.12767		90.5	-0.02353		90.5	-0.24936		90.5	0.17247
90.6	-0.12775		90.6	-0.02333		90.6	-0.24864		90.6	0.17221
90.7	-0.12767		90.7	-0.02364		90.7	-0.24803		90.7	0.17217
90.8	-0.12755		90.8	-0.02362		90.8	-0.2476		90.8	0.17258
90.9	-0.12805		90.9	-0.02359		90.9	-0.24731		90.9	0.17239
91	-0.1277		91	-0.0237		91	-0.24683		91	0.17247
91.1	-0.12761		91.1	-0.02353		91.1	-0.24637		91.1	0.17249
91.2	-0.12784		91.2	-0.02368		91.2	-0.24588		91.2	0.17249
91.3	-0.12791		91.3	-0.02335		91.3	-0.24568		91.3	0.1729
91.4	-0.12779		91.4	-0.02338		91.4	-0.24515		91.4	0.17288
91.5	-0.12785		91.5	-0.02371		91.5	-0.2449		91.5	0.173
91.6	-0.12795		91.6	-0.02345		91.6	-0.24477		91.6	0.17293
91.7	-0.12772		91.7	-0.02339		91.7	-0.24429		91.7	0.1732
91.8	-0.12791		91.8	-0.02391		91.8	-0.2444		91.8	0.17346
91.9	-0.1279		91.9	-0.02327		91.9	-0.24376		91.9	0.17307
92	-0.1275		92	-0.02365		92	-0.24338		92	0.17328
92.1	-0.12759		92.1	-0.02386		92.1	-0.24313		92.1	0.1738
92.2	-0.12762		92.2	-0.02348		92.2	-0.24297		92.2	0.17333
92.3	-0.12784		92.3	-0.02362		92.3	-0.24268		92.3	0.17331
92.4	-0.12798		92.4	-0.0235		92.4	-0.24223		92.4	0.17383
92.5	-0.12758		92.5	-0.02357		92.5	-0.24171		92.5	0.17361
92.6	-0.12753		92.6	-0.02353		92.6	-0.2415		92.6	0.17387
92.7	-0.12758		92.7	-0.02351		92.7	-0.24136		92.7	0.174
92.8	-0.12773		92.8	-0.02385		92.8	-0.24095		92.8	0.17427
92.9	-0.12787		92.9	-0.0238		92.9	-0.24088		92.9	0.17435
93	-0.12772		93	-0.02339		93	-0.24023		93	0.17413
93.1	-0.12779		93.1	-0.02357		93.1	-0.24007		93.1	0.17422
93.2	-0.12816		93.2	-0.02341		93.2	-0.23987		93.2	0.17398
93.3	-0.12791		93.3	-0.02351		93.3	-0.23959		93.3	0.17407
93.4	-0.12788		93.4	-0.02396		93.4	-0.23952		93.4	0.1743
93.5	-0.12796		93.5	-0.02339		93.5	-0.2392		93.5	0.17425
93.6	-0.12813		93.6	-0.02348		93.6	-0.23888		93.6	0.17422
93.7	-0.12793		93.7	-0.02303		93.7	-0.23862		93.7	0.17439
93.8	-0.12765		93.8	-0.02333		93.8	-0.23839		93.8	0.17433
93.9	-0.1277		93.9	-0.02345		93.9	-0.23833		93.9	0.17464
94	-0.12776		94	-0.02332		94	-0.23824		94	0.17462
94.1	-0.12779		94.1	-0.02338		94.1	-0.23801		94.1	0.17465
94.2	-0.12804		94.2	-0.02325		94.2	-0.23785		94.2	0.1751
94.3	-0.12744		94.3	-0.02354		94.3	-0.23758		94.3	0.17552
94.4	-0.12796		94.4	-0.02348		94.4	-0.23726		94.4	0.17539
94.5	-0.12772		94.5	-0.02338		94.5	-0.23723		94.5	0.17545
94.6	-0.12773		94.6	-0.02347		94.6	-0.23663		94.6	0.17529
94.7	-0.1281		94.7	-0.02345		94.7	-0.23633		94.7	0.17523
94.8	-0.12758		94.8	-0.02341		94.8	-0.23595		94.8	0.17505
94.9	-0.12785		94.9	-0.02347		94.9	-0.23581		94.9	0.1751
95	-0.12773		95	-0.02315		95	-0.23569		95	0.17523
95.1	-0.12801		95.1	-0.02309		95.1	-0.23537		95.1	0.17511
95.2	-0.12773		95.2	-0.02347		95.2	-0.23486		95.2	0.17516
95.3	-0.12779		95.3	-0.02319		95.3	-0.2345		95.3	0.17549
95.4	-0.12778		95.4	-0.02324		95.4	-0.23416		95.4	0.17596
95.5	-0.12759		95.5	-0.02357		95.5	-0.23427		95.5	0.17578
95.6	-0.12764		95.6	-0.02319		95.6	-0.23402		95.6	0.1756
95.7	-0.12744		95.7	-0.02322		95.7	-0.23322		95.7	0.17593
95.8	-0.12755		95.8	-0.02362		95.8	-0.23343		95.8	0.17616
95.9	-0.12769		95.9	-0.02344		95.9	-0.23283		95.9	0.17581
96	-0.12782		96	-0.02359		96	-0.23251		96	0.17572
96.1	-0.12762		96.1	-0.02325		96.1	-0.23303		96.1	0.17572
96.2	-0.12776		96.2	-0.02364		96.2	-0.23203		96.2	0.17619
96.3	-0.12779		96.3	-0.02327		96.3	-0.23192		96.3	0.17641
96.4	-0.12753		96.4	-0.02335		96.4	-0.23186		96.4	0.17668
96.5	-0.12802		96.5	-0.02348		96.5	-0.23167		96.5	0.17645
96.6	-0.12779		96.6	-0.02335		96.6	-0.23129		96.6	0.17685
96.7	-0.12807		96.7	-0.02319		96.7	-0.23109		96.7	0.17679
96.8	-0.12776		96.8	-0.02347		96.8	-0.23074		96.8	0.17654
96.9	-0.12767		96.9	-0.02318		96.9	-0.2307		96.9	0.17708
97	-0.1277		97	-0.02345		97	-0.23024		97	0.17665
97.1	-0.12769		97.1	-0.02371		97.1	-0.23007		97.1	0.17694
97.2	-0.12726		97.2	-0.02301		97.2	-0.22952		97.2	0.17711
97.3	-0.12767		97.3	-0.02328		97.3	-0.22943		97.3	0.17712
97.4	-0.12756		97.4	-0.02336		97.4	-0.22948		97.4	0.17697
97.5	-0.12775		97.5	-0.02345		97.5	-0.22909		97.5	0.177
97.6	-0.12762		97.6	-0.02373		97.6	-0.22887		97.6	0.17754
97.7	-0.12753		97.7	-0.02316		97.7	-0.22871		97.7	0.177
97.8	-0.12746		97.8	-0.02324		97.8	-0.22844		97.8	0.17703
97.9	-0.12747		97.9	-0.02356		97.9	-0.22823		97.9	0.17741
98	-0.12749		98	-0.02336		98	-0.22801		98	0.17725
98.1	-0.12753		98.1	-0.02377		98.1	-0.22809		98.1	0.17725
98.2	-0.12717		98.2	-0.02336		98.2	-0.22783		98.2	0.17743
98.3	-0.127		98.3	-0.02365		98.3	-0.22733		98.3	0.17746
98.4	-0.12707		98.4	-0.0238		98.4	-0.22752		98.4	0.17712
98.5	-0.12711		98.5	-0.02347		98.5	-0.22717		98.5	0.17709
98.6	-0.12679		98.6	-0.02344		98.6	-0.22702		98.6	0.17722
98.7	-0.12717		98.7	-0.02338		98.7	-0.22694		98.7	0.17729
98.8	-0.12706		98.8	-0.02332		98.8	-0.22669		98.8	0.17757
98.9	-0.12697		98.9	-0.02373		98.9	-0.22624		98.9	0.17744
99	-0.12691		99	-0.02341		99	-0.22641		99	0.17763
99.1	-0.12688		99.1	-0.02344		99.1	-0.22621		99.1	0.1778
99.2	-0.12691		99.2	-0.02341		99.2	-0.22609		99.2	0.17799
99.3	-0.12695		99.3	-0.02359		99.3	-0.22595		99.3	0.17804
99.4	-0.12662		99.4	-0.0235		99.4	-0.2256		99.4	0.1781
99.5	-0.12643		99.5	-0.02338		99.5	-0.22578		99.5	0.17792
99.6	-0.12624		99.6	-0.02315		99.6	-0.22536		99.6	0.17766
99.7	-0.1265		99.7	-0.02357		99.7	-0.22525		99.7	0.17815
99.8	-0.12634		99.8	-0.02336		99.8	-0.22513		99.8	0.17821
99.9	-0.12633		99.9	-0.02322		99.9	-0.22496		99.9	0.17795
100	-0.12651		100	-0.02333		100	-0.22508		100	0.17844
100.1	-0.12596		100.1	-0.02319		100.1	-0.22492		100.1	0.17815
100.2	-0.12601		100.2	-0.02319		100.2	-0.22458		100.2	0.17847
100.3	-0.12613		100.3	-0.02318		100.3	-0.22456		100.3	0.1788
100.4	-0.12575		100.4	-0.02318		100.4	-0.22424		100.4	0.17831
100.5	-0.12566		100.5	-0.02309		100.5	-0.22386		100.5	0.17874
100.6	-0.12579		100.6	-0.02304		100.6	-0.22411		100.6	0.17862
100.7	-0.12529		100.7	-0.02325		100.7	-0.22359		100.7	0.17833
100.8	-0.12524		100.8	-0.02342		100.8	-0.22347		100.8	0.17848
100.9	-0.12537		100.9	-0.02278		100.9	-0.22325		100.9	0.17836
101	-0.12494		101	-0.02309		101	-0.22287		101	0.1785
101.1	-0.1247		101.1	-0.02319		101.1	-0.22292		101.1	0.17859
101.2	-0.12468		101.2	-0.02303		101.2	-0.22258		101.2	0.17865
101.3	-0.12413		101.3	-0.02309		101.3	-0.22234		101.3	0.17862
101.4	-0.12441		101.4	-0.02258		101.4	-0.2225		101.4	0.1792
101.5	-0.12415		101.5	-0.02281		101.5	-0.22186		101.5	0.17918
101.6	-0.12349		101.6	-0.02292		101.6	-0.22182		101.6	0.17955
101.7	-0.12396		101.7	-0.02251		101.7	-0.22171		101.7	0.17937
101.8	-0.12335		101.8	-0.02293		101.8	-0.22144		101.8	0.17926
101.9	-0.12349		101.9	-0.02266		101.9	-0.22122		101.9	0.17926
102	-0.12352		102	-0.02263		102	-0.22112		102	0.17937
102.1	-0.12315		102.1	-0.02293		102.1	-0.22076		102.1	0.17929
102.2	-0.12282		102.2	-0.02249		102.2	-0.22098		102.2	0.17958
102.3	-0.12282		102.3	-0.02269		102.3	-0.22057		102.3	0.17932
102.4	-0.12285		102.4	-0.02232		102.4	-0.22055		102.4	0.17976
102.5	-0.12256		102.5	-0.02254		102.5	-0.22046		102.5	0.17946
102.6	-0.12224		102.6	-0.0228		102.6	-0.21999		102.6	0.17985
102.7	-0.12221		102.7	-0.02271		102.7	-0.21999		102.7	0.1797
102.8	-0.1221		102.8	-0.02258		102.8	-0.21986		102.8	0.17999
102.9	-0.12181		102.9	-0.02278		102.9	-0.21996		102.9	0.18005
103	-0.12174		103	-0.02202		103	-0.21982		103	0.18004
103.1	-0.12174		103.1	-0.02245		103.1	-0.21957		103.1	0.18027
103.2	-0.12164		103.2	-0.02232		103.2	-0.21973		103.2	0.18012
103.3	-0.12128		103.3	-0.02208		103.3	-0.21944		103.3	0.18036
103.4	-0.12123		103.4	-0.02246		103.4	-0.21921		103.4	0.17998
103.5	-0.12097		103.5	-0.02206		103.5	-0.21932		103.5	0.18027
103.6	-0.12117		103.6	-0.02246		103.6	-0.21887		103.6	0.18022
103.7	-0.12096		103.7	-0.02205		103.7	-0.21881		103.7	0.18036
103.8	-0.12097		103.8	-0.02173		103.8	-0.2187		103.8	0.18033
103.9	-0.12105		103.9	-0.02209		103.9	-0.21826		103.9	0.18047
104	-0.12087		104	-0.0219		104	-0.21825		104	0.18057
104.1	-0.12044		104.1	-0.0219		104.1	-0.2182		104.1	0.18037
104.2	-0.12061		104.2	-0.02213		104.2	-0.21812		104.2	0.18092
104.3	-0.12041		104.3	-0.02182		104.3	-0.2182		104.3	0.18091
104.4	-0.12036		104.4	-0.02171		104.4	-0.21787		104.4	0.18091
104.5	-0.12003		104.5	-0.02219		104.5	-0.21797		104.5	0.18114
104.6	-0.12012		104.6	-0.02162		104.6	-0.21764		104.6	0.18106
104.7	-0.1199		104.7	-0.02177		104.7	-0.21756		104.7	0.18066
104.8	-0.12013		104.8	-0.0217		104.8	-0.21721		104.8	0.18109
104.9	-0.1198		104.9	-0.02155		104.9	-0.21689		104.9	0.18111
105	-0.11968		105	-0.02158		105	-0.21703		105	0.18098
105.1	-0.11971		105.1	-0.0211		105.1	-0.21692		105.1	0.18115
105.2	-0.11958		105.2	-0.0209		105.2	-0.21649		105.2	0.18095
105.3	-0.11948		105.3	-0.02119		105.3	-0.21666		105.3	0.18149
105.4	-0.11912		105.4	-0.02113		105.4	-0.21646		105.4	0.18114
105.5	-0.11917		105.5	-0.021		105.5	-0.21629		105.5	0.18076
105.6	-0.11935		105.6	-0.02083		105.6	-0.21634		105.6	0.1814
105.7	-0.11917		105.7	-0.02087		105.7	-0.2159		105.7	0.18109
105.8	-0.11893		105.8	-0.02113		105.8	-0.21576		105.8	0.18152
105.9	-0.11902		105.9	-0.02037		105.9	-0.21565		105.9	0.18153
106	-0.11893		106	-0.02036		106	-0.21541		106	0.18152
106.1	-0.11906		106.1	-0.02049		106.1	-0.21558		106.1	0.18173
106.2	-0.11893		106.2	-0.02019		106.2	-0.21549		106.2	0.18161
106.3	-0.11906		106.3	-0.02025		106.3	-0.2151		106.3	0.18121
106.4	-0.11891		106.4	-0.02011		106.4	-0.21523		106.4	0.18149
106.5	-0.11899		106.5	-0.0199		106.5	-0.21491		106.5	0.18158
106.6	-0.11887		106.6	-0.0199		106.6	-0.21492		106.6	0.18161
106.7	-0.11888		106.7	-0.01988		106.7	-0.2148		106.7	0.18153
106.8	-0.11845		106.8	-0.01964		106.8	-0.21454		106.8	0.18106
106.9	-0.11873		106.9	-0.01965		106.9	-0.2144		106.9	0.18146
107	-0.1185		107	-0.01936		107	-0.21454		107	0.18135
107.1	-0.1183		107.1	-0.01961		107.1	-0.21448		107.1	0.18172
107.2	-0.11824		107.2	-0.01946		107.2	-0.21445		107.2	0.18204
107.3	-0.11845		107.3	-0.01953		107.3	-0.21401		107.3	0.18202
107.4	-0.11824		107.4	-0.01958		107.4	-0.2141		107.4	0.18198
107.5	-0.11841		107.5	-0.01927		107.5	-0.21396		107.5	0.18211
107.6	-0.1185		107.6	-0.01946		107.6	-0.21394		107.6	0.18202
107.7	-0.11856		107.7	-0.01929		107.7	-0.21404		107.7	0.18213
107.8	-0.11871		107.8	-0.0191		107.8	-0.21401		107.8	0.18202
107.9	-0.11829		107.9	-0.0191		107.9	-0.21397		107.9	0.18182
108	-0.11815		108	-0.01884		108	-0.21379		108	0.18234
108.1	-0.11795		108.1	-0.01892		108.1	-0.21376		108.1	0.18204
108.2	-0.11833		108.2	-0.0188		108.2	-0.21347		108.2	0.18207
108.3	-0.11826		108.3	-0.01859		108.3	-0.21353		108.3	0.18219
108.4	-0.11826		108.4	-0.01875		108.4	-0.21346		108.4	0.18199
108.5	-0.11803		108.5	-0.01839		108.5	-0.21339		108.5	0.18228
108.6	-0.11818		108.6	-0.01833		108.6	-0.21316		108.6	0.18228
108.7	-0.11819		108.7	-0.0182		108.7	-0.21289		108.7	0.18234
108.8	-0.11819		108.8	-0.01826		108.8	-0.21304		108.8	0.18211
108.9	-0.11836		108.9	-0.01831		108.9	-0.213		108.9	0.1824
109	-0.11844		109	-0.01816		109	-0.21304		109	0.18263
109.1	-0.11826		109.1	-0.01831		109.1	-0.21274		109.1	0.18242
109.2	-0.11824		109.2	-0.01802		109.2	-0.21249		109.2	0.18269
109.3	-0.11819		109.3	-0.01796		109.3	-0.21291		109.3	0.18279
109.4	-0.11809		109.4	-0.01759		109.4	-0.21242		109.4	0.18266
109.5	-0.11823		109.5	-0.0179		109.5	-0.21251		109.5	0.18272
109.6	-0.11813		109.6	-0.01765		109.6	-0.21274		109.6	0.18341
109.7	-0.11791		109.7	-0.01752		109.7	-0.21219		109.7	0.18297
109.8	-0.11786		109.8	-0.01752		109.8	-0.21214		109.8	0.18257
109.9	-0.11818		109.9	-0.01711		109.9	-0.2123		109.9	0.18248
110	-0.11807		110	-0.01721		110	-0.2124		110	0.18248
110.1	-0.11813		110.1	-0.01682		110.1	-0.2123		110.1	0.18279
110.2	-0.11803		110.2	-0.01692		110.2	-0.2115		110.2	0.18306
110.3	-0.11795		110.3	-0.01691		110.3	-0.21161		110.3	0.18279
110.4	-0.1178		110.4	-0.01695		110.4	-0.21175		110.4	0.1831
110.5	-0.11801		110.5	-0.01674		110.5	-0.21127		110.5	0.18306
110.6	-0.11806		110.6	-0.01659		110.6	-0.2114		110.6	0.183
110.7	-0.11806		110.7	-0.01613		110.7	-0.21112		110.7	0.18314
110.8	-0.11809		110.8	-0.01602		110.8	-0.211		110.8	0.18298
110.9	-0.11792		110.9	-0.01585		110.9	-0.21086		110.9	0.18346
111	-0.11765		111	-0.01584		111	-0.21046		111	0.18343
111.1	-0.11777		111.1	-0.01567		111.1	-0.21063		111.1	0.18344
111.2	-0.11757		111.2	-0.01569		111.2	-0.21037		111.2	0.18372
111.3	-0.11781		111.3	-0.01578		111.3	-0.21034		111.3	0.1833
111.4	-0.11743		111.4	-0.01559		111.4	-0.21033		111.4	0.18344
111.5	-0.11757		111.5	-0.01503		111.5	-0.21007		111.5	0.18333
111.6	-0.11777		111.6	-0.01578		111.6	-0.20999		111.6	0.18329
111.7	-0.11784		111.7	-0.01532		111.7	-0.20973		111.7	0.18379
111.8	-0.11757		111.8	-0.01555		111.8	-0.20947		111.8	0.18366
111.9	-0.11743		111.9	-0.01543		111.9	-0.20966		111.9	0.18329
112	-0.11781		112	-0.01521		112	-0.20958		112	0.18381
112.1	-0.11737		112.1	-0.01529		112.1	-0.20984		112.1	0.1852
112.2	-0.11752		112.2	-0.01532		112.2	-0.20999		112.2	0.18594
112.3	-0.11783		112.3	-0.01495		112.3	-0.20933		112.3	0.18626
112.4	-0.11762		112.4	-0.01544		112.4	-0.20918		112.4	0.18626
112.5	-0.1174		112.5	-0.01518		112.5	-0.20958		112.5	0.18649
112.6	-0.1171		112.6	-0.01486		112.6	-0.20897		112.6	0.18625
112.7	-0.11749		112.7	-0.01489		112.7	-0.20889		112.7	0.18657
112.8	-0.11722		112.8	-0.01447		112.8	-0.20879		112.8	0.18672
112.9	-0.11733		112.9	-0.0148		112.9	-0.20888		112.9	0.18678
113	-0.11697		113	-0.01462		113	-0.20876		113	0.18713
113.1	-0.11725		113.1	-0.01419		113.1	-0.20859		113.1	0.18677
113.2	-0.11725		113.2	-0.01456		113.2	-0.20848		113.2	0.18715
113.3	-0.11719		113.3	-0.01408		113.3	-0.2086		113.3	0.18736
113.4	-0.11746		113.4	-0.01418		113.4	-0.20853		113.4	0.18736
113.5	-0.11734		113.5	-0.01433		113.5	-0.20841		113.5	0.18736
113.6	-0.1172		113.6	-0.01392		113.6	-0.20816		113.6	0.18745
113.7	-0.11723		113.7	-0.01385		113.7	-0.20808		113.7	0.18684
113.8	-0.11728		113.8	-0.01408		113.8	-0.20818		113.8	0.18785
113.9	-0.11707		113.9	-0.0137		113.9	-0.20818		113.9	0.18741
114	-0.1171		114	-0.01389		114	-0.20798		114	0.1871
114.1	-0.117		114.1	-0.01367		114.1	-0.20799		114.1	0.18739
114.2	-0.11714		114.2	-0.0135		114.2	-0.20784		114.2	0.18762
114.3	-0.11702		114.3	-0.01367		114.3	-0.20766		114.3	0.18778
114.4	-0.11728		114.4	-0.01353		114.4	-0.20767		114.4	0.18765
114.5	-0.11693		114.5	-0.01352		114.5	-0.20743		114.5	0.18709
114.6	-0.11729		114.6	-0.01337		114.6	-0.20743		114.6	0.18813
114.7	-0.11705		114.7	-0.01331		114.7	-0.20752		114.7	0.18834
114.8	-0.1171		114.8	-0.01344		114.8	-0.20737		114.8	0.18796
114.9	-0.11716		114.9	-0.01357		114.9	-0.20734		114.9	0.18811
115	-0.11725		115	-0.01334		115	-0.20703		115	0.1879
115.1	-0.11716		115.1	-0.01357		115.1	-0.20723		115.1	0.18774
115.2	-0.11723		115.2	-0.01315		115.2	-0.20677		115.2	0.18796
115.3	-0.11708		115.3	-0.01315		115.3	-0.20674		115.3	0.1882
115.4	-0.11749		115.4	-0.01314		115.4	-0.20725		115.4	0.18802
115.5	-0.11745		115.5	-0.0128		115.5	-0.20679		115.5	0.18799
115.6	-0.11725		115.6	-0.01315		115.6	-0.2068		115.6	0.18802
115.7	-0.11758		115.7	-0.013		115.7	-0.20656		115.7	0.18855
115.8	-0.11728		115.8	-0.01288		115.8	-0.20705		115.8	0.18785
115.9	-0.11713		115.9	-0.01282		115.9	-0.20679		115.9	0.18807
116	-0.11714		116	-0.01282		116	-0.20673		116	0.18823
116.1	-0.11728		116.1	-0.01305		116.1	-0.2066		116.1	0.18837
116.2	-0.11733		116.2	-0.01276		116.2	-0.20659		116.2	0.18835
116.3	-0.11726		116.3	-0.01262		116.3	-0.20651		116.3	0.18807
116.4	-0.11739		116.4	-0.01268		116.4	-0.20665		116.4	0.18817
116.5	-0.11728		116.5	-0.01254		116.5	-0.20628		116.5	0.18842
116.6	-0.11725		116.6	-0.01241		116.6	-0.20664		116.6	0.18871
116.7	-0.11694		116.7	-0.01233		116.7	-0.20642		116.7	0.18849
116.8	-0.11711		116.8	-0.01254		116.8	-0.20624		116.8	0.18877
116.9	-0.11719		116.9	-0.0123		116.9	-0.20608		116.9	0.18904
117	-0.11667		117	-0.01225		117	-0.20619		117	0.1893
117.1	-0.11714		117.1	-0.01221		117.1	-0.20595		117.1	0.18881
117.2	-0.11728		117.2	-0.01239		117.2	-0.20613		117.2	0.1888
117.3	-0.11705		117.3	-0.01212		117.3	-0.20583		117.3	0.1886
117.4	-0.11681		117.4	-0.01228		117.4	-0.20608		117.4	0.18835
117.5	-0.117		117.5	-0.01202		117.5	-0.20616		117.5	0.18883
117.6	-0.117		117.6	-0.01202		117.6	-0.2059		117.6	0.18896
117.7	-0.11737		117.7	-0.01219		117.7	-0.20593		117.7	0.18901
117.8	-0.11708		117.8	-0.01175		117.8	-0.20586		117.8	0.18896
117.9	-0.11716		117.9	-0.01189		117.9	-0.20557		117.9	0.18898
118	-0.11723		118	-0.01202		118	-0.20567		118	0.18889
118.1	-0.11734		118.1	-0.01175		118.1	-0.20535		118.1	0.18941
118.2	-0.11717		118.2	-0.01219		118.2	-0.20566		118.2	0.18948
118.3	-0.11752		118.3	-0.01187		118.3	-0.20546		118.3	0.18941
118.4	-0.11771		118.4	-0.01173		118.4	-0.20534		118.4	0.18964
118.5	-0.1172		118.5	-0.01172		118.5	-0.20508		118.5	0.18907
118.6	-0.11726		118.6	-0.01144		118.6	-0.2056		118.6	0.18948
118.7	-0.11734		118.7	-0.01154		118.7	-0.20529		118.7	0.18919
118.8	-0.1172		118.8	-0.01172		118.8	-0.20514		118.8	0.18967
118.9	-0.11749		118.9	-0.01163		118.9	-0.20509		118.9	0.18982
119	-0.11702		119	-0.01176		119	-0.20486		119	0.18973
119.1	-0.11696		119.1	-0.01144		119.1	-0.20499		119.1	0.18964
119.2	-0.117		119.2	-0.01151		119.2	-0.20486		119.2	0.18977
119.3	-0.11731		119.3	-0.01167		119.3	-0.20474		119.3	0.18961
119.4	-0.11729		119.4	-0.01125		119.4	-0.20474		119.4	0.19011
119.5	-0.11728		119.5	-0.01137		119.5	-0.20435		119.5	0.18964
119.6	-0.11739		119.6	-0.01129		119.6	-0.20491		119.6	0.18967
119.7	-0.1174		119.7	-0.01125		119.7	-0.20428		119.7	0.19015
119.8	-0.11714		119.8	-0.01146		119.8	-0.20444		119.8	0.7379
119.9	-0.11719		119.9	-0.01141		119.9	-0.20459		119.9	-0.27415
120	-0.11716		120	-0.01125		120	-0.20418		120	0.18558
120.1	-0.1172		120.1	-0.01134		120.1	-0.20442		120.1	0.24054
120.2	-0.1171		120.2	-0.01108		120.2	-0.20428		120.2	0.18333
120.3	-0.1174		120.3	-0.01093		120.3	-0.20393		120.3	0.53874
120.4	-0.1171		120.4	-0.01128		120.4	-0.20448		120.4	-0.12416
120.5	-0.11749		120.5	-0.01064		120.5	-0.20425		120.5	0.18445
120.6	-0.1172		120.6	-0.01117		120.6	-0.20438		120.6	0.22281
120.7	-0.11726		120.7	-0.01086		120.7	-0.20436		120.7	0.18321
120.8	-0.11713		120.8	-0.01068		120.8	-0.20413		120.8	0.34349
120.9	-0.11713		120.9	-0.01079		120.9	-0.20419		120.9	0.05164
121	-0.11734		121	-0.01065		121	-0.20425		121	0.18562
121.1	-0.11716		121.1	-0.01068		121.1	-0.20401		121.1	0.19515
121.2	-0.11707		121.2	-0.01083		121.2	-0.20418		121.2	0.18497
121.3	-0.11707		121.3	-0.01047		121.3	-0.20416		121.3	0.13158
121.4	-0.1171		121.4	-0.01068		121.4	-0.20406		121.4	0.23023
121.5	-0.1171		121.5	-0.01068		121.5	-0.2041		121.5	0.18632
121.6	-0.11723		121.6	-0.0107		121.6	-0.20387		121.6	0.15324
121.7	-0.11743		121.7	-0.01071		121.7	-0.20406		121.7	0.18872
121.8	-0.11739		121.8	-0.01047		121.8	-0.20398		121.8	-0.08781
121.9	-0.11719		121.9	-0.01028		121.9	-0.20363		121.9	0.40286
122	-0.11707		122	-0.01039		122	-0.20372		122	0.18889
122.1	-0.11699		122.1	-0.01021		122.1	-0.20366		122.1	0.09428
122.2	-0.11688		122.2	-0.01039		122.2	-0.20381		122.2	0.19225
122.3	-0.11717		122.3	-0.01033		122.3	-0.204		122.3	-0.30138
122.4	-0.1172		122.4	-0.00999		122.4	-0.20357		122.4	0.55606
122.5	-0.11704		122.5	-0.01021		122.5	-0.20326		122.5	0.19031
122.6	-0.11696		122.6	-0.01019		122.6	-0.20316		122.6	0.18864
122.7	-0.11716		122.7	-0.01054		122.7	-0.20344		122.7	0.18794
122.8	-0.11742		122.8	-0.01038		122.8	-0.20363		122.8	0.18774
122.9	-0.11733		122.9	-0.0101		122.9	-0.20344		122.9	0.18776
123	-0.11707		123	-0.01025		123	-0.20329		123	0.18785
123.1	-0.11719		123.1	-0.01018		123.1	-0.20334		123.1	0.18779
123.2	-0.11746		123.2	-0.0099		123.2	-0.20294		123.2	0.18781
123.3	-0.11713		123.3	-0.01004		123.3	-0.20282		123.3	0.18755
123.4	-0.11722		123.4	-0.00993		123.4	-0.20309		123.4	0.18773
123.5	-0.1171		123.5	-0.01045		123.5	-0.20309		123.5	0.18739
123.6	-0.11722		123.6	-0.01053		123.6	-0.20303		123.6	0.18791
123.7	-0.11693		123.7	-0.0103		123.7	-0.20282		123.7	0.18791
123.8	-0.11696		123.8	-0.01048		123.8	-0.2029		123.8	0.18747
123.9	-0.11702		123.9	-0.01031		123.9	-0.20282		123.9	0.188
124	-0.11693		124	-0.01024		124	-0.20242		124	0.18826
124.1	-0.11681		124.1	-0.01067		124.1	-0.20273		124.1	0.18799
124.2	-0.11725		124.2	-0.01035		124.2	-0.20259		124.2	0.18796
124.3	-0.11707		124.3	-0.01027		124.3	-0.20259		124.3	0.18846
124.4	-0.11681		124.4	-0.01067		124.4	-0.20271		124.4	0.18898
124.5	-0.11668		124.5	-0.01012		124.5	-0.20242		124.5	0.18855
124.6	-0.11699		124.6	-0.01025		124.6	-0.20265		124.6	0.1881
124.7	-0.11705		124.7	-0.00977		124.7	-0.20255		124.7	0.18829
124.8	-0.11678		124.8	-0.01006		124.8	-0.20242		124.8	0.18814
124.9	-0.1171		124.9	-0.01004		124.9	-0.20248		124.9	0.18845
125	-0.117		125	-0.00974		125	-0.20213		125	0.18889
125.1	-0.11685		125.1	-0.0101		125.1	-0.20222		125.1	0.18863
125.2	-0.11655		125.2	-0.01006		125.2	-0.20233		125.2	0.18889
125.3	-0.11702		125.3	-0.00981		125.3	-0.20232		125.3	0.18871
125.4	-0.11668		125.4	-0.0103		125.4	-0.20235		125.4	0.18912
125.5	-0.11671		125.5	-0.00951		125.5	-0.20206		125.5	0.18938
125.6	-0.11693		125.6	-0.00983		125.6	-0.202		125.6	0.18895
125.7	-0.11681		125.7	-0.00998		125.7	-0.20204		125.7	0.18935
125.8	-0.11682		125.8	-0.00996		125.8	-0.2021		125.8	0.18944
125.9	-0.11688		125.9	-0.00998		125.9	-0.20212		125.9	0.18924
126	-0.11684		126	-0.00966		126	-0.2021		126	0.18968
126.1	-0.11678		126.1	-0.00964		126.1	-0.20209		126.1	0.18979
126.2	-0.11667		126.2	-0.00998		126.2	-0.2021		126.2	0.18984
126.3	-0.11687		126.3	-0.00977		126.3	-0.20187		126.3	0.1899
126.4	-0.11687		126.4	-0.01007		126.4	-0.20203		126.4	0.18959
126.5	-0.1167		126.5	-0.00984		126.5	-0.20207		126.5	0.18939
126.6	-0.11691		126.6	-0.00981		126.6	-0.20212		126.6	0.19034
126.7	-0.11696		126.7	-0.00993		126.7	-0.20186		126.7	0.18976
126.8	-0.11708		126.8	-0.00967		126.8	-0.20194		126.8	0.19
126.9	-0.11704		126.9	-0.00975		126.9	-0.202		126.9	0.19038
127	-0.11716		127	-0.00961		127	-0.20216		127	0.19015
127.1	-0.11685		127.1	-0.0097		127.1	-0.20197		127.1	0.19051
127.2	-0.117		127.2	-0.00981		127.2	-0.20183		127.2	0.19026
127.3	-0.11711		127.3	-0.00945		127.3	-0.20181		127.3	0.18996
127.4	-0.11685		127.4	-0.00938		127.4	0.38817		127.4	0.19058
127.5	-0.11684		127.5	-0.0098		127.5	-0.38556		127.5	0.19061
127.6	-0.11679		127.6	-0.00967		127.6	0.26215		127.6	0.19037
127.7	-0.11662		127.7	-0.00963		127.7	-0.34889		127.7	0.19014
127.8	-0.11684		127.8	-0.00989		127.8	0.1727		127.8	0.18982
127.9	-0.11684		127.9	-0.00954		127.9	-0.32201		127.9	0.18994
128	-0.11659		128	-0.0097		128	0.06854		128	0.19015
128.1	-0.11668		128.1	-0.00951		128.1	-0.30681		128.1	0.1906
128.2	-0.11662		128.2	-0.00948		128.2	-0.04929		128.2	0.19038
128.3	-0.11655		128.3	-0.00986		128.3	-0.27354		128.3	0.19003
128.4	-0.11655		128.4	-0.0097		128.4	-0.16092		128.4	0.19076
128.5	-0.11661		128.5	-0.00941		128.5	-0.23073		128.5	0.19054
128.6	-0.11646		128.6	-0.00963		128.6	-0.26802		128.6	0.19072
128.7	-0.11682		128.7	0.48024		128.7	-0.19066		128.7	0.19078
128.8	-0.11668		128.8	-0.38539		128.8	-0.38088		128.8	0.19061
128.9	-0.11668		128.9	0.39514		128.9	-0.14117		128.9	0.19054
129	-0.11639		129	-0.32062		129	-0.48978		129	0.19099
129.1	-0.11681		129.1	0.32109		129.1	-0.08557		129.1	0.19122
129.2	-0.11665		129.2	-0.27339		129.2	-0.5921		129.2	0.19127
129.3	-0.11693		129.3	0.22151		129.3	-0.0432		129.3	0.19139
129.4	-0.11682		129.4	-0.20476		129.4	-0.72296		129.4	0.19223
129.5	-0.11673		129.5	0.1272		129.5	-0.00435		129.5	0.19325
129.6	-0.11694		129.6	-0.12		129.6	-0.87228		129.6	0.19389
129.7	-0.11661		129.7	0.03493		129.7	0.06891		129.7	0.19536
129.8	-0.11679		129.8	-0.04491		129.8	-1.00771		129.8	0.19678
129.9	-0.11685		129.9	-0.05574		129.9	0.13856		129.9	0.19872
130	-0.1169		130	0.02916		130	-1.1633		130	0.20064
130.1	-0.11702		130.1	-0.1405		130.1	0.1422		130.1	0.20282
130.2	-0.11707		130.2	0.1192		130.2	-0.19223		130.2	0.20511
130.3	-0.11722		130.3	-0.21104		130.3	-0.1947		130.3	0.20723
130.4	-0.11662		130.4	0.18106		130.4	-0.19569		130.4	0.20895
130.5	-0.11697		130.5	-0.29967		130.5	-0.19647		130.5	0.21141
130.6	-0.11711		130.6	0.23755		130.6	-0.19682		130.6	0.21426
130.7	-0.11702		130.7	-0.40653		130.7	-0.19701		130.7	0.21689
130.8	-0.11705		130.8	0.32436		130.8	-0.19687		130.8	0.21896
130.9	-0.11705		130.9	-0.4876		130.9	-0.19669		130.9	0.22084
131	-0.1169		131	0.41934		131	-0.19722		131	0.22289
131.1	-0.11691		131.1	-0.5388		131.1	-0.19704		131.1	0.22434
131.2	-0.11702		131.2	0.47531		131.2	-0.19723		131.2	0.22609
131.3	-0.11694		131.3	-0.63843		131.3	-0.19753		131.3	0.22743
131.4	-0.11711		131.4	0.5067		131.4	-0.19731		131.4	0.22929
131.5	-0.11707		131.5	-0.00952		131.5	-0.19759		131.5	0.2305
131.6	-0.11719		131.6	-0.0094		131.6	-0.19734		131.6	0.2317
131.7	-0.11717		131.7	-0.00937		131.7	-0.19743		131.7	0.23231
131.8	-0.11704		131.8	-0.00948		131.8	-0.19757		131.8	0.2337
131.9	-0.11688		131.9	-0.00914		131.9	-0.19784		131.9	0.23512
132	-0.11716		132	-0.00949		132	-0.19748		132	0.23604
132.1	-0.11699		132.1	-0.00937		132.1	-0.19784		132.1	0.23756
132.2	-0.11729		132.2	-0.00914		132.2	-0.1978		132.2	0.23834
132.3	-0.11717		132.3	-0.00949		132.3	-0.1976		132.3	0.23904
132.4	-0.1171		132.4	-0.00931		132.4	-0.19789		132.4	0.23991
132.5	-0.117		132.5	-0.00899		132.5	-0.19798		132.5	0.24005
132.6	-0.11702		132.6	-0.00928		132.6	-0.19788		132.6	0.24083
132.7	-0.11714		132.7	-0.00916		132.7	-0.19795		132.7	0.24149
132.8	-0.11729		132.8	-0.00916		132.8	-0.1982		132.8	0.24178
132.9	-0.11714		132.9	-0.00931		132.9	-0.19803		132.9	0.24277
133	-0.11745		133	-0.009		133	-0.19811		133	0.24358
133.1	-0.11717		133.1	-0.00916		133.1	-0.19842		133.1	0.24384
133.2	-0.11707		133.2	-0.00865		133.2	-0.19788		133.2	0.24475
133.3	-0.117		133.3	-0.00894		133.3	-0.1982		133.3	0.24504
133.4	-0.11681		133.4	-0.00899		133.4	-0.19858		133.4	0.24576
133.5	-0.11751		133.5	-0.00879		133.5	-0.1982		133.5	0.24667
133.6	-0.11708		133.6	-0.00906		133.6	-0.198		133.6	0.24736
133.7	-0.11723		133.7	-0.0088		133.7	-0.19814		133.7	0.2482
133.8	-0.11705		133.8	-0.00888		133.8	-0.19791		133.8	0.24855
133.9	-0.11723		133.9	-0.00906		133.9	-0.1983		133.9	0.24988
134	-0.11688		134	-0.00877		134	-0.19832		134	0.25011
134.1	-0.1171		134.1	-0.00906		134.1	-0.19814		134.1	0.25069
134.2	-0.11697		134.2	-0.00916		134.2	-0.19849		134.2	0.25124
134.3	-0.11722		134.3	-0.0089		134.3	-0.19809		134.3	0.25206
134.4	-0.11729		134.4	-0.0092		134.4	-0.19835		134.4	0.25269
134.5	-0.11719		134.5	-0.00905		134.5	-0.19836		134.5	0.25337
134.6	-0.11702		134.6	-0.0088		134.6	-0.19826		134.6	0.25382
134.7	-0.11714		134.7	-0.00916		134.7	-0.19814		134.7	0.25418
134.8	-0.11722		134.8	-0.00873		134.8	-0.19815		134.8	0.25488
134.9	-0.1169		134.9	-0.00906		134.9	-0.19809		134.9	0.25586
135	-0.11725		135	-0.0089		135	-0.19801		135	0.25598
135.1	-0.11707		135.1	-0.00868		135.1	-0.198		135.1	0.25633
135.2	-0.11684		135.2	-0.00911		135.2	-0.19812		135.2	0.25679
135.3	-0.11684		135.3	-0.00879		135.3	-0.19775		135.3	0.25787
135.4	-0.11729		135.4	-0.00902		135.4	-0.19784		135.4	0.25853
135.5	-0.11691		135.5	-0.009		135.5	-0.19806		135.5	0.25893
135.6	-0.11705		135.6	-0.00867		135.6	-0.19784		135.6	0.26004
135.7	-0.11734		135.7	-0.00887		135.7	-0.19778		135.7	0.26039
135.8	-0.11704		135.8	-0.00914		135.8	-0.19756		135.8	0.26115
135.9	-0.11713		135.9	-0.00854		135.9	-0.1975		135.9	0.26143
136	-0.11713		136	-0.00906		136	-0.19728		136	0.26181
136.1	-0.1171		136.1	-0.00873		136.1	-0.19757		136.1	0.26292
136.2	-0.11746		136.2	-0.00911		136.2	-0.1972		136.2	0.26312
136.3	-0.11723		136.3	-0.0089		136.3	-0.19754		136.3	0.26407
136.4	-0.11746		136.4	-0.00874		136.4	-0.19754		136.4	0.26479
136.5	-0.11742		136.5	-0.00903		136.5	-0.1975		136.5	0.26518
136.6	-0.11755		136.6	-0.00893		136.6	-0.19736		136.6	0.26541
136.7	-0.11731		136.7	-0.00856		136.7	-0.19716		136.7	0.26553
136.8	-0.11722		136.8	-0.00896		136.8	-0.19733		136.8	0.2663
136.9	-0.11693		136.9	-0.00885		136.9	-0.1974		136.9	0.26653
137	-0.11713		137	-0.0089		137	-0.19692		137	0.26694
137.1	-0.11731		137.1	-0.00868		137.1	-0.19702		137.1	0.26762
137.2	-0.11725		137.2	-0.00859		137.2	-0.19736		137.2	0.26785
137.3	-0.11696		137.3	-0.00891		137.3	-0.19695		137.3	0.26804
137.4	-0.11719		137.4	-0.00888		137.4	-0.19688		137.4	0.26872
137.5	-0.11719		137.5	-0.00888		137.5	-0.19676		137.5	0.26915
137.6	-0.11733		137.6	-0.00911		137.6	-0.19702		137.6	0.26923
137.7	-0.11734		137.7	-0.00876		137.7	-0.19678		137.7	0.27039
137.8	-0.11731		137.8	-0.0088		137.8	-0.19675		137.8	0.27063
137.9	-0.11716		137.9	-0.00894		137.9	-0.19685		137.9	0.27092
138	-0.11711		138	-0.00896		138	-0.1967		138	0.27167
138.1	-0.11726		138.1	-0.00876		138.1	-0.19696		138.1	0.27252
138.2	-0.11713		138.2	-0.00908		138.2	-0.19673		138.2	0.27301
138.3	-0.11722		138.3	-0.00887		138.3	-0.1967		138.3	0.27315
138.4	-0.11702		138.4	-0.00882		138.4	-0.19682		138.4	0.27362
138.5	-0.11731		138.5	-0.00865		138.5	-0.19646		138.5	0.27403
138.6	-0.1172		138.6	-0.00851		138.6	-0.19678		138.6	0.27408
138.7	-0.11711		138.7	-0.00865		138.7	-0.19661		138.7	0.27487
138.8	-0.1171		138.8	-0.00842		138.8	-0.19685		138.8	0.27512
138.9	-0.1172		138.9	-0.0089		138.9	-0.19656		138.9	0.2753
139	-0.11713		139	-0.00885		139	-0.19643		139	0.2757
139.1	-0.11748		139.1	-0.00798		139.1	-0.19659		139.1	0.27559
139.2	-0.11719		139.2	-0.00871		139.2	-0.19655		139.2	0.27617
139.3	-0.11746		139.3	-0.0085		139.3	-0.1965		139.3	0.27699
139.4	-0.11719		139.4	-0.00888		139.4	-0.19653		139.4	0.27705
139.5	-0.11711		139.5	-0.00867		139.5	-0.19615		139.5	0.27733
139.6	-0.11743		139.6	-0.00868		139.6	-0.19647		139.6	0.27831
139.7	-0.11755		139.7	-0.00871		139.7	-0.19638		139.7	0.27808
139.8	-0.11725		139.8	-0.00844		139.8	-0.19656		139.8	0.27852
139.9	-0.11726		139.9	-0.00827		139.9	-0.19623		139.9	0.27885
140	-0.11725		140	-0.00844		140	-0.19638		140	0.27885
140.1	-0.11736		140.1	-0.00827		140.1	-0.1964		140.1	0.27949
140.2	-0.11763		140.2	-0.00838		140.2	-0.19627		140.2	0.27971
140.3	-0.11752		140.3	-0.00838		140.3	-0.19646		140.3	0.28029
140.4	-0.11736		140.4	-0.00842		140.4	-0.19626		140.4	0.28055
140.5	-0.11749		140.5	-0.00871		140.5	-0.19652		140.5	0.28046
140.6	-0.11728		140.6	-0.00835		140.6	-0.19637		140.6	0.28105
140.7	-0.11743		140.7	-0.00818		140.7	-0.19606		140.7	0.28097
140.8	-0.11733		140.8	-0.00832		140.8	-0.19635		140.8	0.28136
140.9	-0.11728		140.9	-0.00812		140.9	-0.19635		140.9	0.28153
141	-0.11726		141	-0.00818		141	-0.19618		141	0.2821
141.1	-0.11736		141.1	-0.00803		141.1	-0.19615		141.1	0.28276
141.2	-0.11726		141.2	-0.00784		141.2	-0.19594		141.2	0.28307
141.3	-0.11729		141.3	-0.00818		141.3	-0.19603		141.3	0.28336
141.4	-0.11728		141.4	-0.0078		141.4	-0.19609		141.4	0.28336
141.5	-0.11746		141.5	-0.00792		141.5	-0.19598		141.5	0.28424
141.6	-0.11742		141.6	-0.00787		141.6	-0.19621		141.6	0.28458
141.7	-0.11728		141.7	-0.00772		141.7	-0.19577		141.7	0.28502
141.8	-0.1174		141.8	-0.00793		141.8	-0.19574		141.8	0.28473
141.9	-0.11748		141.9	-0.00815		141.9	-0.19592		141.9	0.28549
142	-0.11763		142	-0.00813		142	-0.19588		142	0.28529
142.1	-0.11731		142.1	-0.00793		142.1	-0.1958		142.1	0.28545
142.2	-0.11723		142.2	-0.00783		142.2	-0.19572		142.2	0.286
142.3	-0.11755		142.3	-0.00842		142.3	-0.19563		142.3	0.28636
142.4	0.20859		142.4	-0.00833		142.4	-0.1955		142.4	0.28703
142.5	-0.13533		142.5	-0.00789		142.5	-0.19547		142.5	0.28748
142.6	-0.01332		142.6	-0.00803		142.6	-0.19534		142.6	0.28757
142.7	-0.13515		142.7	-0.00838		142.7	-0.19524		142.7	0.28792
142.8	-0.0351		142.8	-0.0079		142.8	-0.19501		142.8	0.28833
142.9	-0.13194		142.9	-0.00829		142.9	-0.19505		142.9	0.28821
143	-0.04288		143	-0.00813		143	-0.19466		143	0.28882
143.1	-0.12886		143.1	-0.00829		143.1	-0.19459		143.1	0.28868
143.2	-0.08488		143.2	-0.00826		143.2	-0.19461		143.2	0.28912
143.3	-0.12538		143.3	-0.00821		143.3	-0.19434		143.3	0.28969
143.4	-0.11504		143.4	-0.00806		143.4	-0.19432		143.4	0.28978
143.5	-0.12216		143.5	-0.0083		143.5	-0.1938		143.5	0.29028
143.6	-0.1362		143.6	-0.00769		143.6	-0.19362		143.6	0.29096
143.7	-0.11978		143.7	-0.00842		143.7	-0.19354		143.7	0.29082
143.8	-0.1929		143.8	-0.00807		143.8	-0.19301		143.8	0.29114
143.9	-0.11899		143.9	-0.00822		143.9	-0.19309		143.9	0.29143
144	-0.24216		144	-0.00833		144	-0.19264		144	0.29164
144.1	-0.11847		144.1	-0.00829		144.1	-0.19261		144.1	0.29184
144.2	-0.26327		144.2	-0.00835		144.2	-0.19235		144.2	0.2921
144.3	-0.1187		144.3	-0.00845		144.3	-0.19231		144.3	0.29231
144.4	-0.31467		144.4	-0.00781		144.4	-0.19215		144.4	0.29273
144.5	-0.11877		144.5	-0.00835		144.5	-0.1919		144.5	0.29315
144.6	-0.42851		144.6	-0.00845		144.6	-0.19141		144.6	0.29282
144.7	-0.11984		144.7	-0.00858		144.7	-0.19104		144.7	0.29315
144.8	-0.47293		144.8	-0.00839		144.8	-0.19106		144.8	0.29335
144.9	-0.12546		144.9	-0.00847		144.9	-0.19043		144.9	0.29413
145	-0.55208		145	-0.00826		145	-0.19054		145	0.29431
145.1	-0.14818		145.1	-0.00839		145.1	-0.19009		145.1	0.29481
145.2	-0.13567		145.2	-0.00845		145.2	-0.19009		145.2	0.29488
145.3	-0.12976		145.3	-0.00871		145.3	-0.18991		145.3	0.29479
145.4	-0.12634		145.4	-0.00818		145.4	-0.18964		145.4	0.29529
145.5	-0.1236		145.5	-0.00842		145.5	-0.18951		145.5	0.29547
145.6	-0.12189		145.6	-0.00842		145.6	-0.18929		145.6	0.29573
145.7	-0.121		145.7	-0.00847		145.7	-0.18924		145.7	0.2959
145.8	-0.12007		145.8	-0.00848		145.8	-0.18909		145.8	0.29629
145.9	-0.11922		145.9	-0.00819		145.9	-0.18912		145.9	0.29652
146	-0.11873		146	-0.0081		146	-0.1888		146	0.297
146.1	-0.1181		146.1	-0.0083		146.1	-0.1888		146.1	0.29719
146.2	-0.11821		146.2	-0.00816		146.2	-0.18868		146.2	0.29735
146.3	-0.11797		146.3	-0.00839		146.3	-0.18839		146.3	0.29749
146.4	-0.11746		146.4	-0.00832		146.4	-0.18816		146.4	0.29773
146.5	-0.11774		146.5	-0.00819		146.5	-0.18758		146.5	0.29839
146.6	-0.11736		146.6	-0.00803		146.6	-0.18776		146.6	0.29872
146.7	-0.11736		146.7	-0.00827		146.7	-0.18686		146.7	0.29868
146.8	-0.11746		146.8	-0.00816		146.8	-0.18706		146.8	0.29877
146.9	-0.11752		146.9	-0.00847		146.9	-0.18703		146.9	0.29881
147	-0.11742		147	-0.00836		147	-0.18669		147	0.29962
147.1	-0.11751		147.1	-0.00832		147.1	-0.18649		147.1	0.29961
147.2	-0.11717		147.2	-0.00829		147.2	-0.18605		147.2	0.30017
147.3	-0.11713		147.3	-0.00827		147.3	-0.1861		147.3	0.30046
147.4	-0.11742		147.4	-0.00851		147.4	-0.18585		147.4	0.30037
147.5	-0.11734		147.5	-0.0085		147.5	-0.1855		147.5	0.3013
147.6	-0.11714		147.6	-0.00859		147.6	-0.18492		147.6	0.30081
147.7	-0.11714		147.7	-0.0085		147.7	-0.18518		147.7	0.30098
147.8	-0.11725		147.8	-0.00853		147.8	-0.185		147.8	0.30161
147.9	-0.11725		147.9	-0.00841		147.9	-0.18472		147.9	0.30147
148	-0.11707		148	-0.00867		148	-0.18442		148	0.30179
148.1	-0.11734		148.1	-0.00858		148.1	-0.18427		148.1	0.30249
148.2	-0.11739		148.2	-0.00874		148.2	-0.18413		148.2	0.30264
148.3	-0.11752		148.3	-0.00839		148.3	-0.18401		148.3	0.30272
148.4	-0.11722		148.4	-0.00842		148.4	-0.18381		148.4	0.30312
148.5	-0.11725		148.5	-0.00903		148.5	-0.18338		148.5	0.30347
148.6	-0.11722		148.6	-0.00882		148.6	-0.18349		148.6	0.3036
148.7	-0.11733		148.7	-0.00876		148.7	-0.18335		148.7	0.30368
148.8	-0.11736		148.8	-0.00861		148.8	-0.18327		148.8	0.30403
148.9	-0.1176		148.9	-0.0087		148.9	-0.18286		148.9	0.30443
149	-0.11733		149	-0.00865		149	-0.18288		149	0.30472
149.1	-0.11746		149.1	-0.0085		149.1	-0.18274		149.1	0.30512
149.2	-0.11739		149.2	-0.00885		149.2	-0.18256		149.2	0.3047
149.3	-0.11757		149.3	-0.00891		149.3	-0.18254		149.3	0.30464
149.4	-0.11754		149.4	-0.00871		149.4	-0.18218		149.4	0.30493
149.5	-0.11749		149.5	-0.00887		149.5	-0.18207		149.5	0.30533
149.6	-0.11749		149.6	-0.00859		149.6	-0.18193		149.6	0.30518
149.7	-0.11769		149.7	-0.00911		149.7	-0.18166		149.7	0.3054
149.8	-0.11755		149.8	-0.00894		149.8	-0.18187		149.8	0.30573
149.9	-0.11745		149.9	-0.00877		149.9	-0.18163		149.9	0.30594
150	-0.11728		150	-0.00873		150	-0.18135		150	0.30627
150.1	-0.11749		150.1	-0.00873		150.1	-0.1812		150.1	0.30662
150.2	-0.11758		150.2	-0.00868		150.2	-0.18073		150.2	0.30722
150.3	-0.11757		150.3	-0.00896		150.3	-0.18083		150.3	0.30748
150.4	-0.11736		150.4	-0.00888		150.4	-0.1808		150.4	0.3075
150.5	-0.11728		150.5	-0.00873		150.5	-0.18057		150.5	0.30748
150.6	-0.11755		150.6	-0.00906		150.6	-0.18039		150.6	0.30777
150.7	-0.11777		150.7	-0.009		150.7	-0.18012		150.7	0.30833
150.8	-0.11765		150.8	-0.00931		150.8	-0.18025		150.8	0.30804
150.9	-0.11774		150.9	-0.00919		150.9	-0.17979		150.9	0.3078
151	-0.11795		151	-0.00885		151	-0.17952		151	0.30867
151.1	-0.118		151.1	-0.00938		151.1	-0.17955		151.1	0.30879
151.2	-0.11798		151.2	-0.00928		151.2	-0.17938		151.2	0.30981
151.3	-0.11787		151.3	-0.00922		151.3	-0.17937		151.3	0.31004
151.4	-0.11778		151.4	-0.00946		151.4	-0.17947		151.4	0.30998
151.5	-0.11774		151.5	-0.0094		151.5	-0.17891		151.5	0.31036
151.6	-0.11798		151.6	-0.00929		151.6	-0.17902		151.6	0.31096
151.7	-0.11777		151.7	-0.00916		151.7	-0.17893		151.7	0.3112
151.8	-0.11777		151.8	-0.00894		151.8	-0.17906		151.8	0.31099
151.9	-0.11772		151.9	-0.00943		151.9	-0.17894		151.9	0.31133
152	-0.11762		152	-0.00911		152	-0.17862		152	0.31181
152.1	-0.11777		152.1	-0.0094		152.1	-0.17836		152.1	0.31192
152.2	-0.11743		152.2	-0.00951		152.2	-0.17838		152.2	0.31244
152.3	-0.11771		152.3	-0.00908		152.3	-0.17805		152.3	0.31279
152.4	-0.11755		152.4	-0.00934		152.4	-0.17822		152.4	0.31303
152.5	-0.11758		152.5	-0.00935		152.5	-0.17813		152.5	0.31343
152.6	-0.11752		152.6	-0.00919		152.6	-0.17799		152.6	0.31343
152.7	-0.11734		152.7	-0.00972		152.7	-0.17813		152.7	0.3134
152.8	-0.11771		152.8	-0.00931		152.8	-0.17786		152.8	0.31374
152.9	-0.11739		152.9	-0.00946		152.9	-0.17747		152.9	0.31375
153	-0.11757		153	-0.00966		153	-0.17766		153	0.31387
153.1	-0.11757		153.1	-0.00941		153.1	-0.17772		153.1	0.31415
153.2	-0.11755		153.2	-0.00972		153.2	-0.17761		153.2	0.31416
153.3	-0.1178		153.3	-0.00995		153.3	-0.17732		153.3	0.3148
153.4	-0.11801		153.4	-0.00949		153.4	-0.17758		153.4	0.31483
153.5	-0.11768		153.5	-0.01007		153.5	-0.17749		153.5	0.3149
153.6	-0.11758		153.6	-0.00943		153.6	-0.17734		153.6	0.31476
153.7	-0.11762		153.7	-0.00974		153.7	-0.17726		153.7	0.31551
153.8	-0.11786		153.8	-0.00952		153.8	-0.17743		153.8	0.3159
153.9	-0.11769		153.9	-0.00932		153.9	-0.17708		153.9	0.31592
154	-0.11745		154	-0.0097		154	-0.17722		154	0.31603
154.1	-0.11754		154.1	-0.00958		154.1	-0.17708		154.1	0.31616
154.2	-0.11786		154.2	-0.0096		154.2	-0.17694		154.2	0.31665
154.3	-0.1178		154.3	-0.00952		154.3	-0.177		154.3	0.31659
154.4	-0.11751		154.4	-0.00957		154.4	-0.17682		154.4	0.31699
154.5	-0.11798		154.5	-0.00948		154.5	-0.17711		154.5	0.31696
154.6	-0.11771		154.6	-0.00974		154.6	-0.1769		154.6	0.31735
154.7	-0.118		154.7	-0.00948		154.7	-0.17641		154.7	0.3176
154.8	-0.11783		154.8	-0.00993		154.8	-0.1765		154.8	0.31744
154.9	-0.11798		154.9	-0.00986		154.9	-0.17651		154.9	0.3179
155	-0.11781		155	-0.00963		155	-0.17645		155	0.31799
155.1	-0.11778		155.1	-0.00978		155.1	-0.17661		155.1	0.31813
155.2	-0.11803		155.2	-0.00966		155.2	-0.17654		155.2	0.31825
155.3	-0.11807		155.3	-0.00952		155.3	-0.1761		155.3	0.31819
155.4	-0.11813		155.4	-0.00963		155.4	-0.17615		155.4	0.31865
155.5	-0.11795		155.5	-0.00937		155.5	-0.17601		155.5	0.31886
155.6	-0.11816		155.6	-0.01001		155.6	-0.1761		155.6	0.31895
155.7	-0.118		155.7	-0.00983		155.7	-0.17563		155.7	0.31906
155.8	-0.11787		155.8	-0.00957		155.8	-0.1756		155.8	0.3192
155.9	-0.11769		155.9	-0.00964		155.9	-0.17545		155.9	0.31952
156	-0.11823		156	-0.00964		156	-0.17539		156	0.31956
156.1	-0.118		156.1	-0.00983		156.1	-0.17581		156.1	0.31995
156.2	-0.11797		156.2	-0.00983		156.2	-0.17546		156.2	0.32024
156.3	-0.11798		156.3	-0.00935		156.3	-0.17499		156.3	0.32065
156.4	-0.11821		156.4	-0.00969		156.4	-0.17523		156.4	0.32028
156.5	-0.11823		156.5	-0.00938		156.5	-0.17511		156.5	0.32115
156.6	-0.11842		156.6	-0.00946		156.6	-0.17467		156.6	0.32068
156.7	-0.11823		156.7	-0.00986		156.7	-0.17505		156.7	0.32143
156.8	-0.11827		156.8	-0.00961		156.8	-0.17445		156.8	0.32137
156.9	-0.11839		156.9	-0.00948		156.9	-0.17467		156.9	0.32152
157	-0.11823		157	-0.00943		157	-0.17448		157	0.32155
157.1	-0.11806		157.1	-0.00935		157.1	-0.17436		157.1	0.32194
157.2	-0.11838		157.2	-0.00969		157.2	-0.17415		157.2	0.3221
157.3	-0.11839		157.3	-0.00984		157.3	-0.17436		157.3	0.32222
157.4	-0.11809		157.4	-0.0096		157.4	-0.17432		157.4	0.32266
157.5	-0.11835		157.5	-0.01002		157.5	-0.1743		157.5	0.32251
157.6	-0.11839		157.6	-0.00925		157.6	-0.17381		157.6	0.32314
157.7	-0.11832		157.7	-0.00996		157.7	-0.17394		157.7	0.32346
157.8	-0.11832		157.8	-0.0099		157.8	-0.17366		157.8	0.32364
157.9	-0.11818		157.9	-0.00963		157.9	-0.1736		157.9	0.32394
158	-0.1183		158	-0.01001		158	-0.17375		158	0.32381
158.1	-0.11838		158.1	-0.01015		158.1	-0.17339		158.1	0.32398
158.2	-0.11795		158.2	-0.00989		158.2	-0.17316		158.2	0.32404
158.3	-0.11801		158.3	-0.01016		158.3	-0.17313		158.3	0.32405
158.4	-0.11835		158.4	-0.00993		158.4	-0.173		158.4	0.3243
158.5	-0.11848		158.5	-0.01015		158.5	-0.17323		158.5	0.32423
158.6	-0.1181		158.6	-0.01007		158.6	-0.17284		158.6	0.32427
158.7	-0.11823		158.7	-0.0098		158.7	-0.17255		158.7	0.32439
158.8	-0.11803		158.8	-0.01036		158.8	-0.17244		158.8	0.32463
158.9	-0.118		158.9	-0.01015		158.9	-0.17227		158.9	0.32509
159	-0.11813		159	-0.0097		159	-0.17218		159	0.32564
159.1	-0.11804		159.1	-0.01031		159.1	-0.17194		159.1	0.32555
159.2	-0.11792		159.2	-0.00981		159.2	-0.17219		159.2	0.32617
159.3	-0.11786		159.3	-0.01007		159.3	-0.17194		159.3	0.32602
159.4	-0.11827		159.4	-0.00996		159.4	-0.1718		159.4	0.32626
159.5	-0.11816		159.5	-0.00984		159.5	-0.17194		159.5	0.32631
159.6	-0.11807		159.6	-0.01025		159.6	-0.17217		159.6	0.32648
159.7	-0.11783		159.7	-0.00996		159.7	-0.17175		159.7	0.32689
159.8	-0.11816		159.8	-0.00996		159.8	-0.17157		159.8	0.32693
159.9	-0.11789		159.9	-0.01013		159.9	-0.17178		159.9	0.32712
160	-0.11815		160	-0.00989		160	-0.17168		160	0.32704
160.1	-0.11812		160.1	-0.00998		160.1	-0.17163		160.1	0.32701
160.2	-0.11781		160.2	-0.00992		160.2	-0.17127		160.2	0.32774
160.3	-0.11824		160.3	-0.00964		160.3	-0.17122		160.3	0.32785
160.4	-0.11801		160.4	-0.01012		160.4	-0.17149		160.4	0.32814
160.5	-0.11823		160.5	-0.00977		160.5	-0.17125		160.5	0.32805
160.6	-0.11789		160.6	-0.01012		160.6	-0.1712		160.6	0.32796
160.7	-0.11794		160.7	-0.01054		160.7	-0.17119		160.7	0.32808
160.8	-0.11823		160.8	-0.01002		160.8	-0.17084		160.8	0.32858
160.9	-0.118		160.9	-0.01048		160.9	-0.17108		160.9	0.32844
161	-0.11832		161	-0.01024		161	-0.17072		161	0.32861
161.1	-0.11821		161.1	-0.01022		161.1	-0.17055		161.1	0.32854
161.2	-0.11819		161.2	-0.01024		161.2	-0.17082		161.2	0.32852
161.3	-0.11797		161.3	-0.01045		161.3	-0.17052		161.3	0.32861
161.4	-0.11766		161.4	-0.01033		161.4	-0.17035		161.4	0.32903
161.5	-0.11772		161.5	-0.01059		161.5	-0.17049		161.5	0.32872
161.6	-0.11784		161.6	-0.01025		161.6	-0.17027		161.6	0.32907
161.7	-0.11784		161.7	-0.0103		161.7	-0.17036		161.7	0.32896
161.8	-0.1181		161.8	-0.01038		161.8	-0.17018		161.8	0.32899
161.9	-0.11797		161.9	-0.01027		161.9	-0.17004		161.9	0.3295
162	-0.11784		162	-0.01042		162	-0.17046		162	0.32906
162.1	-0.11783		162.1	-0.01048		162.1	-0.16991		162.1	0.32896
162.2	-0.11812		162.2	-0.0105		162.2	-0.17018		162.2	0.32953
162.3	-0.1178		162.3	-0.01054		162.3	-0.16985		162.3	0.32944
162.4	-0.11795		162.4	-0.01009		162.4	-0.16997		162.4	0.32918
162.5	-0.11786		162.5	-0.01051		162.5	-0.16994		162.5	0.32962
162.6	-0.11797		162.6	-0.0105		162.6	-0.16969		162.6	0.32979
162.7	-0.11798		162.7	-0.01036		162.7	-0.16969		162.7	0.32973
162.8	-0.118		162.8	-0.01056		162.8	-0.16994		162.8	0.32997
162.9	-0.11801		162.9	-0.0106		162.9	-0.1698		162.9	0.33049
163	-0.11789		163	-0.01045		163	-0.16968		163	0.33009
163.1	-0.11786		163.1	-0.01025		163.1	-0.1695		163.1	0.33041
163.2	-0.11812		163.2	-0.01038		163.2	-0.16922		163.2	0.33048
163.3	-0.11752		163.3	-0.01057		163.3	-0.16962		163.3	0.33072
163.4	-0.11757		163.4	-0.01028		163.4	-0.16927		163.4	0.33118
163.5	-0.1176		163.5	-0.01074		163.5	-0.16934		163.5	0.33115
163.6	-0.11763		163.6	-0.0105		163.6	-0.16905		163.6	0.33073
163.7	-0.11748		163.7	-0.01012		163.7	-0.16899		163.7	0.33145
163.8	-0.11758		163.8	-0.01057		163.8	-0.16905		163.8	0.33073
163.9	-0.11748		163.9	-0.01059		163.9	-0.16905		163.9	0.33093
164	-0.11772		164	-0.00986		164	-0.16852		164	0.3317
164.1	-0.11769		164.1	-0.01062		164.1	-0.16875		164.1	0.33159
164.2	-0.11766		164.2	-0.01028		164.2	-0.16853		164.2	0.33179
164.3	-0.11771		164.3	-0.01016		164.3	-0.16867		164.3	0.33189
164.4	-0.1176		164.4	-0.0106		164.4	-0.16895		164.4	0.33148
164.5	-0.11772		164.5	-0.01024		164.5	-0.1687		164.5	0.33177
164.6	-0.11765		164.6	-0.01054		164.6	-0.16855		164.6	0.332
164.7	-0.1178		164.7	-0.01033		164.7	-0.16843		164.7	0.3322
164.8	-0.11772		164.8	-0.01047		164.8	-0.16835		164.8	0.3326
164.9	-0.11774		164.9	-0.01067		164.9	-0.16815		164.9	0.33235
165	-0.11757		165	-0.01013		165	-0.16815		165	0.33308
165.1	-0.11797		165.1	-0.01042		165.1	-0.16806		165.1	0.33254
165.2	-0.11757		165.2	-0.01028		165.2	-0.16789		165.2	0.33238
165.3	-0.11769		165.3	-0.00999		165.3	-0.16802		165.3	0.33249
165.4	-0.11771		165.4	-0.01047		165.4	-0.1678		165.4	0.332
165.5	-0.11778		165.5	-0.01022		165.5	-0.16795		165.5	0.33318
165.6	-0.11803		165.6	-0.01022		165.6	-0.16779		165.6	0.3333
165.7	-0.11794		165.7	-0.0106		165.7	-0.16762		165.7	0.33311
165.8	-0.118		165.8	-0.01012		165.8	-0.16751		165.8	0.3327
165.9	-0.11787		165.9	-0.0105		165.9	-0.1676		165.9	0.33289
166	-0.11787		166	-0.01074		166	-0.16754		166	0.33281
166.1	-0.118		166.1	-0.01018		166.1	-0.16751		166.1	0.33339
166.2	-0.11797		166.2	-0.01041		166.2	-0.1674		166.2	0.33366
166.3	-0.11795		166.3	-0.01056		166.3	-0.16731		166.3	0.33398
166.4	-0.11791		166.4	-0.01027		166.4	-0.16705		166.4	0.33406
166.5	-0.11806		166.5	-0.01062		166.5	-0.16733		166.5	0.33356
166.6	-0.11783		166.6	-0.0106		166.6	-0.16716		166.6	0.33438
166.7	-0.11784		166.7	-0.01056		166.7	-0.16736		166.7	0.33418
166.8	-0.11807		166.8	-0.01077		166.8	-0.16719		166.8	0.33437
166.9	-0.11772		166.9	-0.01051		166.9	-0.16695		166.9	0.3344
167	-0.11797		167	-0.0106		167	-0.16705		167	0.33414
167.1	-0.11797		167.1	-0.01051		167.1	-0.16678		167.1	0.33473
167.2	-0.11775		167.2	-0.01013		167.2	-0.16659		167.2	0.33499
167.3	-0.11816		167.3	-0.01025		167.3	-0.16669		167.3	0.33516
167.4	-0.11791		167.4	-0.01033		167.4	-0.16628		167.4	0.33493
167.5	-0.11804		167.5	-0.01022		167.5	-0.1665		167.5	0.33536
167.6	-0.11798		167.6	-0.01068		167.6	-0.16635		167.6	0.33542
167.7	-0.11813		167.7	-0.01064		167.7	-0.16628		167.7	0.33553
167.8	-0.11824		167.8	-0.01082		167.8	-0.16637		167.8	0.33519
167.9	-0.11795		167.9	-0.01097		167.9	-0.16621		167.9	0.33553
168	-0.11807		168	-0.01077		168	-0.16626		168	0.33563
168.1	-0.11812		168.1	-0.0108		168.1	-0.16634		168.1	0.33553
168.2	-0.11813		168.2	-0.0112		168.2	-0.16598		168.2	0.33581
168.3	-0.11824		168.3	-0.0112		168.3	-0.16612		168.3	0.33591
168.4	-0.11829		168.4	-0.01117		168.4	-0.16582		168.4	0.33586
168.5	-0.11787		168.5	-0.01074		168.5	-0.16586		168.5	0.33641
168.6	-0.11797		168.6	-0.01118		168.6	-0.16588		168.6	0.33624
168.7	-0.11819		168.7	-0.01091		168.7	-0.16577		168.7	0.33633
168.8	-0.11771		168.8	-0.01112		168.8	-0.16579		168.8	0.33595
168.9	-0.11768		168.9	-0.01158		168.9	-0.16583		168.9	0.33614
169	-0.11778		169	-0.01088		169	-0.16571		169	0.33635
169.1	-0.11781		169.1	-0.01096		169.1	-0.16579		169.1	0.3363
169.2	-0.11801		169.2	-0.01122		169.2	-0.1657		169.2	0.33662
169.3	-0.11781		169.3	-0.01106		169.3	-0.16551		169.3	0.33711
169.4	-0.11794		169.4	-0.01097		169.4	-0.16562		169.4	0.33719
169.5	-0.11781		169.5	-0.01091		169.5	-0.1655		169.5	0.33676
169.6	-0.11781		169.6	-0.01091		169.6	-0.16571		169.6	0.3367
169.7	-0.11762		169.7	-0.01089		169.7	-0.16536		169.7	0.33734
169.8	-0.11775		169.8	-0.01083		169.8	-0.16533		169.8	0.33734
169.9	-0.11798		169.9	-0.01105		169.9	-0.16548		169.9	0.33757
170	-0.11777		170	-0.01134		170	-0.16536		170	0.33728
170.1	-0.11763		170.1	-0.01108		170.1	-0.16502		170.1	0.33765
170.2	-0.11774		170.2	-0.01114		170.2	-0.16521		170.2	0.33722
170.3	-0.11786		170.3	-0.01111		170.3	-0.16516		170.3	0.33763
170.4	-0.11772		170.4	-0.01102		170.4	-0.16515		170.4	0.33781
170.5	-0.11781		170.5	-0.01125		170.5	-0.16513		170.5	0.33772
170.6	-0.11777		170.6	-0.0106		170.6	-0.16509		170.6	0.33804
170.7	-0.11784		170.7	-0.01109		170.7	-0.16504		170.7	0.33809
170.8	-0.11792		170.8	-0.01125		170.8	-0.16486		170.8	0.3381
170.9	-0.11772		170.9	-0.01111		170.9	-0.16492		170.9	0.33824
171	-0.11777		171	-0.0114		171	-0.16483		171	0.33772
171.1	-0.1176		171.1	-0.0114		171.1	-0.16467		171.1	0.33832
171.2	-0.11792		171.2	-0.0112		171.2	-0.16481		171.2	0.33823
171.3	-0.11769		171.3	-0.0116		171.3	-0.16478		171.3	0.3381
171.4	-0.11774		171.4	-0.01108		171.4	-0.16483		171.4	0.33853
171.5	-0.11786		171.5	-0.01128		171.5	-0.16476		171.5	0.33826
171.6	-0.11789		171.6	-0.01137		171.6	-0.16487		171.6	0.33868
171.7	-0.11784		171.7	-0.01126		171.7	-0.16452		171.7	0.33844
171.8	-0.11821		171.8	-0.01137		171.8	-0.16469		171.8	0.33826
171.9	-0.11832		171.9	-0.01154		171.9	-0.16444		171.9	0.33862
172	-0.11804		172	-0.01138		172	-0.16444		172	0.3387
172.1	-0.11815		172.1	-0.01151		172.1	-0.1647		172.1	0.33888
172.2	-0.11823		172.2	-0.01144		172.2	-0.16446		172.2	0.33905
172.3	-0.11813		172.3	-0.01152		172.3	-0.16446		172.3	0.33899
172.4	-0.11801		172.4	-0.01169		172.4	-0.16425		172.4	0.33962
172.5	-0.11803		172.5	-0.01207		172.5	-0.16454		172.5	0.33963
172.6	-0.11815		172.6	-0.01186		172.6	-0.16419		172.6	0.33913
172.7	-0.11816		172.7	-0.01184		172.7	-0.16388		172.7	0.33928
172.8	-0.11806		172.8	-0.01176		172.8	-0.16417		172.8	0.33995
172.9	-0.1181		172.9	-0.01205		172.9	-0.1639		172.9	0.33958
173	-0.11821		173	-0.0116		173	-0.16388		173	0.33964
173.1	-0.1183		173.1	-0.01186		173.1	-0.16388		173.1	0.33964
173.2	-0.11815		173.2	-0.01184		173.2	-0.16377		173.2	0.33963
173.3	-0.11815		173.3	-0.01192		173.3	-0.16415		173.3	0.34001
173.4	-0.1185		173.4	-0.01192		173.4	-0.16397		173.4	0.34001
173.5	-0.11801		173.5	-0.0119		173.5	-0.16374		173.5	0.34039
173.6	-0.11807		173.6	-0.0121		173.6	-0.16403		173.6	0.34004
173.7	-0.11823		173.7	-0.0123		173.7	-0.16371		173.7	0.33995
173.8	-0.11835		173.8	-0.01193		173.8	-0.16399		173.8	0.34012
173.9	-0.11812		173.9	-0.01247		173.9	-0.16374		173.9	0.34035
174	-0.11835		174	-0.01225		174	-0.1633		174	0.34073
174.1	-0.11812		174.1	-0.01192		174.1	-0.16364		174.1	0.34036
174.2	-0.11821		174.2	-0.01248		174.2	-0.16368		174.2	0.34061
174.3	-0.11841		174.3	-0.01212		174.3	-0.16299		174.3	0.34076
174.4	-0.11818		174.4	-0.01207		174.4	-0.16322		174.4	0.34064
174.5	-0.11839		174.5	-0.01213		174.5	-0.1629		174.5	0.34068
174.6	-0.118		174.6	-0.01213		174.6	-0.16295		174.6	0.34087
174.7	-0.11797		174.7	-0.01219		174.7	-0.16315		174.7	0.34061
174.8	-0.11824		174.8	-0.01224		174.8	-0.1629		174.8	0.34053
174.9	-0.11821		174.9	-0.01216		174.9	-0.16328		174.9	0.34076
175	-0.11797		175	-0.01282		175	-0.1628		175	0.34099
175.1	-0.11813		175.1	-0.01207		175.1	-0.16278		175.1	0.34134
175.2	-0.11812		175.2	-0.01245		175.2	-0.16286		175.2	0.34081
175.3	-0.11798		175.3	-0.0126		175.3	-0.16283		175.3	0.34094
175.4	-0.11818		175.4	-0.0123		175.4	-0.16267		175.4	0.34116
175.5	-0.11806		175.5	-0.01209		175.5	-0.16298		175.5	0.34084
175.6	-0.11774		175.6	-0.01237		175.6	-0.16252		175.6	0.34126
175.7	-0.11821		175.7	-0.01215		175.7	-0.16309		175.7	0.34096
175.8	-0.11792		175.8	-0.01216		175.8	-0.16267		175.8	0.3412
175.9	-0.11794		175.9	-0.01227		175.9	-0.16258		175.9	0.34149
176	-0.11806		176	-0.01245		176	-0.16293		176	0.34114
176.1	-0.11804		176.1	-0.01257		176.1	-0.16264		176.1	0.34131
176.2	-0.11783		176.2	-0.01248		176.2	-0.16272		176.2	0.34164
176.3	-0.11784		176.3	-0.01237		176.3	-0.16258		176.3	0.34142
176.4	-0.11803		176.4	-0.01239		176.4	-0.16229		176.4	0.3416
176.5	-0.1178		176.5	-0.01228		176.5	-0.1624		176.5	0.34195
176.6	-0.11839		176.6	-0.01263		176.6	-0.16215		176.6	0.34177
176.7	-0.11807		176.7	-0.01233		176.7	-0.16242		176.7	0.34221
176.8	-0.11813		176.8	-0.01259		176.8	-0.16193		176.8	0.34192
176.9	-0.1185		176.9	-0.01253		176.9	-0.16206		176.9	0.3419
177	-0.11815		177	-0.0128		177	-0.16219		177	0.34256
177.1	-0.1181		177.1	-0.01271		177.1	-0.16177		177.1	0.34207
177.2	-0.11832		177.2	-0.01271		177.2	-0.16196		177.2	0.34235
177.3	-0.11803		177.3	-0.01228		177.3	-0.16215		177.3	0.34239
177.4	-0.11835		177.4	-0.01262		177.4	-0.16164		177.4	0.34197
177.5	-0.11815		177.5	-0.01233		177.5	-0.1617		177.5	0.34187
177.6	-0.11838		177.6	-0.01271		177.6	-0.16164		177.6	0.34242
177.7	-0.11829		177.7	-0.01299		177.7	-0.16126		177.7	0.34219
177.8	-0.11824		177.8	-0.01268		177.8	-0.16161		177.8	0.3423
177.9	-0.11835		177.9	-0.01286		177.9	-0.16121		177.9	0.34262
178	-0.11855		178	-0.01288		178	-0.16107		178	0.34248
178.1	-0.11839		178.1	-0.01279		178.1	-0.16135		178.1	0.34247
178.2	-0.11844		178.2	-0.01289		178.2	-0.16095		178.2	0.34227
178.3	-0.1185		178.3	-0.01286		178.3	-0.16139		178.3	0.34197
178.4	-0.11879		178.4	-0.0128		178.4	-0.16141		178.4	0.3423
178.5	-0.11859		178.5	-0.01306		178.5	-0.16101		178.5	0.34225
178.6	-0.11877		178.6	-0.01256		178.6	-0.16116		178.6	0.34238
178.7	-0.11862		178.7	-0.013		178.7	-0.16133		178.7	0.34247
178.8	-0.11864		178.8	-0.01297		178.8	-0.16115		178.8	0.34302
178.9	-0.11873		178.9	-0.01263		178.9	-0.16121		178.9	0.343
179	-0.11868		179	-0.01289		179	-0.16075		179	0.34253
179.1	-0.11891		179.1	-0.01271		179.1	-0.16098		179.1	0.3429
179.2	-0.11902		179.2	-0.01279		179.2	-0.16098		179.2	0.34312
179.3	-0.11861		179.3	-0.01279		179.3	-0.16051		179.3	0.34286
179.4	-0.11861		179.4	-0.01279		179.4	-0.16124		179.4	0.34303
179.5	-0.11887		179.5	-0.01286		179.5	-0.16043		179.5	0.34335
179.6	-0.11862		179.6	-0.01274		179.6	-0.16052		179.6	0.34343
179.7	-0.11894		179.7	-0.01262		179.7	-0.16075		179.7	0.34326
179.8	-0.11845		179.8	-0.01294		179.8	-0.16046		179.8	0.34346
179.9	-0.11855		179.9	-0.01271		179.9	-0.16048		179.9	0.34378
180	-0.11882		180	-0.01271		180	-0.16043		180	0.3436
180.1	-0.11884		180.1	-0.01329		180.1	-0.16028		180.1	0.34366
180.2	-0.11896		180.2	-0.01279		180.2	-0.1604		180.2	0.34349
180.3	-0.11882		180.3	-0.01295		180.3	-0.16026		180.3	0.34355
180.4	-0.11887		180.4	-0.013		180.4	-0.16023		180.4	0.34387
180.5	-0.11894		180.5	-0.0127		180.5	-0.16		180.5	0.34378
180.6	-0.11903		180.6	-0.01299		180.6	-0.16005		180.6	0.34392
180.7	-0.11888		180.7	-0.01289		180.7	-0.1602		180.7	0.34393
180.8	-0.11867		180.8	-0.01309		180.8	-0.16002		180.8	0.34376
180.9	-0.11885		180.9	-0.01308		180.9	-0.15981		180.9	0.34447
181	-0.11896		181	-0.01291		181	-0.16003		181	0.34435
181.1	-0.11864		181.1	-0.01329		181.1	-0.16008		181.1	0.34386
181.2	-0.11874		181.2	-0.01297		181.2	-0.16008		181.2	0.34427
181.3	-0.11852		181.3	-0.01318		181.3	-0.16023		181.3	0.34431
181.4	-0.11838		181.4	-0.01317		181.4	-0.15979		181.4	0.34404
181.5	-0.1189		181.5	-0.01268		181.5	-0.15993		181.5	0.34433
181.6	-0.11864		181.6	-0.01341		181.6	-0.16007		181.6	0.34413
181.7	-0.11877		181.7	-0.01308		181.7	-0.15985		181.7	0.34406
181.8	-0.11848		181.8	-0.01312		181.8	-0.16003		181.8	0.34389
181.9	-0.11861		181.9	-0.01326		181.9	-0.15994		181.9	0.3438
182	-0.11832		182	-0.01302		182	-0.16032		182	0.34435
182.1	-0.11829		182.1	-0.01303		182.1	-0.15997		182.1	0.34427
182.2	-0.11862		182.2	-0.01321		182.2	-0.15959		182.2	0.34398
182.3	-0.1185		182.3	-0.01268		182.3	-0.16019		182.3	0.34418
182.4	-0.11841		182.4	-0.01288		182.4	-0.15971		182.4	0.34406
182.5	-0.11836		182.5	-0.01283		182.5	-0.15994		182.5	0.34421
182.6	-0.11821		182.6	-0.01274		182.6	-0.15991		182.6	0.34439
182.7	-0.1183		182.7	-0.01309		182.7	-0.15984		182.7	0.34424
182.8	-0.11835		182.8	-0.0127		182.8	-0.15991		182.8	0.34471
182.9	-0.11824		182.9	-0.01262		182.9	-0.15985		182.9	0.34442
183	-0.11823		183	-0.01273		183	-0.15961		183	0.34462
183.1	-0.11823		183.1	-0.01254		183.1	-0.15964		183.1	0.34482
183.2	-0.11815		183.2	-0.01286		183.2	-0.1597		183.2	0.34468
183.3	-0.1181		183.3	-0.01286		183.3	-0.15978		183.3	0.34506
183.4	-0.11823		183.4	-0.01318		183.4	-0.15933		183.4	0.34511
183.5	-0.1178		183.5	-0.0132		183.5	-0.15959		183.5	0.34447
183.6	-0.118		183.6	-0.01299		183.6	-0.15958		183.6	0.34477
183.7	-0.11815		183.7	-0.01317		183.7	-0.15978		183.7	0.34494
183.8	-0.11786		183.8	-0.01326		183.8	-0.15947		183.8	0.3448
183.9	-0.11807		183.9	-0.01295		183.9	-0.15945		183.9	0.34492
184	-0.11798		184	-0.0132		184	-0.15948		184	0.34453
184.1	-0.11778		184.1	-0.01295		184.1	-0.15929		184.1	0.34497
184.2	-0.11775		184.2	-0.01317		184.2	-0.15938		184.2	0.34471
184.3	-0.11783		184.3	-0.01358		184.3	-0.15942		184.3	0.34502
184.4	-0.11762		184.4	-0.01309		184.4	-0.1595		184.4	0.34485
184.5	-0.11786		184.5	-0.01295		184.5	-0.15935		184.5	0.34514
184.6	-0.11789		184.6	-0.01288		184.6	-0.15912		184.6	0.34496
184.7	-0.1176		184.7	-0.01302		184.7	-0.1593		184.7	0.34526
184.8	-0.11758		184.8	-0.01343		184.8	-0.15926		184.8	0.34546
184.9	-0.11766		184.9	-0.01349		184.9	-0.15938		184.9	0.3454
185	-0.11755		185	-0.01338		185	-0.1593		185	0.34535
185.1	-0.11758		185.1	-0.01315		185.1	-0.15938		185.1	0.34544
185.2	-0.1174		185.2	-0.01299		185.2	-0.15935		185.2	0.34572
185.3	-0.11784		185.3	-0.0132		185.3	-0.15887		185.3	0.34581
185.4	-0.11755		185.4	-0.01297		185.4	-0.15901		185.4	0.34584
185.5	-0.11739		185.5	-0.01259		185.5	-0.15894		185.5	0.34622
185.6	-0.11754		185.6	-0.01295		185.6	-0.15883		185.6	0.34625
185.7	-0.11729		185.7	-0.01262		185.7	-0.15924		185.7	0.34604
185.8	-0.1172		185.8	-0.01282		185.8	-0.15872		185.8	0.34616
185.9	-0.11729		185.9	-0.01254		185.9	-0.15884		185.9	0.34621
186	-0.11737		186	-0.01259		186	-0.159		186	0.34653
186.1	-0.11736		186.1	-0.01315		186.1	-0.15883		186.1	0.34619
186.2	-0.11733		186.2	-0.01324		186.2	-0.15868		186.2	0.34612
186.3	-0.11729		186.3	-0.01306		186.3	-0.15904		186.3	0.34587
186.4	-0.11717		186.4	-0.01312		186.4	-0.15868		186.4	0.34637
186.5	-0.11711		186.5	-0.01328		186.5	-0.15881		186.5	0.34665
186.6	-0.11704		186.6	-0.01317		186.6	-0.1586		186.6	0.34653
186.7	-0.11708		186.7	-0.01337		186.7	-0.15871		186.7	0.34686
186.8	-0.11714		186.8	-0.01323		186.8	-0.15901		186.8	0.34688
186.9	-0.11731		186.9	-0.01343		186.9	-0.15872		186.9	0.34663
187	-0.11719		187	-0.01344		187	-0.15859		187	0.34656
187.1	-0.117		187.1	-0.01288		187.1	-0.15897		187.1	0.34653
187.2	-0.1172		187.2	-0.01372		187.2	-0.15872		187.2	0.34662
187.3	-0.11681		187.3	-0.01376		187.3	-0.15866		187.3	0.34674
187.4	-0.11704		187.4	-0.0135		187.4	-0.15868		187.4	0.34639
187.5	-0.1171		187.5	-0.01346		187.5	-0.15892		187.5	0.3466
187.6	-0.11733		187.6	-0.01312		187.6	-0.1588		187.6	0.34677
187.7	-0.11694		187.7	-0.01326		187.7	-0.15874		187.7	0.34683
187.8	-0.11699		187.8	-0.01302		187.8	-0.15889		187.8	0.34732
187.9	-0.1169		187.9	-0.01309		187.9	-0.15887		187.9	0.34723
188	-0.11705		188	-0.01334		188	-0.15851		188	0.34715
188.1	-0.11687		188.1	-0.01324		188.1	-0.15906		188.1	0.34757
188.2	-0.11682		188.2	-0.01315		188.2	-0.15863		188.2	0.34744
188.3	-0.117		188.3	-0.01344		188.3	-0.15865		188.3	0.34764
188.4	-0.11658		188.4	-0.01317		188.4	-0.15849		188.4	0.34718
188.5	-0.11705		188.5	-0.01349		188.5	-0.15871		188.5	0.3472
188.6	-0.11671		188.6	-0.01321		188.6	-0.15875		188.6	0.34773
188.7	-0.11679		188.7	-0.01318		188.7	-0.15887		188.7	0.34724
188.8	-0.11682		188.8	-0.01369		188.8	-0.15868		188.8	0.34738
188.9	-0.11688		188.9	-0.01324		188.9	-0.1589		188.9	0.34737
189	-0.11662		189	-0.01315		189	-0.15846		189	0.34702
189.1	-0.11667		189.1	-0.01334		189.1	-0.15852		189.1	0.34737
189.2	-0.11684		189.2	-0.01289		189.2	-0.1588		189.2	0.34749
189.3	-0.11684		189.3	-0.01334		189.3	-0.15881		189.3	0.34766
189.4	-0.11671		189.4	-0.01323		189.4	-0.15859		189.4	0.34775
189.5	-0.11679		189.5	-0.01338		189.5	-0.1586		189.5	0.34744
189.6	-0.11685		189.6	-0.01349		189.6	-0.15862		189.6	0.34729
189.7	-0.11656		189.7	-0.01312		189.7	-0.15846		189.7	0.34732
189.8	-0.11665		189.8	-0.01338		189.8	-0.15869		189.8	0.34749
189.9	-0.11653		189.9	-0.01332		189.9	-0.15871		189.9	0.34789
190	-0.11649		190	-0.01312		190	-0.15869		190	0.3481
190.1	-0.11652		190.1	-0.01311		190.1	-0.15857		190.1	0.34782
190.2	-0.11664		190.2	-0.01305		190.2	0.29336		190.2	0.34793
190.3	-0.1165		190.3	-0.01315		190.3	-0.16095		190.3	0.34792
190.4	-0.11636		190.4	-0.01347		190.4	0.2245		190.4	0.34778
190.5	-0.11636		190.5	-0.01308		190.5	-0.18713		190.5	0.34816
190.6	-0.11646		190.6	-0.01294		190.6	0.13814		190.6	0.34764
190.7	-0.11633		190.7	-0.01332		190.7	-0.20255		190.7	0.34807
190.8	-0.11656		190.8	-0.01289		190.8	0.03963		190.8	0.34828
190.9	-0.11661		190.9	-0.01334		190.9	-0.19487		190.9	0.34807
191	-0.11629		191	-0.01332		191	-0.04506		191	0.34801
191.1	-0.11621		191.1	-0.01331		191.1	-0.18143		191.1	0.34786
191.2	-0.11633		191.2	-0.01349		191.2	-0.12601		191.2	0.34784
191.3	-0.11658		191.3	-0.01321		191.3	-0.17471		191.3	0.34822
191.4	-0.11639		191.4	-0.01328		191.4	-0.21506		191.4	0.34831
191.5	-0.11638		191.5	-0.01355		191.5	-0.1562		191.5	0.34856
191.6	-0.11644		191.6	-0.01341		191.6	-0.29938		191.6	0.34807
191.7	-0.11632		191.7	-0.01352		191.7	-0.13037		191.7	0.34792
191.8	-0.11647		191.8	-0.01334		191.8	-0.38294		191.8	0.34746
191.9	-0.11618		191.9	-0.01332		191.9	-0.11327		191.9	0.34746
192	-0.11641		192	-0.01363		192	-0.49135		192	0.3477
192.1	-0.11658		192.1	-0.01332		192.1	-0.08818		192.1	0.34792
192.2	-0.11644		192.2	-0.01399		192.2	-0.60199		192.2	0.34757
192.3	-0.11649		192.3	-0.0134		192.3	-0.04031		192.3	0.34787
192.4	-0.11653		192.4	-0.01338		192.4	-0.69249		192.4	0.34885
192.5	-0.11606		192.5	-0.01355		192.5	-0.00417		192.5	0.3486
192.6	-0.11652		192.6	-0.01373		192.6	-0.78813		192.6	0.34845
192.7	-0.1162		192.7	-0.01337		192.7	-0.008		192.7	0.34872
192.8	-0.11612		192.8	-0.01369		192.8	-0.95708		192.8	0.34869
192.9	-0.11647		192.9	-0.01373		192.9	-0.05476		192.9	0.3484
193	-0.11635		193	-0.01358		193	-0.15033		193	0.34862
193.1	-0.11623		193.1	-0.01338		193.1	-0.15241		193.1	0.34906
193.2	-0.1163		193.2	-0.01323		193.2	-0.15324		193.2	0.349
193.3	-0.11647		193.3	-0.01352		193.3	-0.15317		193.3	0.34877
193.4	-0.11649		193.4	-0.01349		193.4	-0.15335		193.4	0.34914
193.5	-0.11661		193.5	-0.01357		193.5	-0.15341		193.5	0.34868
193.6	-0.1162		193.6	-0.01363		193.6	-0.15343		193.6	0.34875
193.7	-0.11635		193.7	-0.01349		193.7	-0.15347		193.7	0.34952
193.8	-0.1161		193.8	-0.01361		193.8	-0.15337		193.8	0.34901
193.9	-0.11632		193.9	-0.01349		193.9	-0.15353		193.9	0.34883
194	-0.116		194	-0.01335		194	-0.1535		194	0.34892
194.1	-0.11615		194.1	-0.01352		194.1	-0.15356		194.1	0.34923
194.2	-0.11601		194.2	-0.01343		194.2	-0.15372		194.2	0.3492
194.3	-0.1163		194.3	-0.01344		194.3	-0.15382		194.3	0.34895
194.4	-0.11614		194.4	-0.01323		194.4	-0.15398		194.4	0.34967
194.5	-0.11639		194.5	-0.01288		194.5	-0.15431		194.5	0.3497
194.6	-0.11633		194.6	-0.0134		194.6	-0.15396		194.6	0.84682
194.7	-0.11638		194.7	-0.01314		194.7	-0.15431		194.7	-0.06015
194.8	-0.11612		194.8	-0.013		194.8	-0.15428		194.8	0.34831
194.9	-0.11624		194.9	-0.01309		194.9	-0.15437		194.9	0.42209
195	-0.11617		195	-0.01294		195	-0.15472		195	0.34746
195.1	-0.1163		195.1	-0.01303		195.1	-0.15445		195.1	0.68266
195.2	-0.1162		195.2	-0.01334		195.2	-0.15466		195.2	0.08401
195.3	-0.11615		195.3	-0.01294		195.3	-0.15471		195.3	0.34843
195.4	-0.11603		195.4	-0.01334		195.4	-0.15459		195.4	0.407
195.5	-0.11607		195.5	-0.01346		195.5	-0.15486		195.5	0.34761
195.6	-0.11615		195.6	-0.01311		195.6	-0.15451		195.6	0.50269
195.7	-0.11624		195.7	-0.01329		195.7	-0.15469		195.7	0.23033
195.8	-0.11624		195.8	-0.01328		195.8	-0.15485		195.8	0.34874
195.9	-0.11617		195.9	-0.01332		195.9	-0.15489		195.9	0.36087
196	-0.11597		196	-0.01305		196	-0.15488		196	0.34827
196.1	-0.11633		196.1	-0.01329		196.1	-0.1552		196.1	0.29542
196.2	-0.11624		196.2	-0.01329		196.2	-0.15507		196.2	0.3913
196.3	-0.11624		196.3	-0.01328		196.3	-0.15485		196.3	0.31052
196.4	-0.11626		196.4	-0.01311		196.4	-0.15488		196.4	0.34972
196.5	-0.11629		196.5	-0.0132		196.5	-0.1548		196.5	0.35225
196.6	-0.11624		196.6	-0.01352		196.6	-0.15488		196.6	0.18716
196.7	-0.11609		196.7	-0.01363		196.7	-0.1552		196.7	0.44595
196.8	-0.11626		196.8	-0.01328		196.8	-0.15469		196.8	0.12427
196.9	-0.11617		196.9	-0.01303		196.9	-0.15512		196.9	0.47046
197	-0.11623		197	-0.01323		197	-0.15503		197	0.35878
197.1	-0.11635		197.1	-0.01297		197.1	-0.15504		197.1	0.14081
197.2	-0.11647		197.2	-0.01309		197.2	-0.15492		197.2	0.42895
197.3	-0.11635		197.3	-0.01344		197.3	-0.15501		197.3	0.35368
197.4	-0.11639		197.4	-0.01346		197.4	-0.15495		197.4	0.35077
197.5	-0.11621		197.5	-0.01328		197.5	-0.15483		197.5	0.35007
197.6	-0.11618		197.6	-0.01309		197.6	-0.15483		197.6	0.35002
197.7	-0.11644		197.7	-0.01273		197.7	-0.15479		197.7	0.35013
197.8	-0.11646		197.8	-0.01338		197.8	-0.15501		197.8	0.34993
197.9	-0.11635		197.9	-0.01321		197.9	-0.15515		197.9	0.35002
198	-0.1162		198	-0.01326		198	-0.15509		198	0.35007
198.1	-0.11618		198.1	-0.01326		198.1	-0.15498		198.1	0.35008
198.2	-0.11623		198.2	-0.01314		198.2	-0.1552		198.2	0.35028
198.3	-0.11617		198.3	-0.0132		198.3	-0.15489		198.3	0.35036
198.4	-0.11635		198.4	-0.01311		198.4	-0.15485		198.4	0.35027
198.5	-0.11607		198.5	-0.01295		198.5	-0.15512		198.5	0.35033
198.6	-0.11607		198.6	-0.01344		198.6	-0.15514		198.6	0.35091
198.7	-0.1162		198.7	-0.01329		198.7	-0.15504		198.7	0.35037
198.8	-0.11615		198.8	-0.01312		198.8	-0.15485		198.8	0.35039
198.9	-0.11615		198.9	-0.01337		198.9	-0.15477		198.9	0.35014
199	-0.11612		199	-0.01289		199	-0.15509		199	0.35083
199.1	-0.11621		199.1	-0.01305		199.1	-0.15476		199.1	0.35088
199.2	-0.1162		199.2	-0.01326		199.2	-0.1546		199.2	0.35054
199.3	-0.11621		199.3	-0.01309		199.3	-0.15494		199.3	0.3502
199.4	-0.11626		199.4	-0.01315		199.4	-0.1548		199.4	0.35052
199.5	-0.11598		199.5	-0.01314		199.5	-0.15544		199.5	0.35094
199.6	-0.11624		199.6	-0.01309		199.6	-0.15526		199.6	0.35118
[truncated: 5,504 more rows]

## Sheet: 3c
NKA
Signals=	Imemb	Imemb	Imemb	Imemb	Imemb	Imemb	Imemb	Imemb	Imemb	Imemb	Imemb	Imemb
Time (s)	Trace #1 (nA)	Trace #2 (nA)	Trace #3 (nA)	Trace #4 (nA)	Trace #5 (nA)	Trace #6 (nA)	Trace #7 (nA)	Trace #8 (nA)	Trace #9 (nA)	Trace #10 (nA)	Trace #11 (nA)	Trace #12 (nA)
0	-24.4141	-25.9399	-24.4141	-25.9399	-28.9917	-19.8364	-22.8882	-19.8364	-22.8882	-24.4141	-19.8364	-24.4141
0.0005	-24.4141	-22.8882	-22.8882	-21.3623	-22.8882	-22.8882	-25.9399	-27.4658	-22.8882	-24.4141	-28.9917	-19.8364
0.001	-27.4658	-28.9917	-27.4658	-24.4141	-27.4658	-22.8882	-25.9399	-22.8882	-27.4658	-25.9399	-18.3105	-25.9399
0.0015	-22.8882	-24.4141	-22.8882	-22.8882	-19.8364	-22.8882	-19.8364	-19.8364	-21.3623	-21.3623	-19.8364	-24.4141
0.002	-18.3105	-24.4141	-18.3105	-27.4658	-19.8364	-21.3623	-19.8364	-24.4141	-22.8882	-22.8882	-22.8882	-21.3623
0.0025	-16.7847	-22.8882	-22.8882	-19.8364	-24.4141	-18.3105	-15.2588	-19.8364	-22.8882	-19.8364	-22.8882	-22.8882
0.003	-21.3623	-22.8882	-22.8882	-21.3623	-22.8882	-21.3623	-22.8882	-21.3623	-21.3623	-18.3105	-21.3623	-22.8882
0.0035	-25.9399	-24.4141	-19.8364	-21.3623	-22.8882	-25.9399	-25.9399	-19.8364	-22.8882	-18.3105	-24.4141	-12.207
0.004	-24.4141	-24.4141	-22.8882	-21.3623	-18.3105	-19.8364	-19.8364	-24.4141	-19.8364	-27.4658	-21.3623	-24.4141
0.0045	-16.7847	-27.4658	-18.3105	-18.3105	-18.3105	-19.8364	-19.8364	-21.3623	-22.8882	-19.8364	-21.3623	-27.4658
0.005	-22.8882	-24.4141	-25.9399	-27.4658	-22.8882	-22.8882	-16.7847	-22.8882	-19.8364	-16.7847	-35.0952	-22.8882
0.0055	-18.3105	-21.3623	-21.3623	-10.6812	-24.4141	-18.3105	-27.4658	-12.207	-19.8364	-24.4141	-27.4658	-19.8364
0.006	-24.4141	-24.4141	-27.4658	-24.4141	-21.3623	-21.3623	-18.3105	-16.7847	-16.7847	-15.2588	-19.8364	-21.3623
0.0065	-21.3623	-33.5693	-21.3623	-21.3623	-22.8882	-24.4141	-24.4141	-22.8882	-16.7847	-22.8882	-19.8364	-15.2588
0.007	-24.4141	-25.9399	-21.3623	-18.3105	-21.3623	-16.7847	-19.8364	-15.2588	-21.3623	-19.8364	-21.3623	-21.3623
0.0075	-19.8364	-19.8364	-25.9399	-18.3105	-19.8364	-18.3105	-22.8882	-25.9399	-24.4141	-19.8364	-24.4141	-22.8882
0.008	-15.2588	-18.3105	-18.3105	-24.4141	-24.4141	-22.8882	-21.3623	-22.8882	-24.4141	-25.9399	-25.9399	-24.4141
0.0085	-21.3623	-28.9917	-27.4658	-24.4141	-30.5176	-30.5176	-24.4141	-27.4658	-28.9917	-24.4141	-22.8882	-28.9917
0.009	-19.8364	-28.9917	-25.9399	-22.8882	-22.8882	-27.4658	-28.9917	-22.8882	-19.8364	-22.8882	-21.3623	-24.4141
0.0095	-25.9399	-24.4141	-22.8882	-28.9917	-19.8364	-24.4141	-21.3623	-22.8882	-21.3623	-22.8882	-22.8882	-24.4141
0.01	-27.4658	-22.8882	-21.3623	-18.3105	-24.4141	-22.8882	-19.8364	-18.3105	-18.3105	-19.8364	-22.8882	-24.4141
0.0105	-21.3623	-21.3623	-22.8882	-21.3623	-21.3623	-21.3623	-19.8364	-19.8364	-25.9399	-27.4658	-21.3623	-22.8882
0.011	-21.3623	-22.8882	-24.4141	-22.8882	-22.8882	-22.8882	-21.3623	-16.7847	-16.7847	-24.4141	-25.9399	-21.3623
0.0115	-18.3105	-21.3623	-22.8882	-22.8882	-25.9399	-21.3623	-21.3623	-16.7847	-30.5176	-16.7847	-21.3623	-21.3623
0.012	-24.4141	-24.4141	-19.8364	-24.4141	-21.3623	-18.3105	-16.7847	-19.8364	-22.8882	-27.4658	-32.0435	-18.3105
0.0125	-18.3105	-19.8364	-19.8364	-12.207	-35.0952	-22.8882	-19.8364	-24.4141	-18.3105	-16.7847	-19.8364	-18.3105
0.013	-21.3623	-21.3623	-19.8364	-28.9917	-22.8882	-19.8364	-25.9399	-24.4141	-25.9399	-25.9399	-25.9399	-27.4658
0.0135	-24.4141	-30.5176	-28.9917	-21.3623	-21.3623	-21.3623	-22.8882	-35.0952	-18.3105	-16.7847	-25.9399	-25.9399
0.014	-27.4658	-18.3105	-19.8364	-16.7847	-30.5176	-25.9399	-24.4141	-24.4141	-24.4141	-28.9917	-22.8882	-19.8364
0.0145	-22.8882	-22.8882	-21.3623	-19.8364	-19.8364	-21.3623	-16.7847	-19.8364	-19.8364	-18.3105	-13.7329	-19.8364
0.015	-18.3105	-19.8364	-16.7847	-19.8364	-19.8364	-16.7847	-21.3623	-16.7847	-15.2588	-19.8364	-22.8882	-21.3623
0.0155	-19.8364	-18.3105	-21.3623	-21.3623	-21.3623	-21.3623	-19.8364	-21.3623	-18.3105	-19.8364	-18.3105	-18.3105
0.016	-16.7847	-21.3623	-16.7847	-21.3623	-22.8882	-21.3623	-22.8882	-22.8882	-24.4141	-27.4658	-28.9917	-30.5176
0.0165	-25.9399	-27.4658	-27.4658	-24.4141	-22.8882	-24.4141	-21.3623	-28.9917	-19.8364	-19.8364	-21.3623	-21.3623
0.017	-25.9399	-21.3623	-21.3623	-16.7847	-22.8882	-24.4141	-21.3623	-25.9399	-21.3623	-24.4141	-27.4658	-24.4141
0.0175	-24.4141	-24.4141	-24.4141	-19.8364	-24.4141	-24.4141	-25.9399	-22.8882	-21.3623	-27.4658	-22.8882	-21.3623
0.018	-25.9399	-27.4658	-21.3623	-24.4141	-24.4141	-16.7847	-18.3105	-22.8882	-18.3105	-22.8882	-18.3105	-22.8882
0.0185	-21.3623	-24.4141	-22.8882	-24.4141	-21.3623	-24.4141	-22.8882	-19.8364	-22.8882	-18.3105	-22.8882	-18.3105
0.019	-16.7847	-22.8882	-24.4141	-18.3105	-22.8882	-21.3623	-25.9399	-21.3623	-24.4141	-22.8882	-24.4141	-19.8364
0.0195	-12.207	-22.8882	-21.3623	-24.4141	-22.8882	-22.8882	-18.3105	-22.8882	-22.8882	-19.8364	-19.8364	-21.3623
0.02	-25.9399	-18.3105	-22.8882	-21.3623	-24.4141	-21.3623	-25.9399	-22.8882	-21.3623	-25.9399	-25.9399	-25.9399
0.0205	-24.4141	-22.8882	-27.4658	-19.8364	-22.8882	-21.3623	-19.8364	-22.8882	-19.8364	-24.4141	-19.8364	-19.8364
0.021	-18.3105	-15.2588	-13.7329	-16.7847	-22.8882	-12.207	-18.3105	-15.2588	-21.3623	-19.8364	-19.8364	-24.4141
0.0215	-18.3105	-16.7847	-19.8364	-24.4141	-25.9399	-18.3105	-19.8364	-21.3623	-22.8882	-18.3105	-16.7847	-19.8364
0.022	-21.3623	-22.8882	-19.8364	-22.8882	-21.3623	-28.9917	-16.7847	-25.9399	-15.2588	-10.6812	-12.207	-22.8882
0.0225	-30.5176	-18.3105	-24.4141	-21.3623	-22.8882	-24.4141	-24.4141	-24.4141	-24.4141	-18.3105	-15.2588	-22.8882
0.023	-24.4141	-24.4141	-22.8882	-18.3105	-21.3623	-21.3623	-24.4141	-19.8364	-25.9399	-19.8364	-21.3623	-19.8364
0.0235	-19.8364	-24.4141	-22.8882	-21.3623	-16.7847	-18.3105	-21.3623	-18.3105	-16.7847	-18.3105	-18.3105	-18.3105
0.024	-18.3105	-19.8364	-18.3105	-18.3105	-22.8882	-19.8364	-19.8364	-19.8364	-18.3105	-21.3623	-22.8882	-24.4141
0.0245	-24.4141	-22.8882	-16.7847	-18.3105	-19.8364	-21.3623	-18.3105	-18.3105	-16.7847	-18.3105	-28.9917	-22.8882
0.025	-19.8364	-24.4141	-30.5176	-24.4141	-27.4658	-25.9399	-28.9917	-27.4658	-28.9917	-27.4658	-25.9399	-28.9917
0.0255	-25.9399	-27.4658	-18.3105	-28.9917	-24.4141	-24.4141	-25.9399	-24.4141	-19.8364	-22.8882	-27.4658	-24.4141
0.026	-27.4658	-25.9399	-27.4658	-24.4141	-24.4141	-24.4141	-24.4141	-22.8882	-28.9917	-27.4658	-22.8882	-24.4141
0.0265	-25.9399	-22.8882	-22.8882	-19.8364	-21.3623	-21.3623	-22.8882	-21.3623	-21.3623	-24.4141	-22.8882	-21.3623
0.027	-24.4141	-22.8882	-21.3623	-21.3623	-21.3623	-18.3105	-21.3623	-21.3623	-22.8882	-22.8882	-19.8364	-19.8364
0.0275	-21.3623	-16.7847	-19.8364	-19.8364	-19.8364	-19.8364	-22.8882	-19.8364	-21.3623	-19.8364	-21.3623	-22.8882
0.028	-18.3105	-18.3105	-21.3623	-22.8882	-22.8882	-18.3105	-19.8364	-21.3623	-19.8364	-24.4141	-19.8364	-24.4141
0.0285	-24.4141	-22.8882	-21.3623	-18.3105	-22.8882	-21.3623	-19.8364	-22.8882	-27.4658	-22.8882	-24.4141	-27.4658
0.029	-21.3623	-22.8882	-24.4141	-24.4141	-21.3623	-28.9917	-27.4658	-19.8364	-13.7329	-24.4141	-16.7847	-21.3623
0.0295	-18.3105	-19.8364	-16.7847	-22.8882	-21.3623	-16.7847	-19.8364	-21.3623	-24.4141	-30.5176	-28.9917	-27.4658
0.03	-24.4141	-25.9399	-27.4658	-24.4141	-25.9399	-22.8882	-24.4141	-21.3623	-22.8882	-30.5176	-15.2588	-19.8364
0.0305	-18.3105	-36.6211	-15.2588	-22.8882	-32.0435	-21.3623	-28.9917	-19.8364	-22.8882	-22.8882	-25.9399	-25.9399
0.031	-25.9399	-25.9399	-27.4658	-25.9399	-19.8364	-24.4141	-22.8882	-19.8364	-15.2588	-21.3623	-18.3105	-19.8364
0.0315	-19.8364	-21.3623	-22.8882	-19.8364	-19.8364	-18.3105	-16.7847	-16.7847	-22.8882	-22.8882	-21.3623	-22.8882
0.032	-18.3105	-19.8364	-19.8364	-19.8364	-19.8364	-24.4141	-21.3623	-21.3623	-24.4141	-22.8882	-25.9399	-22.8882
0.0325	-19.8364	-22.8882	-18.3105	-21.3623	-22.8882	-19.8364	-25.9399	-24.4141	-22.8882	-24.4141	-22.8882	-24.4141
0.033	-24.4141	-24.4141	-22.8882	-22.8882	-22.8882	-25.9399	-25.9399	-21.3623	-24.4141	-21.3623	-22.8882	-21.3623
0.0335	-22.8882	-19.8364	-22.8882	-24.4141	-21.3623	-25.9399	-22.8882	-21.3623	-22.8882	-22.8882	-25.9399	-27.4658
0.034	-27.4658	-22.8882	-25.9399	-24.4141	-22.8882	-19.8364	-24.4141	-18.3105	-22.8882	-27.4658	-22.8882	-25.9399
0.0345	-24.4141	-24.4141	-22.8882	-21.3623	-25.9399	-21.3623	-19.8364	-22.8882	-24.4141	-24.4141	-24.4141	-27.4658
0.035	-22.8882	-22.8882	-22.8882	-21.3623	-22.8882	-27.4658	-21.3623	-21.3623	-22.8882	-22.8882	-19.8364	-15.2588
0.0355	-21.3623	-21.3623	-21.3623	-22.8882	-21.3623	-16.7847	-25.9399	-18.3105	-22.8882	-21.3623	-21.3623	-27.4658
0.036	-19.8364	-19.8364	-21.3623	-19.8364	-22.8882	-19.8364	-22.8882	-18.3105	-22.8882	-24.4141	-21.3623	-24.4141
0.0365	-22.8882	-19.8364	-24.4141	-21.3623	-22.8882	-18.3105	-15.2588	-27.4658	-24.4141	-18.3105	-25.9399	-24.4141
0.037	-18.3105	-21.3623	-21.3623	-22.8882	-21.3623	-22.8882	-25.9399	-16.7847	-21.3623	-21.3623	-13.7329	-18.3105
0.0375	-25.9399	-19.8364	-19.8364	-25.9399	-22.8882	-19.8364	-32.0435	-24.4141	-19.8364	-19.8364	-18.3105	-21.3623
0.038	-16.7847	-24.4141	-21.3623	-18.3105	-21.3623	-24.4141	-18.3105	-24.4141	-24.4141	-24.4141	-22.8882	-22.8882
0.0385	-27.4658	-16.7847	-24.4141	-28.9917	-22.8882	-18.3105	-19.8364	-15.2588	-27.4658	-19.8364	-30.5176	-12.207
0.039	-12.207	-30.5176	-21.3623	-10.6812	-21.3623	-24.4141	-21.3623	-27.4658	-21.3623	-25.9399	-25.9399	-21.3623
0.0395	-24.4141	-24.4141	-18.3105	-19.8364	-19.8364	-18.3105	-21.3623	-16.7847	-22.8882	-21.3623	-19.8364	-24.4141
0.04	-22.8882	-22.8882	-19.8364	-24.4141	-21.3623	-21.3623	-21.3623	-18.3105	-18.3105	-15.2588	-16.7847	-15.2588
0.0405	-18.3105	-18.3105	-19.8364	-15.2588	-13.7329	-16.7847	-18.3105	-22.8882	-18.3105	-19.8364	-22.8882	-22.8882
0.041	-16.7847	-18.3105	-18.3105	-19.8364	-18.3105	-16.7847	-21.3623	-21.3623	-22.8882	-25.9399	-22.8882	-25.9399
0.0415	-27.4658	-21.3623	-21.3623	-21.3623	-22.8882	-22.8882	-21.3623	-21.3623	-32.0435	-25.9399	-25.9399	-30.5176
0.042	-24.4141	-27.4658	-25.9399	-25.9399	-27.4658	-27.4658	-27.4658	-25.9399	-21.3623	-28.9917	-28.9917	-25.9399
0.0425	-25.9399	-28.9917	-28.9917	-27.4658	-21.3623	-24.4141	-25.9399	-25.9399	-28.9917	-25.9399	-22.8882	-25.9399
0.043	-30.5176	-22.8882	-22.8882	-18.3105	-18.3105	-25.9399	-22.8882	-18.3105	-19.8364	-21.3623	-19.8364	-19.8364
0.0435	-19.8364	-21.3623	-27.4658	-16.7847	-18.3105	-19.8364	-18.3105	-16.7847	-19.8364	-21.3623	-19.8364	-21.3623
0.044	-16.7847	-19.8364	-19.8364	-22.8882	-18.3105	-22.8882	-21.3623	-24.4141	-21.3623	-25.9399	-24.4141	-21.3623
0.0445	-18.3105	-21.3623	-24.4141	-19.8364	-22.8882	-21.3623	-22.8882	-22.8882	-22.8882	-21.3623	-19.8364	-24.4141
0.045	-25.9399	-22.8882	-18.3105	-19.8364	-21.3623	-22.8882	-25.9399	-18.3105	-21.3623	-21.3623	-21.3623	-25.9399
0.0455	-16.7847	-19.8364	-21.3623	-21.3623	-19.8364	-22.8882	-18.3105	-21.3623	-19.8364	-27.4658	-30.5176	-16.7847
0.046	-15.2588	-19.8364	-25.9399	-27.4658	-24.4141	-19.8364	-18.3105	-18.3105	-16.7847	-21.3623	-22.8882	-21.3623
0.0465	-19.8364	-22.8882	-22.8882	-25.9399	-25.9399	-25.9399	-25.9399	-22.8882	-21.3623	-22.8882	-21.3623	-27.4658
0.047	-25.9399	-25.9399	-18.3105	-22.8882	-18.3105	-12.207	-9.15527	-25.9399	-27.4658	4.57764	-19.8364	-18.3105
0.0475	-25.9399	-24.4141	-22.8882	-25.9399	-28.9917	-24.4141	-24.4141	-21.3623	-18.3105	-24.4141	-21.3623	-19.8364
0.048	-18.3105	-21.3623	-21.3623	-19.8364	-22.8882	-16.7847	-19.8364	-19.8364	-22.8882	-15.2588	-22.8882	-19.8364
0.0485	-18.3105	-22.8882	-19.8364	-22.8882	-15.2588	-16.7847	-16.7847	-18.3105	-22.8882	-22.8882	-18.3105	-22.8882
0.049	-22.8882	-21.3623	-18.3105	-22.8882	-18.3105	-21.3623	-19.8364	-15.2588	-21.3623	-19.8364	-24.4141	-21.3623
0.0495	-18.3105	-18.3105	-21.3623	-21.3623	-22.8882	-16.7847	-24.4141	-22.8882	-24.4141	-24.4141	-19.8364	-27.4658
0.05	-21.3623	-27.4658	-22.8882	-22.8882	-25.9399	-22.8882	-21.3623	-27.4658	-24.4141	-22.8882	-22.8882	-25.9399
0.0505	-27.4658	-24.4141	-19.8364	-24.4141	-24.4141	-25.9399	-24.4141	-27.4658	-24.4141	-24.4141	-25.9399	-25.9399
0.051	-28.9917	-24.4141	-22.8882	-22.8882	-25.9399	-19.8364	-22.8882	-24.4141	-27.4658	-27.4658	-25.9399	-21.3623
0.0515	-27.4658	-22.8882	-22.8882	-24.4141	-19.8364	-22.8882	-22.8882	-19.8364	-24.4141	-25.9399	-21.3623	-25.9399
0.052	-16.7847	-22.8882	-19.8364	-21.3623	-21.3623	-19.8364	-16.7847	-22.8882	-19.8364	-22.8882	-19.8364	-22.8882
0.0525	-16.7847	-22.8882	-19.8364	-19.8364	-22.8882	-19.8364	-21.3623	-16.7847	-18.3105	-21.3623	-21.3623	-19.8364
0.053	-21.3623	-24.4141	-22.8882	-22.8882	-24.4141	-19.8364	-24.4141	-21.3623	-21.3623	-19.8364	-25.9399	-22.8882
0.0535	302.124	234.985	158.691	109.863	65.6128	3.05176	-50.354	-96.1304	-154.114	-198.364	-244.141	-283.813
0.054	1994.32	1614.38	1240.54	886.536	518.799	151.062	-193.787	-572.205	-942.993	-1283.26	-1654.05	-1980.59
0.0545	2731.32	2275.09	1788.33	1298.52	794.983	254.822	-291.443	-843.811	-1403.81	-1950.07	-2462.77	-2931.21
0.055	2883.91	2444.46	1968.38	1451.11	895.691	294.495	-337.219	-970.459	-1594.54	-2185.06	-2716.06	-3166.2
0.0555	2769.47	2384.95	1948.55	1455.69	915.527	321.96	-363.159	-970.459	-1608.28	-2171.33	-2633.67	-3005.98
0.056	2523.8	2203.37	1828	1388.55	877.38	296.02	-341.797	-952.148	-1521.3	-2003.48	-2377.32	-2633.67
0.0565	2253.72	1989.75	1681.52	1283.26	811.768	273.132	-320.435	-886.536	-1388.55	-1789.86	-2058.41	-2204.89
0.057	1982.12	1766.97	1498.41	1158.14	740.051	248.718	-288.391	-802.612	-1237.49	-1553.34	-1730.35	-1785.28
0.0575	1736.45	1557.92	1316.83	1025.39	662.231	218.201	-263.977	-718.689	-1080.32	-1327.51	-1432.8	-1435.85
0.058	1510.62	1359.56	1167.3	914.001	593.567	196.838	-239.563	-642.395	-947.571	-1124.57	-1184.08	-1145.93
0.0585	1313.78	1187.13	1020.81	805.664	515.747	166.321	-222.778	-567.627	-819.397	-942.993	-965.881	-923.157
0.059	1142.88	1037.6	897.217	709.534	454.712	144.958	-195.312	-498.962	-700.378	-788.879	-781.25	-741.577
0.0595	996.399	912.476	790.405	631.714	402.832	123.596	-169.373	-436.401	-602.722	-660.706	-645.447	-601.196
0.06	868.225	807.19	706.482	555.42	357.056	108.337	-148.01	-379.944	-517.273	-558.472	-534.058	-495.911
0.0605	770.569	711.06	628.662	495.911	314.331	94.6045	-138.855	-337.219	-447.082	-473.022	-448.608	-421.143
0.061	675.964	636.291	556.946	447.082	279.236	77.8198	-122.07	-296.02	-393.677	-402.832	-382.996	-366.211
0.0615	592.041	564.575	498.962	393.677	247.192	70.1904	-112.915	-262.451	-335.693	-350.952	-329.59	-323.486
0.062	534.058	514.221	445.557	360.107	219.727	61.0352	-102.234	-230.408	-297.546	-308.228	-286.865	-308.228
0.0625	477.6	453.186	401.306	317.383	204.468	59.5093	-91.5527	-222.778	-259.399	-265.503	-257.874	-259.399
0.063	428.772	419.617	369.263	291.443	175.476	38.147	-91.5527	-193.787	-241.089	-241.089	-239.563	-250.244
0.0635	378.418	369.263	332.642	262.451	158.691	38.147	-82.3975	-169.373	-218.201	-224.304	-221.252	-224.304
0.064	347.9	358.582	305.176	219.727	131.226	27.4658	-77.8198	-163.269	-196.838	-199.89	-204.468	-219.727
0.0645	318.909	303.65	276.184	221.252	132.751	30.5176	-68.6645	-141.907	-177.002	-180.054	-190.735	-210.571
0.065	291.443	288.391	265.503	207.52	120.544	24.4141	-64.0869	-131.226	-161.743	-172.424	-181.58	-204.468
0.0655	271.606	273.132	242.615	189.209	109.863	22.8882	-62.561	-123.596	-151.062	-160.217	-175.476	-202.942
0.066	256.348	248.718	221.252	170.898	97.6562	15.2588	-62.561	-115.967	-144.958	-158.691	-170.898	-193.787
0.0665	224.304	227.356	201.416	152.588	86.9751	9.15527	-54.9316	-111.389	-137.329	-152.588	-167.847	-195.312
0.067	216.675	210.571	192.261	149.536	80.8716	10.6812	-57.9834	-103.76	-134.277	-141.907	-161.743	-192.261
0.0675	202.942	199.89	173.95	140.381	74.7681	10.6812	-53.4058	-97.6562	-123.596	-141.907	-158.691	-187.683
0.068	193.787	190.735	169.373	126.648	76.2939	10.6812	-50.354	-96.1304	-119.019	-137.329	-155.64	-183.105
0.0685	172.424	172.424	155.64	122.07	73.2422	9.15527	-50.354	-90.0268	-111.389	-128.174	-151.062	-177.002
0.069	167.847	161.743	149.536	114.441	62.561	10.6812	-48.8281	-85.4492	-111.389	-126.648	-154.114	-177.002
0.0695	158.691	157.166	140.381	109.863	57.9834	3.05176	-45.7764	-86.9751	-102.234	-128.174	-149.536	-181.58
0.07	152.588	148.01	135.803	102.234	50.354	1.52588	-44.2505	-88.501	-108.337	-123.596	-149.536	-175.476
0.0705	148.01	141.907	129.7	96.1304	51.8799	3.05176	-42.7246	-74.7681	-108.337	-120.544	-152.588	-169.373
0.071	129.7	138.855	126.648	97.6562	39.6728	4.57764	-41.1987	-73.2422	-99.1821	-119.019	-143.433	-177.002
0.0715	140.381	132.751	119.019	93.0786	42.7246	-3.05176	-41.1987	-77.8198	-96.1304	-114.441	-141.907	-173.95
0.072	120.544	122.07	112.915	83.9233	44.2505	-4.57764	-41.1987	-67.1387	-105.286	-132.751	-140.381	-169.373
0.0725	125.122	115.967	105.286	77.8198	41.1987	-3.05176	-44.2505	-71.7163	-94.6045	-111.389	-138.855	-164.795
0.073	112.915	119.019	102.234	73.2422	44.2505	-1.52588	-39.6728	-74.7681	-93.0786	-112.915	-138.855	-167.847
0.0735	112.915	108.337	94.6045	76.2939	39.6728	0	-36.6211	-64.0869	-82.3975	-109.863	-135.803	-164.795
0.074	114.441	112.915	97.6562	77.8198	39.6728	0	-38.147	-70.1904	-93.0786	-109.863	-135.803	-163.269
0.0745	111.389	105.286	90.0268	59.5093	38.147	-4.57764	-39.6728	-64.0869	-90.0268	-112.915	-135.803	-167.847
0.075	103.76	99.1821	86.9751	62.561	25.9399	-6.10352	-44.2505	-73.2422	-93.0786	-115.967	-138.855	-170.898
0.0755	94.6045	85.4492	76.2939	56.4575	28.9917	-10.6812	-41.1987	-68.6645	-91.5527	-111.389	-137.329	-164.795
0.076	99.1821	82.3975	76.2939	56.4575	28.9917	-6.10352	-41.1987	-71.7163	-91.5527	-108.337	-132.751	-163.269
0.0765	99.1821	86.9751	76.2939	67.1387	32.0435	-4.57764	-35.0952	-62.561	-85.4492	-106.812	-134.277	-161.743
0.077	99.1821	90.0268	77.8198	59.5093	30.5176	-3.05176	-36.6211	-59.5093	-88.501	-109.863	-135.803	-160.217
0.0775	99.1821	86.9751	73.2422	56.4575	24.4141	0	-33.5693	-62.561	-85.4492	-108.337	-126.648	-161.743
0.078	90.0268	77.8198	71.7163	51.8799	27.4658	-4.57764	-35.0952	-64.0869	-82.3975	-109.863	-126.648	-158.691
0.0785	91.5527	79.3457	67.1387	50.354	22.8882	-9.15527	-36.6211	-64.0869	-86.9751	-106.812	-134.277	-164.795
0.079	88.501	77.8198	67.1387	51.8799	24.4141	-12.207	-47.3022	-62.561	-77.8198	-112.915	-131.226	-157.166
0.0795	73.2422	62.561	64.0869	54.9316	22.8882	-7.62939	-35.0952	-64.0869	-82.3975	-105.286	-134.277	-158.691
0.08	83.9233	76.2939	56.4575	44.2505	19.8364	-10.6812	-36.6211	-62.561	-83.9233	-106.812	-117.493	-161.743
0.0805	88.501	76.2939	61.0352	42.7246	10.6812	12.207	-57.9834	-50.354	-85.4492	-100.708	-128.174	-158.691
0.081	76.2939	71.7163	57.9834	39.6728	21.3623	-9.15527	-35.0952	-57.9834	-76.2939	-100.708	-120.544	-151.062
0.0815	83.9233	74.7681	62.561	45.7764	21.3623	-7.62939	-27.4658	-61.0352	-76.2939	-99.1821	-128.174	-146.484
0.082	88.501	70.1904	61.0352	42.7246	18.3105	-6.10352	-36.6211	-59.5093	-80.8716	-103.76	-128.174	-154.114
0.0825	83.9233	67.1387	59.5093	38.147	22.8882	-12.207	-35.0952	-57.9834	-80.8716	-102.234	-126.648	-154.114
0.083	77.8198	65.6128	56.4575	38.147	18.3105	-7.62939	-33.5693	-65.6128	-79.3457	-102.234	-126.648	-152.588
0.0835	70.1904	68.6645	48.8281	41.1987	16.7847	-9.15527	-36.6211	-54.9316	-82.3975	-103.76	-125.122	-151.062
0.084	76.2939	68.6645	48.8281	39.6728	15.2588	-7.62939	-38.147	-59.5093	-79.3457	-102.234	-123.596	-149.536
0.0845	70.1904	57.9834	53.4058	35.0952	15.2588	-7.62939	-36.6211	-61.0352	-83.9233	-102.234	-123.596	-149.536
0.085	74.7681	67.1387	50.354	33.5693	16.7847	-4.57764	-32.0435	-57.9834	-82.3975	-100.708	-123.596	-146.484
0.0855	74.7681	65.6128	51.8799	35.0952	13.7329	-12.207	-38.147	-57.9834	-79.3457	-100.708	-123.596	-148.01
0.086	77.8198	64.0869	50.354	39.6728	16.7847	-7.62939	-33.5693	-57.9834	-80.8716	-102.234	-125.122	-148.01
0.0865	73.2422	67.1387	51.8799	33.5693	13.7329	-10.6812	-36.6211	-56.4575	-85.4492	-102.234	-119.019	-149.536
0.087	80.8716	61.0352	50.354	33.5693	15.2588	-10.6812	-33.5693	-56.4575	-76.2939	-105.286	-117.493	-163.269
0.0875	79.3457	64.0869	48.8281	39.6728	13.7329	-9.15527	-39.6728	-54.9316	-73.2422	-96.1304	-119.019	-144.958
0.088	76.2939	65.6128	53.4058	35.0952	10.6812	-10.6812	-35.0952	-62.561	-79.3457	-97.6562	-120.544	-143.433
0.0885	71.7163	53.4058	45.7764	32.0435	16.7847	-9.15527	-35.0952	-56.4575	-73.2422	-102.234	-125.122	-131.226
0.089	74.7681	54.9316	45.7764	35.0952	15.2588	-12.207	-36.6211	-59.5093	-80.8716	-96.1304	-119.019	-143.433
0.0895	70.1904	59.5093	44.2505	35.0952	15.2588	-4.57764	-28.9917	-53.4058	-77.8198	-100.708	-117.493	-141.907
0.09	74.7681	62.561	45.7764	27.4658	16.7847	-4.57764	-30.5176	-51.8799	-74.7681	-93.0786	-112.915	-143.433
0.0905	74.7681	59.5093	51.8799	33.5693	16.7847	-6.10352	-30.5176	-53.4058	-74.7681	-94.6045	-115.967	-143.433
0.091	77.8198	61.0352	45.7764	30.5176	10.6812	-6.10352	-32.0435	-61.0352	-74.7681	-97.6562	-117.493	-141.907
0.0915	70.1904	56.4575	42.7246	27.4658	10.6812	-16.7847	-36.6211	-61.0352	-77.8198	-96.1304	-119.019	-148.01
0.092	65.6128	51.8799	38.147	24.4141	7.62939	-15.2588	-41.1987	-61.0352	-82.3975	-102.234	-126.648	-146.484
0.0925	68.6645	51.8799	42.7246	27.4658	6.10352	-13.7329	-33.5693	-61.0352	-80.8716	-99.1821	-119.019	-146.484
0.093	71.7163	57.9834	42.7246	32.0435	12.207	-4.57764	-35.0952	-48.8281	-76.2939	-96.1304	-119.019	-135.803
0.0935	71.7163	59.5093	45.7764	28.9917	12.207	-6.10352	-28.9917	-51.8799	-71.7163	-96.1304	-114.441	-141.907
0.094	71.7163	57.9834	47.3022	30.5176	7.62939	-7.62939	-33.5693	-54.9316	-76.2939	-90.0268	-120.544	-138.855
0.0945	71.7163	57.9834	42.7246	27.4658	9.15527	-9.15527	-30.5176	-56.4575	-73.2422	-97.6562	-111.389	-137.329
0.095	73.2422	53.4058	39.6728	28.9917	7.62939	-9.15527	-35.0952	-57.9834	-73.2422	-90.0268	-117.493	-138.855
0.0955	68.6645	54.9316	48.8281	30.5176	10.6812	-10.6812	-28.9917	-56.4575	-79.3457	-91.5527	-100.708	-152.588
0.096	73.2422	61.0352	50.354	30.5176	15.2588	-7.62939	-30.5176	-53.4058	-73.2422	-91.5527	-115.967	-138.855
0.0965	68.6645	59.5093	36.6211	22.8882	4.57764	-12.207	-33.5693	-56.4575	-77.8198	-94.6045	-112.915	-140.381
0.097	67.1387	54.9316	39.6728	32.0435	19.8364	-7.62939	-24.4141	-57.9834	-90.0268	-97.6562	-120.544	-137.329
0.0975	64.0869	65.6128	36.6211	22.8882	3.05176	-18.3105	-36.6211	-54.9316	-74.7681	-91.5527	-112.915	-135.803
0.098	67.1387	61.0352	44.2505	30.5176	12.207	-7.62939	-33.5693	-54.9316	-71.7163	-90.0268	-111.389	-135.803
0.0985	71.7163	59.5093	41.1987	30.5176	15.2588	-10.6812	-33.5693	-50.354	-73.2422	-94.6045	-109.863	-135.803
0.099	71.7163	56.4575	44.2505	30.5176	9.15527	-6.10352	-24.4141	-51.8799	-70.1904	-93.0786	-112.915	-137.329
0.0995	71.7163	59.5093	36.6211	24.4141	10.6812	-12.207	-41.1987	-56.4575	-76.2939	-93.0786	-117.493	-135.803
0.1	62.561	53.4058	39.6728	24.4141	7.62939	-16.7847	-32.0435	-54.9316	-74.7681	-94.6045	-114.441	-140.381
0.1005	71.7163	59.5093	35.0952	22.8882	7.62939	-12.207	-36.6211	-59.5093	-74.7681	-94.6045	-114.441	-138.855
0.101	62.561	51.8799	39.6728	19.8364	7.62939	-9.15527	-35.0952	-53.4058	-77.8198	-90.0268	-115.967	-138.855
0.1015	65.6128	57.9834	38.147	27.4658	15.2588	-12.207	-33.5693	-50.354	-73.2422	-88.501	-112.915	-134.277
0.102	68.6645	54.9316	41.1987	25.9399	10.6812	-3.05176	-32.0435	-51.8799	-71.7163	-91.5527	-111.389	-132.751
0.1025	67.1387	57.9834	39.6728	25.9399	12.207	-4.57764	-33.5693	-57.9834	-71.7163	-91.5527	-115.967	-137.329
0.103	70.1904	56.4575	41.1987	21.3623	9.15527	-12.207	-35.0952	-54.9316	-74.7681	-86.9751	-109.863	-129.7
0.1035	-262.451	-233.459	-175.476	-126.648	-86.9751	-44.2505	-10.6812	1.52588	-1.52588	-24.4141	-76.2939	-151.062
0.104	-1541.14	-1336.67	-1115.42	-854.492	-543.213	-189.209	138.855	416.565	553.894	627.136	590.515	495.911
0.1045	-2078.25	-1831.05	-1568.6	-1223.75	-790.405	-282.288	238.037	688.171	985.718	1118.47	1133.73	1063.54
0.105	-2239.99	-2020.26	-1744.08	-1377.87	-898.743	-325.012	283.813	808.716	1170.35	1377.87	1440.43	1409.91
0.1055	-2221.68	-2026.37	-1763.92	-1393.13	-910.95	-349.426	289.917	840.759	1237.49	1481.63	1580.81	1602.17
0.106	-2128.6	-1945.5	-1689.15	-1341.25	-883.484	-328.064	286.865	825.5	1225.28	1474	1605.22	1664.73
0.1065	-1969.91	-1802.06	-1568.6	-1257.32	-828.552	-306.702	259.399	765.991	1148.99	1396.18	1541.14	1628.11
0.107	-1799.01	-1644.9	-1434.33	-1135.25	-758.362	-276.184	242.615	697.327	1048.28	1289.37	1446.53	1533.51
0.1075	-1618.96	-1480.1	-1290.89	-1033.02	-682.068	-254.822	212.097	622.559	947.571	1162.72	1316.83	1408.39
0.108	-1446.53	-1321.41	-1150.51	-920.105	-607.3	-228.882	181.58	552.368	840.759	1040.65	1176.45	1272.58
0.1085	-1295.47	-1179.5	-1025.39	-823.975	-550.842	-205.994	152.588	476.074	736.999	923.157	1049.8	1142.88
0.109	-1148.99	-1046.75	-914.001	-727.844	-482.178	-183.105	131.226	427.246	653.076	814.819	927.734	1016.24
0.1095	-1008.61	-924.683	-804.138	-639.343	-430.298	-160.217	114.441	370.789	576.782	715.637	823.975	903.32
0.11	-892.639	-813.293	-712.585	-564.575	-373.84	-141.907	99.1821	321.96	505.066	631.714	729.37	796.509
0.1105	-787.353	-717.163	-619.507	-498.962	-335.693	-128.174	80.8716	271.606	439.453	556.946	642.395	704.956
0.111	-701.904	-634.766	-553.894	-439.453	-296.02	-117.493	65.6128	242.615	381.47	486.755	561.523	616.455
0.1115	-616.455	-558.472	-488.281	-392.151	-260.925	-103.76	48.8281	207.52	340.271	425.72	500.488	543.213
0.112	-547.79	-500.488	-439.453	-349.426	-233.459	-96.1304	45.7764	183.105	294.495	373.84	442.505	483.704
0.1125	-491.333	-445.557	-405.884	-309.753	-210.571	-86.9751	45.7764	154.114	250.244	331.116	386.047	422.668
0.113	-442.505	-395.203	-347.9	-280.762	-186.157	-82.3975	30.5176	132.751	210.571	282.288	335.693	373.84
0.1135	-398.254	-364.685	-318.909	-254.822	-173.95	-71.7163	33.5693	117.493	198.364	256.348	296.02	317.383
0.114	-346.374	-311.279	-260.925	-231.934	-141.907	-61.0352	13.7329	94.6045	166.321	213.623	260.925	296.02
0.1145	-326.538	-294.495	-256.348	-204.468	-140.381	-61.0352	15.2588	88.501	152.588	198.364	233.459	265.503
0.115	-288.391	-263.977	-231.934	-189.209	-126.648	-53.4058	13.7329	77.8198	131.226	170.898	204.468	234.985
0.1155	-263.977	-242.615	-215.149	-180.054	-119.019	-54.9316	7.62939	64.0869	111.389	155.64	181.58	209.045
0.116	-242.615	-221.252	-198.364	-157.166	-108.337	-51.8799	0	54.9316	85.4492	129.7	158.691	178.528
0.1165	-228.882	-210.571	-181.58	-146.484	-102.234	-44.2505	6.10352	48.8281	80.8716	114.441	137.329	161.743
0.117	-205.994	-190.735	-167.847	-132.751	-96.1304	-47.3022	0	41.1987	71.7163	100.708	122.07	146.484
0.1175	-190.735	-177.002	-155.64	-125.122	-90.0268	-47.3022	-3.05176	38.147	64.0869	90.0268	108.337	129.7
0.118	-177.002	-163.269	-146.484	-117.493	-85.4492	-45.7764	0	32.0435	57.9834	82.3975	100.708	112.915
0.1185	-166.321	-149.536	-138.855	-108.337	-76.2939	-39.6728	0	28.9917	53.4058	68.6645	86.9751	96.1304
0.119	-157.166	-141.907	-123.596	-102.234	-74.7681	-36.6211	-7.62939	18.3105	44.2505	62.561	76.2939	85.4492
0.1195	-144.958	-134.277	-117.493	-96.1304	-71.7163	-38.147	-1.52588	21.3623	36.6211	56.4575	64.0869	79.3457
0.12	-140.381	-125.122	-114.441	-91.5527	-67.1387	-38.147	-7.62939	15.2588	33.5693	50.354	62.561	68.6645
0.1205	-129.7	-119.019	-108.337	-88.501	-65.6128	-36.6211	0	22.8882	33.5693	28.9917	61.0352	64.0869
0.121	-114.441	-115.967	-117.493	-85.4492	-54.9316	-33.5693	-7.62939	12.207	30.5176	38.147	45.7764	54.9316
0.1215	-111.389	-106.812	-96.1304	-77.8198	-54.9316	-36.6211	-10.6812	12.207	28.9917	33.5693	45.7764	53.4058
0.122	-105.286	-100.708	-90.0268	-79.3457	-74.7681	-25.9399	-19.8364	9.15527	28.9917	21.3623	44.2505	45.7764
0.1225	-90.0268	-106.812	-90.0268	-76.2939	-54.9316	-33.5693	-12.207	7.62939	16.7847	21.3623	36.6211	45.7764
0.123	-100.708	-88.501	-80.8716	-68.6645	-51.8799	-30.5176	-12.207	1.52588	15.2588	24.4141	25.9399	36.6211
0.1235	-96.1304	-90.0268	-79.3457	-65.6128	-44.2505	-30.5176	-4.57764	1.52588	18.3105	22.8882	28.9917	32.0435
0.124	-86.9751	-83.9233	-74.7681	-59.5093	-48.8281	-30.5176	-13.7329	3.05176	12.207	18.3105	22.8882	35.0952
0.1245	-88.501	-76.2939	-71.7163	-59.5093	-41.1987	-27.4658	-10.6812	0	7.62939	15.2588	18.3105	19.8364
0.125	-82.3975	-80.8716	-74.7681	-59.5093	-45.7764	-35.0952	-18.3105	-4.57764	7.62939	4.57764	15.2588	21.3623
0.1255	-85.4492	-80.8716	-73.2422	-64.0869	-47.3022	-32.0435	-19.8364	0	3.05176	0	15.2588	18.3105
0.126	-76.2939	-77.8198	-71.7163	-59.5093	-44.2505	-33.5693	-16.7847	-4.57764	0	13.7329	12.207	16.7847
0.1265	-77.8198	-71.7163	-62.561	-61.0352	-44.2505	-27.4658	-13.7329	-9.15527	4.57764	10.6812	15.2588	18.3105
0.127	-70.1904	-65.6128	-59.5093	-50.354	-39.6728	-28.9917	-15.2588	-1.52588	3.05176	10.6812	12.207	15.2588
0.1275	-65.6128	-62.561	-62.561	-50.354	-38.147	-21.3623	-16.7847	-3.05176	3.05176	6.10352	9.15527	9.15527
0.128	-65.6128	-62.561	-59.5093	-48.8281	-42.7246	-30.5176	-15.2588	-4.57764	0	6.10352	10.6812	3.05176
0.1285	-73.2422	-62.561	-59.5093	-45.7764	-36.6211	-25.9399	-16.7847	-4.57764	0	0	7.62939	3.05176
0.129	-59.5093	-59.5093	-54.9316	-54.9316	-36.6211	-25.9399	-7.62939	-12.207	6.10352	7.62939	6.10352	3.05176
0.1295	-61.0352	-57.9834	-50.354	-42.7246	-30.5176	-27.4658	-22.8882	-15.2588	-9.15527	-3.05176	0	0
0.13	-64.0869	-64.0869	-57.9834	-50.354	-41.1987	-28.9917	-13.7329	-12.207	-3.05176	-3.05176	-3.05176	1.52588
0.1305	-57.9834	-56.4575	-57.9834	-48.8281	-39.6728	-22.8882	-12.207	-10.6812	-9.15527	-9.15527	0	1.52588
0.131	-61.0352	-61.0352	-53.4058	-45.7764	-36.6211	-25.9399	-15.2588	-7.62939	0	4.57764	3.05176	9.15527
0.1315	-54.9316	-45.7764	-47.3022	-42.7246	-30.5176	-22.8882	-16.7847	-12.207	-3.05176	-1.52588	0	1.52588
0.132	-54.9316	-53.4058	-48.8281	-44.2505	-35.0952	-21.3623	-19.8364	-10.6812	-1.52588	0	-3.05176	0
0.1325	-50.354	-50.354	-48.8281	-38.147	-36.6211	-24.4141	-12.207	-9.15527	-7.62939	-9.15527	-6.10352	0
0.133	-51.8799	-50.354	-51.8799	-44.2505	-35.0952	-27.4658	-19.8364	-16.7847	-13.7329	-6.10352	-7.62939	-3.05176
0.1335	-53.4058	-48.8281	-47.3022	-41.1987	-35.0952	-25.9399	-19.8364	-12.207	-13.7329	-4.57764	-6.10352	-3.05176
0.134	-56.4575	-50.354	-50.354	-39.6728	-36.6211	-24.4141	-16.7847	-12.207	-7.62939	-6.10352	-9.15527	-6.10352
0.1345	-54.9316	-51.8799	-41.1987	-38.147	-33.5693	-30.5176	-21.3623	-16.7847	-13.7329	-6.10352	-6.10352	-3.05176
0.135	-48.8281	-48.8281	-44.2505	-39.6728	-33.5693	-25.9399	-18.3105	-12.207	-7.62939	-3.05176	-4.57764	-4.57764
0.1355	-50.354	-44.2505	-45.7764	-36.6211	-27.4658	-21.3623	-19.8364	-10.6812	-12.207	-9.15527	-10.6812	-4.57764
0.136	-50.354	-47.3022	-44.2505	-38.147	-35.0952	-24.4141	-15.2588	-10.6812	-15.2588	-7.62939	-6.10352	-9.15527
0.1365	-45.7764	-41.1987	-44.2505	-39.6728	-32.0435	-24.4141	-19.8364	-15.2588	-10.6812	-7.62939	-12.207	-9.15527
0.137	-44.2505	-45.7764	-39.6728	-41.1987	-30.5176	-24.4141	-18.3105	-12.207	-13.7329	0	-12.207	-7.62939
0.1375	-45.7764	-42.7246	-33.5693	-30.5176	-22.8882	-25.9399	-7.62939	-12.207	-10.6812	-10.6812	-6.10352	-6.10352
0.138	-50.354	-45.7764	-36.6211	-38.147	-27.4658	-24.4141	-21.3623	-18.3105	-12.207	-15.2588	-7.62939	-7.62939
0.1385	-45.7764	-44.2505	-44.2505	-36.6211	-27.4658	-24.4141	-15.2588	-15.2588	-15.2588	-9.15527	-16.7847	-12.207
0.139	-42.7246	-45.7764	-36.6211	-41.1987	-33.5693	-24.4141	-25.9399	-16.7847	-12.207	-16.7847	-10.6812	-7.62939
0.1395	-50.354	-45.7764	-41.1987	-32.0435	-27.4658	-22.8882	-18.3105	-12.207	-16.7847	-15.2588	-9.15527	-10.6812
0.14	-42.7246	-38.147	-38.147	-35.0952	-25.9399	-22.8882	-16.7847	-15.2588	-7.62939	-10.6812	-9.15527	-7.62939
0.1405	-41.1987	-38.147	-32.0435	-28.9917	-27.4658	-21.3623	-16.7847	-16.7847	-13.7329	-10.6812	-3.05176	-7.62939
0.141	-41.1987	-39.6728	-39.6728	-32.0435	-32.0435	-18.3105	-16.7847	-15.2588	-13.7329	-12.207	-12.207	-15.2588
0.1415	-39.6728	-39.6728	-36.6211	-38.147	-32.0435	-28.9917	-22.8882	-21.3623	-16.7847	-16.7847	-16.7847	-25.9399
0.142	-44.2505	-42.7246	-39.6728	-41.1987	-35.0952	-28.9917	-22.8882	-22.8882	-22.8882	-16.7847	-21.3623	-15.2588
0.1425	-42.7246	-44.2505	-41.1987	-33.5693	-27.4658	-28.9917	-21.3623	-19.8364	-16.7847	-13.7329	-13.7329	-18.3105
0.143	-41.1987	-41.1987	-35.0952	-27.4658	-25.9399	-21.3623	-22.8882	-15.2588	-13.7329	-12.207	-15.2588	-10.6812
0.1435	-41.1987	-38.147	-36.6211	-28.9917	-24.4141	-24.4141	-19.8364	-16.7847	-13.7329	-12.207	-12.207	-12.207
0.144	-44.2505	-39.6728	-30.5176	-33.5693	-27.4658	-25.9399	-21.3623	-18.3105	-18.3105	-12.207	-16.7847	-7.62939
0.1445	-38.147	-38.147	-36.6211	-32.0435	-25.9399	-21.3623	-21.3623	-15.2588	-18.3105	-13.7329	-13.7329	-15.2588
0.145	-35.0952	-36.6211	-36.6211	-33.5693	-27.4658	-22.8882	-21.3623	-15.2588	-13.7329	-15.2588	-15.2588	-16.7847
0.1455	-41.1987	-33.5693	-33.5693	-28.9917	-27.4658	-22.8882	-19.8364	-28.9917	-12.207	-9.15527	-1.52588	-9.15527
0.146	-33.5693	-27.4658	-16.7847	-21.3623	-27.4658	-19.8364	-21.3623	-13.7329	-13.7329	-15.2588	-16.7847	-16.7847
0.1465	-35.0952	-35.0952	-33.5693	-35.0952	-27.4658	-24.4141	-21.3623	-19.8364	-15.2588	-12.207	-15.2588	-16.7847
0.147	-38.147	-28.9917	-35.0952	-28.9917	-33.5693	-25.9399	-27.4658	-22.8882	-21.3623	-10.6812	-18.3105	-18.3105
0.1475	-48.8281	-41.1987	-38.147	-35.0952	-32.0435	-27.4658	-21.3623	-18.3105	-21.3623	-15.2588	-10.6812	-15.2588
0.148	-35.0952	-35.0952	-32.0435	-27.4658	-24.4141	-19.8364	-15.2588	-16.7847	-13.7329	-16.7847	-13.7329	-12.207
0.1485	-33.5693	-28.9917	-32.0435	-28.9917	-27.4658	-19.8364	-16.7847	-10.6812	-12.207	-15.2588	-15.2588	-13.7329
0.149	-30.5176	-36.6211	-30.5176	-25.9399	-27.4658	-24.4141	-22.8882	-19.8364	-15.2588	-15.2588	-12.207	-19.8364
0.1495	-33.5693	-35.0952	-32.0435	-30.5176	-27.4658	-27.4658	-15.2588	-22.8882	-24.4141	-18.3105	-15.2588	-18.3105
0.15	-35.0952	-36.6211	-39.6728	-33.5693	-28.9917	-24.4141	-24.4141	-21.3623	-15.2588	-13.7329	-15.2588	-16.7847
0.1505	-42.7246	-36.6211	-33.5693	-32.0435	-28.9917	-24.4141	-19.8364	-22.8882	-15.2588	-19.8364	-18.3105	-16.7847
0.151	-36.6211	-33.5693	-33.5693	-33.5693	-28.9917	-22.8882	-18.3105	-16.7847	-16.7847	-16.7847	-16.7847	-16.7847
0.1515	-36.6211	-32.0435	-30.5176	-32.0435	-24.4141	-25.9399	-21.3623	-19.8364	-15.2588	-15.2588	-21.3623	-15.2588
0.152	-33.5693	-33.5693	-33.5693	-25.9399	-25.9399	-21.3623	-22.8882	-22.8882	-22.8882	-15.2588	-16.7847	-16.7847
0.1525	-32.0435	-33.5693	-32.0435	-32.0435	-24.4141	-21.3623	-21.3623	-13.7329	-16.7847	-13.7329	-21.3623	-18.3105
0.153	-33.5693	-27.4658	-27.4658	-27.4658	-25.9399	-22.8882	-22.8882	-18.3105	-19.8364	-15.2588	-13.7329	-13.7329
0.1535	-32.0435	-33.5693	-28.9917	-25.9399	-24.4141	-25.9399	-24.4141	-21.3623	-15.2588	-18.3105	-15.2588	-15.2588
0.154	-32.0435	-35.0952	-30.5176	-27.4658	-27.4658	-25.9399	-21.3623	-30.5176	-27.4658	-16.7847	-19.8364	-13.7329
0.1545	-21.3623	-32.0435	-28.9917	-24.4141	-22.8882	-19.8364	-19.8364	-19.8364	-21.3623	-22.8882	-22.8882	-19.8364
0.155	-32.0435	-35.0952	-32.0435	-32.0435	-27.4658	-22.8882	-22.8882	-13.7329	-18.3105	-9.15527	-1.52588	-22.8882
0.1555	-27.4658	-28.9917	-33.5693	-35.0952	-28.9917	-30.5176	-25.9399	-22.8882	-18.3105	-18.3105	-19.8364	-19.8364
0.156	-33.5693	-30.5176	-32.0435	-28.9917	-27.4658	-19.8364	-19.8364	-15.2588	-10.6812	-15.2588	-16.7847	-12.207
0.1565	-25.9399	-27.4658	-25.9399	-28.9917	-24.4141	-24.4141	-21.3623	-21.3623	-16.7847	-16.7847	-18.3105	-13.7329
0.157	-30.5176	-32.0435	-28.9917	-25.9399	-25.9399	-18.3105	-22.8882	-15.2588	-15.2588	-18.3105	-18.3105	-16.7847
0.1575	-33.5693	-24.4141	-25.9399	-24.4141	-21.3623	-22.8882	-19.8364	-16.7847	-21.3623	-15.2588	-15.2588	-10.6812
0.158	-30.5176	-27.4658	-30.5176	-25.9399	-25.9399	-25.9399	-21.3623	-18.3105	-19.8364	-21.3623	-19.8364	-19.8364
0.1585	-33.5693	-32.0435	-33.5693	-28.9917	-24.4141	-22.8882	-25.9399	-19.8364	-25.9399	-28.9917	-21.3623	-25.9399
0.159	-35.0952	-35.0952	-32.0435	-32.0435	-24.4141	-25.9399	-18.3105	-22.8882	-22.8882	-18.3105	-21.3623	-18.3105
0.1595	-38.147	-27.4658	-28.9917	-30.5176	-25.9399	-22.8882	-21.3623	-22.8882	-21.3623	-16.7847	-19.8364	-13.7329
0.16	-28.9917	-28.9917	-27.4658	-28.9917	-21.3623	-19.8364	-25.9399	-15.2588	-15.2588	-15.2588	-16.7847	-19.8364
0.1605	-33.5693	-30.5176	-30.5176	-22.8882	-25.9399	-22.8882	-18.3105	-16.7847	-19.8364	-21.3623	-18.3105	-19.8364
0.161	-28.9917	-25.9399	-25.9399	-25.9399	-24.4141	-21.3623	-19.8364	-21.3623	-16.7847	-19.8364	-21.3623	-18.3105
0.1615	-27.4658	-28.9917	-28.9917	-25.9399	-24.4141	-19.8364	-18.3105	-22.8882	-21.3623	-21.3623	-21.3623	-21.3623
0.162	-30.5176	-28.9917	-25.9399	-27.4658	-22.8882	-21.3623	-22.8882	-21.3623	-38.147	-22.8882	-9.15527	-27.4658
0.1625	-30.5176	-35.0952	-22.8882	-35.0952	-6.10352	-38.147	-21.3623	-15.2588	-12.207	-15.2588	-12.207	-18.3105
0.163	-28.9917	-15.2588	-22.8882	-19.8364	-25.9399	-25.9399	-24.4141	-21.3623	-24.4141	-25.9399	-19.8364	-21.3623
0.1635	-33.5693	-35.0952	-35.0952	-32.0435	-25.9399	-21.3623	-16.7847	-10.6812	-30.5176	-22.8882	-30.5176	-21.3623
0.164	-30.5176	-30.5176	-27.4658	-28.9917	-24.4141	-25.9399	-25.9399	-24.4141	-19.8364	-19.8364	-21.3623	-18.3105
0.1645	-35.0952	-28.9917	-27.4658	-22.8882	-24.4141	-18.3105	-18.3105	-18.3105	-13.7329	-16.7847	-15.2588	-13.7329
0.165	-27.4658	-25.9399	-22.8882	-21.3623	-19.8364	-22.8882	-16.7847	-13.7329	-16.7847	-13.7329	-18.3105	-19.8364
0.1655	-27.4658	-25.9399	-22.8882	-25.9399	-22.8882	-19.8364	-19.8364	-18.3105	-16.7847	-15.2588	-16.7847	-21.3623
0.166	-24.4141	-22.8882	-28.9917	-24.4141	-24.4141	-22.8882	-24.4141	-24.4141	-16.7847	-19.8364	-22.8882	-21.3623
0.1665	-27.4658	-32.0435	-30.5176	-27.4658	-28.9917	-24.4141	-24.4141	-19.8364	-24.4141	-22.8882	-18.3105	-18.3105
0.167	-28.9917	-25.9399	-28.9917	-25.9399	-21.3623	-19.8364	-24.4141	-21.3623	-22.8882	-19.8364	-21.3623	-25.9399
0.1675	-25.9399	-28.9917	-27.4658	-28.9917	-24.4141	-24.4141	-22.8882	-24.4141	-27.4658	-18.3105	-19.8364	-22.8882
0.168	-32.0435	-25.9399	-27.4658	-28.9917	-24.4141	-19.8364	-21.3623	-19.8364	-19.8364	-21.3623	-19.8364	-16.7847
0.1685	-27.4658	-30.5176	-25.9399	-21.3623	-22.8882	-18.3105	-22.8882	-24.4141	-19.8364	-18.3105	-18.3105	-19.8364
0.169	-25.9399	-25.9399	-25.9399	-25.9399	-24.4141	-22.8882	-18.3105	-18.3105	-21.3623	-21.3623	-21.3623	-21.3623
0.1695	-27.4658	-25.9399	-24.4141	-27.4658	-25.9399	-22.8882	-24.4141	-21.3623	-18.3105	-13.7329	-21.3623	-25.9399
0.17	-27.4658	-24.4141	-25.9399	-24.4141	-24.4141	-24.4141	-22.8882	-22.8882	-22.8882	-22.8882	-19.8364	-24.4141
0.1705	-28.9917	-27.4658	-25.9399	-22.8882	-27.4658	-19.8364	-19.8364	-10.6812	-15.2588	-19.8364	-24.4141	0
0.171	-21.3623	-36.6211	-12.207	-36.6211	-27.4658	-19.8364	-16.7847	-16.7847	-16.7847	-19.8364	-19.8364	-18.3105
0.1715	-30.5176	-27.4658	-27.4658	-25.9399	-24.4141	-24.4141	-19.8364	-15.2588	-19.8364	-15.2588	-16.7847	-16.7847
0.172	-28.9917	-27.4658	-24.4141	-22.8882	-21.3623	-24.4141	-22.8882	-33.5693	-21.3623	-21.3623	-24.4141	-21.3623
0.1725	-22.8882	-18.3105	-24.4141	-27.4658	-24.4141	-27.4658	-22.8882	-16.7847	-22.8882	-19.8364	-9.15527	-16.7847
0.173	-27.4658	-24.4141	-22.8882	-19.8364	-15.2588	-16.7847	-19.8364	-19.8364	-18.3105	-21.3623	-22.8882	-18.3105
0.1735	-28.9917	-24.4141	-25.9399	-21.3623	-24.4141	-19.8364	-21.3623	-18.3105	-18.3105	-18.3105	-15.2588	-19.8364
0.174	-27.4658	-21.3623	-19.8364	-22.8882	-22.8882	-13.7329	-18.3105	-22.8882	-19.8364	-19.8364	-19.8364	-21.3623
0.1745	-24.4141	-25.9399	-22.8882	-24.4141	-21.3623	-22.8882	-18.3105	-16.7847	-24.4141	-15.2588	-21.3623	-22.8882
0.175	-27.4658	-30.5176	-25.9399	-24.4141	-24.4141	-25.9399	-25.9399	-28.9917	-21.3623	-27.4658	-24.4141	-21.3623
0.1755	-30.5176	-27.4658	-32.0435	-27.4658	-30.5176	-24.4141	-27.4658	-21.3623	-21.3623	-24.4141	-21.3623	-24.4141
0.176	-30.5176	-28.9917	-28.9917	-25.9399	-25.9399	-25.9399	-21.3623	-21.3623	-21.3623	-22.8882	-22.8882	-21.3623
0.1765	-22.8882	-25.9399	-27.4658	-24.4141	-21.3623	-19.8364	-18.3105	-19.8364	-16.7847	-16.7847	-22.8882	-21.3623
0.177	-24.4141	-25.9399	-25.9399	-24.4141	-19.8364	-18.3105	-16.7847	-18.3105	-21.3623	-22.8882	-18.3105	-19.8364
0.1775	-22.8882	-27.4658	-21.3623	-22.8882	-19.8364	-22.8882	-21.3623	-21.3623	-22.8882	-19.8364	-22.8882	-21.3623
0.178	-28.9917	-24.4141	-25.9399	-24.4141	-21.3623	-18.3105	-18.3105	-16.7847	-18.3105	-19.8364	-15.2588	-22.8882
0.1785	-25.9399	-24.4141	-25.9399	-24.4141	-22.8882	-22.8882	-21.3623	-21.3623	-21.3623	-21.3623	-24.4141	-22.8882
0.179	-21.3623	-22.8882	-27.4658	-13.7329	-18.3105	-22.8882	-22.8882	-21.3623	-39.6728	-15.2588	-21.3623	-19.8364
0.1795	-21.3623	-16.7847	-24.4141	-21.3623	-18.3105	-21.3623	-19.8364	-16.7847	-28.9917	-27.4658	-25.9399	-25.9399
0.18	-28.9917	-28.9917	-24.4141	-27.4658	-25.9399	-24.4141	-24.4141	-24.4141	-21.3623	-9.15527	-30.5176	-32.0435
0.1805	-28.9917	-19.8364	-15.2588	-28.9917	-21.3623	-27.4658	-32.0435	-21.3623	-28.9917	-25.9399	-22.8882	-21.3623
0.181	-30.5176	-30.5176	-27.4658	-28.9917	-21.3623	-21.3623	-16.7847	-12.207	-15.2588	-13.7329	-18.3105	-19.8364
0.1815	-21.3623	-24.4141	-24.4141	-18.3105	-18.3105	-19.8364	-19.8364	-18.3105	-18.3105	-18.3105	-19.8364	-19.8364
0.182	-25.9399	-19.8364	-24.4141	-25.9399	-21.3623	-21.3623	-18.3105	-18.3105	-18.3105	-21.3623	-16.7847	-15.2588
0.1825	-24.4141	-24.4141	-21.3623	-21.3623	-21.3623	-21.3623	-21.3623	-21.3623	-24.4141	-22.8882	-24.4141	-24.4141
0.183	-27.4658	-28.9917	-25.9399	-28.9917	-24.4141	-19.8364	-19.8364	-22.8882	-22.8882	-22.8882	-25.9399	-22.8882
0.1835	-27.4658	-28.9917	-21.3623	-25.9399	-21.3623	-24.4141	-22.8882	-22.8882	-25.9399	-22.8882	-24.4141	-21.3623
0.184	-27.4658	-25.9399	-28.9917	-21.3623	-25.9399	-22.8882	-24.4141	-18.3105	-16.7847	-21.3623	-19.8364	-22.8882
0.1845	-24.4141	-24.4141	-27.4658	-25.9399	-24.4141	-21.3623	-21.3623	-22.8882	-22.8882	-24.4141	-21.3623	-24.4141
0.185	-24.4141	-28.9917	-25.9399	-25.9399	-24.4141	-19.8364	-19.8364	-19.8364	-19.8364	-24.4141	-18.3105	-16.7847
0.1855	-22.8882	-22.8882	-22.8882	-24.4141	-21.3623	-18.3105	-22.8882	-21.3623	-22.8882	-19.8364	-19.8364	-21.3623
0.186	-28.9917	-24.4141	-21.3623	-24.4141	-21.3623	-21.3623	-22.8882	-22.8882	-22.8882	-22.8882	-25.9399	-21.3623
0.1865	-21.3623	-27.4658	-22.8882	-22.8882	-25.9399	-21.3623	-21.3623	-19.8364	-19.8364	-22.8882	-15.2588	-19.8364
0.187	-27.4658	-22.8882	-24.4141	-25.9399	-9.15527	-18.3105	-22.8882	-22.8882	-18.3105	-27.4658	-18.3105	-27.4658
0.1875	-25.9399	-19.8364	-15.2588	-18.3105	-25.9399	-27.4658	-27.4658	-19.8364	-21.3623	-19.8364	-21.3623	-19.8364
0.188	-21.3623	-21.3623	-19.8364	-24.4141	-21.3623	-21.3623	-25.9399	-25.9399	-19.8364	-21.3623	-21.3623	-22.8882
0.1885	-25.9399	-28.9917	-30.5176	-22.8882	-24.4141	-22.8882	-15.2588	-22.8882	-27.4658	-27.4658	-21.3623	-33.5693
0.189	-25.9399	-27.4658	-33.5693	-18.3105	-18.3105	-22.8882	-24.4141	-24.4141	-22.8882	-25.9399	-18.3105	-19.8364
0.1895	-25.9399	-24.4141	-22.8882	-19.8364	-15.2588	-21.3623	-18.3105	-16.7847	-22.8882	-21.3623	-19.8364	-27.4658
0.19	-22.8882	-19.8364	-19.8364	-22.8882	-21.3623	-22.8882	-21.3623	-16.7847	-15.2588	-16.7847	-21.3623	-16.7847
0.1905	-21.3623	-19.8364	-22.8882	-18.3105	-18.3105	-15.2588	-19.8364	-21.3623	-22.8882	-19.8364	-16.7847	-19.8364
0.191	-27.4658	-22.8882	-22.8882	-27.4658	-18.3105	-21.3623	-16.7847	-21.3623	-16.7847	-24.4141	-22.8882	-25.9399
0.1915	-25.9399	-19.8364	-27.4658	-27.4658	-27.4658	-24.4141	-27.4658	-27.4658	-27.4658	-24.4141	-28.9917	-27.4658
0.192	-27.4658	-28.9917	-24.4141	-28.9917	-28.9917	-24.4141	-22.8882	-25.9399	-27.4658	-27.4658	-27.4658	-25.9399
0.1925	-28.9917	-28.9917	-25.9399	-28.9917	-24.4141	-27.4658	-18.3105	-22.8882	-24.4141	-25.9399	-21.3623	-21.3623
0.193	-25.9399	-28.9917	-21.3623	-24.4141	-21.3623	-21.3623	-21.3623	-16.7847	-19.8364	-24.4141	-16.7847	-19.8364
0.1935	-21.3623	-27.4658	-24.4141	-21.3623	-19.8364	-19.8364	-21.3623	-18.3105	-18.3105	-16.7847	-19.8364	-22.8882
0.194	-22.8882	-18.3105	-25.9399	-25.9399	-18.3105	-15.2588	-21.3623	-16.7847	-18.3105	-21.3623	-22.8882	-22.8882
0.1945	-15.2588	-19.8364	-21.3623	-24.4141	-22.8882	-22.8882	-19.8364	-25.9399	-18.3105	-24.4141	-24.4141	-22.8882
0.195	-25.9399	-25.9399	-22.8882	-21.3623	-22.8882	-22.8882	-22.8882	-19.8364	-22.8882	-21.3623	-19.8364	-25.9399
0.1955	-27.4658	-21.3623	-24.4141	-21.3623	-22.8882	-18.3105	-13.7329	-13.7329	-18.3105	-24.4141	-18.3105	-21.3623
0.196	-21.3623	-15.2588	-6.10352	-7.62939	-28.9917	-18.3105	-18.3105	-21.3623	-19.8364	-21.3623	-25.9399	-21.3623
0.1965	-22.8882	-22.8882	-21.3623	-19.8364	-25.9399	-22.8882	-22.8882	-27.4658	-21.3623	-18.3105	-24.4141	-18.3105
0.197	-24.4141	-22.8882	-30.5176	-9.15527	-16.7847	-22.8882	-33.5693	-25.9399	-24.4141	-18.3105	-35.0952	-25.9399
0.1975	-28.9917	-32.0435	-25.9399	-28.9917	-21.3623	-24.4141	-18.3105	-18.3105	-18.3105	-18.3105	-21.3623	-16.7847
0.198	-21.3623	-21.3623	-22.8882	-19.8364	-22.8882	-16.7847	-16.7847	-21.3623	-12.207	-19.8364	-18.3105	-18.3105
0.1985	-24.4141	-19.8364	-18.3105	-22.8882	-18.3105	-18.3105	-21.3623	-18.3105	-22.8882	-18.3105	-19.8364	-21.3623
0.199	-24.4141	-21.3623	-21.3623	-21.3623	-18.3105	-22.8882	-19.8364	-21.3623	-18.3105	-19.8364	-21.3623	-25.9399
0.1995	-24.4141	-24.4141	-19.8364	-21.3623	-25.9399	-24.4141	-21.3623	-22.8882	-25.9399	-19.8364	-24.4141	-24.4141
HKA: WT
Signals=	Imemb	Imemb	Imemb	Imemb	Imemb	Imemb	Imemb	Imemb	Imemb	Imemb	Imemb	Imemb
Time (s)	Trace #1 (µA)	Trace #2 (µA)	Trace #3 (µA)	Trace #4 (µA)	Trace #5 (µA)	Trace #6 (µA)	Trace #7 (µA)	Trace #8 (µA)	Trace #9 (µA)	Trace #10 (µA)	Trace #11 (µA)	Trace #12 (µA)
0	-7.62936	-39.6729	-25.9399	-35.0952	0	9.15527	-56.4575	15.2588	36.6211	-15.2588	-161.743	39.6729
0.0001	-12.207	30.5176	-32.0435	-36.6211	-86.9751	54.9316	-79.3457	3.05176	73.2422	45.7764	50.354	-38.147
0.0002	-22.8882	0	-6.10352	-32.0435	3.05176	12.207	-7.62939	-41.1987	-54.9316	41.1987	112.915	-64.0869
0.0003	16.7847	-62.561	-25.9399	-10.6812	-27.4658	-38.147	41.1987	-38.1469	-45.7764	39.6728	-27.4658	-10.6812
0.0004	19.8364	-30.5176	30.5176	-24.4141	-36.6211	-54.9316	64.0869	-1.52588	57.9834	6.10352	-79.3457	39.6728
0.0005	30.5175	44.2505	44.2505	-33.5693	-25.9399	24.414	18.3105	28.9917	15.2588	-44.2505	67.1387	0
0.0006	-1.52588	9.15524	-44.2505	3.05176	16.7847	42.7246	-3.05176	65.6128	-44.2505	36.6211	22.8882	-4.57764
0.0007	-9.15527	-30.5176	-13.7329	12.207	16.7846	13.7329	12.207	36.6211	10.6812	18.3105	-15.2588	54.9316
0.0008	6.10352	-74.7681	-33.5693	-15.2588	41.1987	-10.6812	3.05176	-56.4575	18.3105	-15.2588	-32.0435	-21.3623
0.0009	25.9399	-1.52588	-57.9834	-50.354	-28.9917	9.15527	-24.414	3.05176	18.3105	56.4575	-18.3105	-42.7246
0.001	22.8882	-4.57764	42.7246	3.05176	-21.3623	-74.768	-56.4575	-32.0435	-80.8716	21.3623	-10.6812	0
0.0011	-19.8364	35.0952	62.561	-28.9917	9.15527	-70.1904	36.6211	-10.6812	57.9834	-25.9399	53.4058	50.354
0.0012	16.7847	65.6128	47.3022	6.10352	4.57764	24.4141	30.5176	27.4658	21.3623	27.4658	-3.05176	27.4658
0.0013	125.122	32.0435	-25.9399	12.207	-59.5092	13.7329	-67.1387	57.9834	-32.0435	-45.7764	-16.7847	-18.3105
0.0014	24.4141	-155.64	-68.6645	45.7763	36.6211	-35.0952	-53.4058	3.05176	-47.3022	35.0952	-36.6211	-33.5693
0.0015	22.8882	-108.337	27.4658	-41.1987	15.2588	-44.2505	-16.7847	-27.4658	39.6729	33.5693	-35.0952	-12.207
0.0016	-12.207	-16.7847	-56.4575	3.05173	10.6812	3.05176	33.5693	-18.3105	42.7246	-32.0435	-1.52588	-13.7329
0.0017	-70.1904	-148.01	67.1387	-64.0869	-93.0786	-13.7329	9.15527	27.4658	-13.7329	-18.3105	1.52588	-41.1987
0.0018	-80.8716	-1.52588	-178.528	-38.147	-27.4658	79.3457	86.9751	-12.207	-67.1386	50.354	39.6729	32.0435
0.0019	18.3105	42.7246	-91.5527	161.743	-129.7	24.414	-93.0786	-57.9834	-15.2588	33.5693	57.9834	50.354
0.002	28.9917	64.0869	-1.52588	18.3105	64.0869	80.8716	-62.561	100.708	-106.812	-25.9399	62.561	-82.3975
0.0021	25.9399	-18.3105	-57.9834	38.1469	16.7847	-3.05176	1.52588	-137.329	59.5093	-36.6211	-177.002	12.207
0.0022	0	-42.7246	38.1469	10.6812	48.8281	-53.4057	35.0952	-36.6211	73.2422	-16.7847	-86.9751	-132.751
0.0023	35.0952	18.3105	-22.8882	-39.6728	-42.7246	-39.6728	7.62939	-39.6729	50.354	97.6562	-42.7246	35.0952
0.0024	57.9834	-1.52588	13.7329	-35.0952	0	56.4575	-42.7246	-24.4141	-86.9751	-9.15524	88.5009	-6.10352
0.0025	30.5176	38.147	18.3105	13.7329	45.7763	47.3022	-27.4658	10.6812	-44.2505	-6.10352	56.4575	15.2588
0.0026	6.10352	-18.3105	-41.1987	18.3105	-41.1987	-47.3022	36.6211	27.4658	65.6128	-68.6646	6.10352	27.4658
0.0027	-1.52588	-18.3105	-71.7163	13.7329	18.3105	-6.10352	19.8364	45.7763	12.207	-3.05176	-19.8364	28.9917
0.0028	-62.561	-22.8882	9.15527	-53.4058	12.207	-33.5693	-9.15527	-47.3022	-9.15527	85.4492	-27.4658	-1.52588
0.0029	-42.7246	-30.5176	77.8198	-35.0952	50.354	19.8364	53.4057	-22.8882	-7.62939	-36.6211	-42.7246	-1.52588
0.003	54.9316	4.57764	6.10352	-22.8882	-19.8364	16.7847	10.6812	-10.6812	27.4658	-64.0869	-1.52588	38.147
0.0031	48.8281	-44.2505	-42.7246	-6.10352	-22.8882	54.9316	-39.6728	33.5693	48.8281	-7.62939	51.8799	-53.4058
0.0032	13.7329	16.7847	-6.10352	59.5092	9.15524	9.15527	12.207	13.7329	-65.6128	50.354	27.4658	-28.9917
0.0033	-51.8799	25.9399	-45.7764	-9.15527	10.6812	-18.3105	73.2422	-1.52588	-79.3457	-22.8882	-10.6812	47.3022
0.0034	-35.0952	25.9399	44.2505	-45.7763	22.8882	-64.0869	83.9233	4.57764	67.1387	-85.4492	-10.6812	13.7329
0.0035	51.8799	-61.0351	-1.52588	7.62936	-4.57764	-32.0435	15.2588	-12.207	-30.5176	9.15527	-83.9233	3.05176
0.0036	47.3022	-9.15527	47.3022	-32.0435	-9.15527	4.57764	-1.52588	-21.3623	-10.6812	33.5693	39.6729	39.6729
0.0037	45.7763	-32.0435	-6.10352	-22.8882	-33.5693	38.1469	7.62939	-48.8281	-4.57761	-6.10352	53.4058	12.207
0.0038	0	-9.15527	-68.6645	-45.7764	-65.6128	1.52588	-65.6128	-3.05176	-90.0268	-10.6812	-19.8364	-35.0952
0.0039	7.62939	-25.9399	-39.6728	7.62939	3.05176	7.62939	-13.7329	-24.4141	-71.7163	6.10352	-51.8799	12.207
0.004	19.8364	-7.62936	33.5693	100.708	59.5093	-42.7246	57.9834	-24.4141	-15.2588	10.6812	15.2588	24.4141
0.0041	0	-3.05176	22.8882	1.52588	22.8882	-30.5176	80.8716	-19.8364	45.7764	-47.3022	15.2588	68.6646
0.0042	33.5693	24.414	-50.354	13.7329	16.7846	9.15527	-28.9917	33.5693	38.1469	32.0435	-4.57764	56.4575
0.0043	19.8364	-7.62939	-4.57764	15.2588	27.4658	25.9399	-48.8281	65.6128	-57.9834	48.8281	-27.4658	-38.147
0.0044	-22.8882	-44.2505	-30.5175	-67.1386	27.4658	-64.0869	-24.414	-71.7163	1.52588	38.147	24.414	-35.0952
0.0045	27.4658	-39.6729	-45.7763	-24.4141	-4.57764	6.10352	-80.8716	-3.05176	13.7329	13.7329	25.9399	-18.3105
0.0046	19.8364	-15.2588	62.561	16.7847	32.0435	12.207	30.5176	-16.7846	-19.8364	3.05176	-16.7847	4.57764
0.0047	-96.1303	71.7163	47.3022	39.6728	44.2505	27.4658	61.0352	-10.6812	24.4141	13.7329	-48.8281	36.6211
0.0048	-3.05176	25.9399	-15.2588	-61.0351	-6.10352	-4.57764	16.7847	86.9751	82.3974	-61.0352	3.05176	79.3457
0.0049	16.7846	-6.10352	-106.811	-33.5693	-41.1987	6.10352	-103.76	88.5009	41.1987	-1.52588	45.7764	-4.57764
0.005	-25.9399	-21.3623	-48.8281	0	-6.10352	-32.0435	-106.811	-45.7764	-25.9399	77.8198	16.7847	-93.0786
0.0051	56.4575	-32.0435	6.10352	-6.10352	-6.10352	-1.52588	15.2588	-21.3623	-41.1987	0	-36.6211	-6.10349
0.0052	47.3022	30.5176	9.15524	-24.414	-19.8364	-10.6812	33.5693	1.52585	-33.5693	-53.4057	-19.8364	-12.207
0.0053	-15.2588	-7.62939	36.6211	9.15524	-24.4141	-44.2505	-19.8364	0	25.9399	1.52588	-16.7847	18.3105
0.0054	-51.8799	3.05176	28.9917	28.9917	68.6645	-48.8281	-9.15527	10.6812	24.414	19.8364	38.147	67.1387
0.0055	-32.0434	45.7763	6.10352	-32.0435	-4.57764	25.9399	48.8281	21.3623	16.7847	-22.8882	33.5693	-22.8882
0.0056	-4.57764	1.52588	-48.8281	-9.15527	28.9917	25.9399	-6.10352	-24.4141	-24.4141	-22.8882	-9.15527	-30.5176
0.0057	3.05176	-96.1303	-50.354	-36.6211	25.9399	9.15527	-30.5176	22.8882	41.1987	42.7246	-54.9316	-50.354
0.0058	42.7246	-27.4658	-4.57764	-15.2588	-33.5693	-50.354	6.10352	-22.8882	25.9399	59.5092	-25.9399	4.57764
0.0059	25.9399	62.561	18.3105	-38.1469	-47.3022	-25.9399	0	-73.2422	-10.6812	59.5092	22.8882	-9.15527
0.006	3.05176	44.2505	21.3623	25.9399	-9.15527	25.9399	21.3623	-48.8281	-36.6211	-85.4492	-18.3105	64.0869
0.0061	-33.5693	-16.7847	16.7847	65.6128	-9.15527	18.3105	13.7329	50.354	7.62939	7.62939	-6.10352	44.2505
0.0062	-12.207	3.05176	-32.0435	30.5175	42.7246	35.0952	-39.6729	90.0268	-33.5693	1.52588	-38.1469	-30.5176
0.0063	86.9751	24.414	-22.8882	-6.10352	0	-50.354	-56.4575	-12.207	45.7764	7.62939	-15.2588	15.2588
0.0064	-16.7847	-56.4575	19.8364	-28.9917	-28.9917	-18.3105	47.3022	-74.768	16.7847	35.0952	-47.3022	-7.62939
0.0065	-3.05176	-38.147	48.8281	4.57764	-35.0952	-10.6812	-6.10352	0	-15.2588	12.207	-67.1386	4.57764
0.0066	32.0434	36.6211	18.3105	-38.1469	-19.8364	19.8364	-4.57764	18.3105	33.5693	3.05176	45.7764	54.9316
0.0067	22.8882	18.3105	-9.15527	0	21.3623	28.9917	-47.3022	-30.5175	-47.3022	-4.57764	91.5527	3.05176
0.0068	-7.62939	30.5176	13.7329	9.15527	-7.62936	41.1987	-56.4575	-18.3105	-30.5176	-12.207	13.7329	-7.62939
0.0069	53.4058	-44.2505	-35.0952	36.6211	12.207	41.1987	53.4057	22.8882	-13.7329	7.62939	-13.7329	-9.15524
0.007	-4.57764	90.0268	-27.4658	-61.0351	-86.9751	-83.9233	22.8882	21.3623	70.1904	-13.7329	-39.6729	47.3022
0.0071	45.7764	-36.6211	-108.337	-35.0952	-24.414	-30.5176	18.3105	-19.8364	-18.3105	-12.207	-65.6128	33.5693
0.0072	36.6211	-187.683	12.207	83.9233	9.15524	28.9917	1.52588	-12.207	-19.8364	19.8364	-12.207	22.8882
0.0073	3.05176	-30.5175	94.6045	42.7246	1.52588	62.561	-16.7846	7.62939	-39.6728	-4.57764	59.5093	-33.5693
0.0074	9.15527	42.7246	-38.147	-64.0869	-45.7763	-19.8364	-32.0435	13.7329	-33.5693	-82.3974	56.4575	-22.8882
0.0075	27.4658	10.6811	-54.9316	115.967	-67.1386	-27.4658	21.3623	-25.9399	-6.10352	-19.8364	-21.3623	7.62939
0.0076	-25.9399	-27.4658	-61.0351	13.7329	100.708	32.0435	36.6211	35.0952	9.15527	42.7246	-53.4057	-19.8364
0.0077	4.57764	4.57764	-24.414	-59.5092	4.57764	77.8198	85.4492	6.10352	65.6128	21.3623	-54.9316	-10.6812
0.0078	-13.7329	45.7763	4.57764	-41.1987	-71.7163	39.6729	-21.3623	-65.6128	64.0869	-19.8364	-22.8882	-12.207
0.0079	-16.7847	-96.1303	-21.3623	-10.6812	-44.2505	45.7763	114.441	24.4141	39.6728	-13.7329	62.561	25.9399
0.008	90.0268	-22.8882	-51.8799	0	-36.6211	19.8364	-3.05176	152.588	90.0269	-9.15527	73.2422	-44.2505
0.0081	-28.9917	44.2505	9.15527	47.3022	-12.207	-74.768	-35.0952	-39.6728	-134.277	-109.863	117.493	-61.0351
0.0082	-42.7246	19.8364	7.62936	-4.57764	-16.7847	-56.4575	27.4658	-32.0435	73.2422	-9.15527	-90.0268	-38.147
0.0083	-18.3105	-24.4141	44.2505	6.10352	3.05176	15.2588	56.4575	30.5176	44.2505	-65.6128	-184.631	33.5693
0.0084	35.0952	-39.6728	-18.3105	-3.05176	53.4058	-30.5175	36.6211	16.7847	44.2505	-13.7329	-128.174	-48.8281
0.0085	50.354	12.207	-67.1386	-16.7847	-73.2422	28.9917	-47.3022	-27.4658	-22.8882	-19.8364	138.855	27.4658
0.0086	-27.4658	-19.8364	38.1469	-7.62939	18.3105	24.4141	-32.0435	-41.1987	-106.811	-64.0869	21.3623	-48.8281
0.0087	21.3623	-54.9316	-38.1469	38.1469	-32.0434	32.0435	16.7847	42.7246	-22.8882	91.5527	19.8364	-79.3457
0.0088	22.8882	-4.57764	-45.7763	-27.4658	-28.9917	-13.7329	32.0435	18.3105	27.4658	-25.9399	-28.9917	-33.5693
0.0089	-15.2588	28.9917	-15.2588	18.3105	13.7329	-68.6645	-1.52588	-21.3623	41.1987	-15.2588	-25.9399	54.9316
0.009	-19.8364	22.8882	24.4141	41.1987	10.6812	-25.9399	9.15527	-74.768	6.10352	-10.6812	3.05176	42.7246
0.0091	-41.1987	-35.0952	10.6812	-70.1904	4.57764	54.9316	48.8281	59.5093	-10.6812	10.6812	-38.1469	16.7847
0.0092	28.9917	-73.2422	-24.414	-59.5092	-22.8882	-7.62939	-76.2939	22.8882	59.5093	-7.62939	30.5176	18.3105
0.0093	30.5176	-15.2588	-24.4141	6.10352	15.2588	-19.8364	-105.286	-28.9917	-13.7329	62.561	56.4575	-79.3457
0.0094	12.207	-7.62939	-39.6728	67.1386	18.3105	-3.05176	42.7246	-50.354	-90.0268	54.9316	30.5175	-42.7246
0.0095	24.4141	-6.10352	86.9751	3.05176	16.7847	-13.7329	68.6646	28.9917	-42.7246	-48.8281	-28.9917	38.147
0.0096	-47.3022	12.207	38.1469	39.6729	24.4141	-79.3457	22.8882	25.9399	16.7847	-71.7163	-35.0952	70.1904
0.0097	13.7329	-6.10352	28.9917	-15.2588	21.3623	10.6812	-62.561	-1.52588	65.6128	22.8882	32.0435	-3.05176
0.0098	1.52588	-83.9233	-21.3623	32.0434	19.8364	39.6729	10.6812	0	-24.414	-39.6729	-10.6812	-15.2588
0.0099	-27.4658	-65.6128	-115.967	-33.5693	12.207	-24.4141	-21.3623	4.57764	-41.1987	-4.57764	-3.05176	-90.0268
0.01	-71.7163	-39.6729	-35.0952	28.9917	-73.2422	-38.1469	3.05176	-36.6211	-38.147	10.6812	-22.8882	6.10352
0.0101	94.6045	-109.863	170.898	-22.8882	-53.4058	117.493	28.9917	22.8882	-7.62939	-22.8882	-4.57764	79.3457
0.0102	1.52588	67.1386	35.0952	-15.2588	-83.9233	10.6812	-74.7681	-44.2505	28.9917	21.3623	16.7847	-24.4141
0.0103	-1.52588	70.1904	-7.62936	-115.967	-67.1386	-109.863	38.147	53.4057	97.6562	-30.5176	13.7329	56.4575
0.0104	-18.3105	-59.5093	-19.8364	51.8799	32.0435	59.5093	-88.501	-74.7681	-13.7329	-68.6646	1.52588	41.1987
0.0105	57.9834	-51.8799	-108.337	3.05173	4.57764	13.7329	-21.3623	-32.0435	-35.0952	19.8364	47.3022	1.52588
0.0106	-22.8882	-50.354	-57.9834	-93.0786	27.4658	-27.4658	-25.9399	-12.207	7.62939	152.588	-105.286	-28.9917
0.0107	0	-21.3623	30.5175	-47.3022	-4.57764	-62.561	45.7763	-33.5693	35.0952	22.8882	-16.7847	-19.8364
0.0108	7.62939	3.05176	41.1987	9.15527	-30.5176	-10.6812	33.5693	-73.2422	-10.6812	28.9917	18.3105	22.8882
0.0109	-19.8364	-33.5693	16.7846	-32.0434	-19.8364	59.5093	32.0435	25.9399	-51.8799	-42.7246	13.7329	-7.62939
0.011	18.3105	16.7847	-33.5693	-15.2588	27.4658	39.6728	-42.7246	47.3022	-13.7329	-25.9399	36.6211	4.57764
0.0111	30.5176	-18.3105	-85.4492	33.5693	45.7763	-50.354	-36.6211	27.4658	-33.5693	39.6729	39.6729	4.57764
0.0112	-4.57764	-15.2588	-10.6812	-36.6211	-10.6812	-12.207	13.7329	-41.1987	18.3105	30.5176	-15.2588	-57.9834
0.0113	39.6729	-64.0869	41.1987	-54.9316	-9.15527	-45.7763	32.0434	-21.3623	13.7329	12.207	-9.15527	-16.7847
0.0114	25.9399	-7.62936	1.52588	-21.3623	-54.9316	3.05176	41.1987	-39.6729	7.62939	33.5693	-28.9917	-13.7329
0.0115	76.2939	-28.9917	27.4658	44.2505	-10.6812	6.10352	-36.6211	19.8364	0	-9.15527	67.1387	-1.52588
0.0116	-30.5175	-4.57764	18.3105	64.0869	50.354	71.7163	-54.9316	-15.2588	-61.0351	-68.6646	77.8198	0
0.0117	-18.3105	65.6128	-18.3105	-16.7847	-12.207	65.6128	-3.05176	32.0434	-16.7847	-80.8716	9.15527	0
0.0118	-15.2588	-22.8882	-28.9917	-6.10352	19.8364	-56.4575	38.147	-13.7329	-13.7329	4.57764	-38.147	0
0.0119	-3.05176	-61.0351	-32.0435	-9.15527	-16.7847	-45.7763	1.52588	10.6811	36.6211	6.10352	-64.0869	12.207
0.012	51.8799	-33.5693	16.7847	-12.207	7.62939	1.52588	-79.3457	15.2588	13.7329	57.9834	-27.4658	-38.147
0.0121	21.3623	25.9399	32.0434	-59.5093	18.3105	-15.2588	1.52588	-12.207	-19.8364	73.2422	16.7847	3.05176
0.0122	-12.207	-33.5693	-6.10349	-21.3623	-79.3457	28.9917	25.9399	-47.3022	-68.6645	-19.8364	79.3457	18.3105
0.0123	22.8882	-54.9316	-35.0952	42.7246	-35.0952	19.8364	18.3105	64.0869	21.3623	-1.52588	19.8364	-59.5093
0.0124	28.9917	12.207	9.15527	-9.15527	41.1987	4.57761	-41.1987	71.7163	3.05176	51.8799	-38.147	-38.147
0.0125	-30.5176	-6.10352	18.3105	-36.6211	48.8281	-38.147	30.5176	27.4658	-21.3623	19.8364	-19.8364	24.4141
0.0126	-15.2588	4.57761	16.7847	7.62939	-35.0952	36.6211	65.6128	-22.8882	-1.52588	13.7329	-32.0435	61.0352
0.0127	44.2505	-42.7246	-3.05176	-4.57764	3.05176	77.8198	-9.15527	-24.4141	74.768	-41.1987	-15.2588	21.3623
0.0128	-6.10352	-16.7847	-96.1303	-9.15527	-35.0952	15.2588	-88.5009	3.05176	3.05176	1.52588	-1.52588	-7.62939
0.0129	10.6812	16.7847	-42.7246	-21.3623	-56.4575	19.8364	-25.9399	-32.0435	-51.8799	53.4058	39.6729	6.10352
0.013	9.15527	27.4658	-45.7763	6.10352	-25.9399	10.6812	10.6812	1.52588	-16.7847	-10.6812	-32.0434	-6.10352
0.0131	-21.3623	-15.2588	-6.10352	59.5092	61.0352	-73.2422	54.9316	65.6128	48.8281	-38.147	-76.2939	-28.9917
0.0132	-7.62939	-4.57764	4.57764	15.2588	39.6728	1.52588	-25.9399	22.8882	15.2588	15.2588	-62.561	74.7681
0.0133	22.8882	10.6812	9.15524	-54.9316	-25.9399	-22.8882	45.7763	-61.0352	-9.15524	28.9917	6.10352	-12.207
0.0134	35.0952	-15.2588	6.10349	22.8882	-42.7246	36.6211	-82.3974	3.05176	-16.7847	68.6646	16.7847	-25.9399
0.0135	15.2588	-1.52588	-59.5092	-19.8364	39.6728	15.2588	-82.3974	39.6729	-35.0952	15.2588	0	-36.6211
0.0136	9.15527	-56.4575	10.6812	6.10352	-10.6812	-6.10352	21.3623	-25.9399	13.7329	22.8882	19.8364	19.8364
0.0137	22.8882	-42.7246	-36.6211	22.8882	-3.05176	-9.15527	64.0869	-27.4658	18.3105	33.5693	28.9917	38.147
0.0138	-13.7329	-1.52585	148.01	16.7847	6.10352	-7.62939	33.5693	7.62939	15.2588	-21.3623	-82.3975	47.3022
0.0139	-86.9751	16.7847	-22.8882	-22.8882	41.1987	-15.2588	6.10352	27.4658	12.207	-42.7246	-41.1987	97.6562
0.014	16.7847	1.52588	-83.9233	9.15527	6.10352	-18.3105	-13.7329	12.207	-24.4141	-22.8882	48.8281	-13.7329
0.0141	112.915	-64.0869	-39.6728	32.0434	-19.8364	7.62939	-61.0352	45.7764	6.10352	-27.4658	-25.9399	-59.5092
0.0142	27.4658	-44.2505	-21.3623	18.3105	44.2505	-21.3623	-47.3022	-13.7329	-65.6128	18.3105	-16.7847	-57.9834
0.0143	47.3022	38.1469	10.6812	30.5176	16.7847	-10.6812	25.9399	-30.5175	-44.2505	35.0952	-3.05176	25.9399
0.0144	28.9917	53.4058	64.0869	-32.0434	-24.4141	-6.10352	105.286	-16.7847	32.0435	16.7847	-53.4057	33.5693
0.0145	-10.6812	-13.7329	64.0869	-13.7329	16.7846	-7.62939	-24.414	73.2422	74.768	-59.5093	-12.207	15.2588
0.0146	-16.7847	-21.3623	-6.10352	-48.8281	33.5693	18.3105	-38.147	4.57764	32.0435	-30.5176	-1.52588	-12.207
0.0147	-1.52588	24.414	-146.484	-10.6811	-7.62939	12.207	-6.10352	-32.0435	-38.147	35.0952	68.6645	-15.2588
0.0148	67.1387	-42.7246	-12.207	-21.3623	-19.8364	16.7847	33.5693	-21.3623	-25.9399	38.147	13.7329	-71.7163
0.0149	-13.7329	-79.3457	-18.3105	-57.9834	-10.6812	-36.6211	15.2588	-7.62939	-16.7847	-22.8882	-82.3974	9.15527
0.015	-24.414	83.9233	10.6812	-67.1386	-21.3623	-65.6128	0	42.7246	28.9917	18.3105	-7.62939	54.9316
0.0151	90.0268	27.4658	21.3623	67.1387	-10.6812	-16.7847	44.2505	-3.05176	-16.7847	-19.8364	59.5093	62.561
0.0152	-4.57764	3.05176	-12.207	82.3974	7.62939	44.2505	-19.8364	-21.3623	3.05176	-79.3457	99.1821	-64.0869
0.0153	-10.6812	6.10352	-50.354	-7.62939	27.4658	24.4141	-1.52588	19.8364	25.9399	1.52588	-56.4575	-36.6211
0.0154	119.019	-18.3105	-70.1904	0	0	-33.5693	-1.52588	36.6211	36.6211	41.1987	-19.8364	-28.9917
0.0155	9.15527	-144.958	0	13.7329	-47.3022	-54.9316	10.6812	3.05176	7.62939	13.7329	9.15527	-32.0435
0.0156	-3.05176	-36.6211	173.95	-16.7847	-1.52588	12.207	25.9399	-122.07	-45.7764	24.414	25.9399	-27.4658
0.0157	-9.15527	-86.9751	-15.2588	57.9834	-90.0268	24.4141	13.7329	7.62939	-12.207	-74.7681	22.8882	45.7763
0.0158	-7.62939	41.1987	-112.915	64.0869	0	3.05176	36.6211	74.768	-39.6728	4.57764	10.6812	25.9399
0.0159	19.8364	0	0	-24.414	114.441	85.4492	-36.6211	-16.7847	-18.3105	32.0435	-16.7847	-44.2505
0.016	36.6211	-32.0435	-4.57764	-77.8198	77.8198	44.2505	10.6812	35.0952	-15.2588	-19.8364	28.9917	-51.8799
0.0161	-15.2588	-50.354	-41.1987	-112.915	-35.0952	-32.0435	53.4057	56.4575	-36.6211	18.3105	-39.6729	18.3105
0.0162	50.354	-21.3623	9.15527	-45.7763	-64.0869	50.354	-82.3975	67.1387	73.2422	73.2422	-28.9917	-1.52588
0.0163	82.3974	-10.6812	36.6211	-3.05176	-33.5693	45.7763	25.9399	141.907	41.1987	-1.52588	71.7163	-13.7329
0.0164	-9.15527	30.5176	44.2505	-35.0952	1.52588	10.6812	-47.3022	-38.147	-57.9834	-10.6811	39.6729	-4.57764
0.0165	28.9917	-9.15527	-35.0952	24.414	57.9834	53.4058	-28.9917	44.2505	64.0869	-18.3105	-30.5176	-3.05176
0.0166	-7.62939	3.05176	-6.10352	41.1987	1.52588	-25.9399	9.15527	3.05176	47.3022	137.329	-42.7246	10.6812
0.0167	-1.52588	-54.9316	10.6812	21.3623	6.10352	-61.0352	18.3105	-12.207	-18.3105	-32.0434	25.9399	-79.3457
0.0168	-70.1904	-36.6211	-13.7329	-79.3457	41.1987	-51.8799	16.7847	28.9917	32.0435	-1.52588	-93.0786	68.6646
0.0169	1.52588	-10.6812	7.62936	-67.1386	-10.6811	12.207	44.2505	-32.0435	18.3105	-15.2588	-91.5527	-54.9316
0.017	21.3623	7.62939	19.8364	-10.6812	7.62939	35.0952	-18.3105	-19.8364	-38.1469	25.9399	38.147	28.9917
0.0171	36.6211	-36.6211	3.05176	-1.52588	-6.10352	16.7847	-19.8364	15.2588	-19.8364	-3.05176	-4.57764	-39.6728
0.0172	-10.6812	12.207	-93.0786	57.9834	7.62939	-44.2505	-7.62939	45.7763	-6.10352	-13.7329	-10.6812	12.207
0.0173	-9.15527	-6.10349	4.57764	47.3022	19.8364	-67.1386	6.10352	3.05176	-36.6211	-16.7847	-35.0952	-21.3623
0.0174	-62.561	-44.2505	32.0435	12.207	7.62939	-4.57764	33.5693	-21.3623	12.207	-42.7246	-67.1387	-22.8882
0.0175	-7.62939	-13.7329	-19.8364	-41.1987	28.9917	12.207	12.207	-10.6812	41.1987	-39.6729	-30.5176	-24.4141
0.0176	67.1386	-1.52588	-15.2588	18.3105	-77.8198	-1.52588	-42.7246	9.15527	30.5176	15.2588	62.561	-13.7329
0.0177	16.7847	-30.5176	-25.9399	18.3105	-21.3623	62.561	-54.9316	-7.62939	10.6811	27.4658	-10.6812	22.8882
0.0178	-3.05176	35.0952	19.8364	39.6728	-33.5693	10.6812	-73.2422	-44.2505	-57.9834	18.3105	51.8799	-56.4575
0.0179	-51.8799	32.0435	-48.8281	-9.15524	53.4058	-54.9316	21.3623	-16.7847	-73.2422	-24.4141	-30.5175	59.5092
0.018	-28.9917	-67.1386	-10.6812	12.207	22.8882	-33.5693	7.62939	33.5693	148.01	-13.7329	-25.9399	77.8198
0.0181	67.1386	-41.1987	36.6211	-1.52588	9.15524	-33.5693	-18.3105	-4.57764	6.10352	22.8882	28.9917	82.3975
0.0182	-122.07	-7.62939	-88.5009	-1.52588	-10.6811	35.0952	-22.8882	-38.147	15.2588	25.9399	19.8364	-4.57764
0.0183	-91.5527	-86.9751	38.147	-61.0351	-88.501	96.1303	-44.2505	24.4141	16.7847	-39.6729	18.3105	33.5693
0.0184	27.4658	-170.898	61.0352	35.0952	-56.4575	28.9917	79.3457	91.5527	-1.52588	57.9834	-7.62939	-64.0869
0.0185	-28.9917	-32.0435	22.8882	86.9751	-131.226	-36.6211	-47.3022	-91.5527	-51.8799	48.8281	9.15527	13.7329
0.0186	4.57764	35.0952	57.9834	-64.0869	-36.6211	-97.6562	18.3105	-94.6045	-21.3623	-28.9917	30.5176	7.62939
0.0187	-16.7847	71.7163	-16.7846	-30.5176	77.8198	4.57764	138.855	-149.536	53.4057	-123.596	-62.561	-6.10352
0.0188	-6.10352	-1.52588	42.7246	-19.8364	-10.6811	-71.7163	-51.8799	105.286	148.01	-38.147	15.2588	-61.0352
0.0189	-4.57764	-57.9834	-32.0435	0	38.147	68.6646	-50.354	64.0869	82.3974	22.8882	-148.01	45.7763
0.019	51.8799	-28.9917	-86.9751	3.05176	-1.52588	21.3623	-54.9316	3.05176	44.2505	-18.3105	41.1987	-172.424
0.0191	32.0435	7.62939	-7.62939	19.8364	-1.52588	33.5693	10.6812	-71.7163	-57.9834	102.234	-6.10352	-35.0952
0.0192	45.7764	-4.57764	73.2422	-3.05176	25.9399	0	62.561	-15.2588	-13.7329	25.9399	56.4575	90.0268
0.0193	-42.7246	38.1469	-4.57764	-9.15527	33.5693	13.7329	12.207	13.7329	21.3623	-33.5693	-7.62939	90.0268
0.0194	-48.8281	13.7329	-59.5092	27.4658	3.05176	-13.7329	-27.4658	41.1987	61.0351	-9.15527	44.2505	-18.3105
0.0195	-4.57764	-24.4141	25.9399	76.2939	-4.57761	15.2588	-35.0952	18.3105	22.8882	-21.3623	28.9917	10.6812
0.0196	-3.05176	-51.8799	-61.0351	44.2505	19.8364	-38.147	-22.8882	-6.10352	-39.6729	10.6812	-32.0435	-33.5693
0.0197	30.5176	-36.6211	-41.1987	-74.768	-32.0434	-25.9399	3.05176	-33.5693	-3.05176	79.3457	-10.6812	-82.3974
0.0198	41.1987	4.57764	-19.8364	-88.5009	-15.2588	-47.3022	19.8364	-30.5176	16.7847	9.15524	-1.52588	3.05176
0.0199	33.5693	38.1469	32.0434	-3.05176	-35.0952	-12.207	1.52588	-59.5093	-28.9917	-4.57764	9.15527	76.2939
0.02	0	-35.0952	28.9917	21.3623	-4.57764	16.7847	-42.7246	-21.3623	-27.4658	-15.2588	36.6211	41.1987
0.0201	-25.9399	67.1387	-33.5693	32.0435	30.5175	77.8198	-28.9917	9.15527	15.2588	-35.0952	41.1987	3.05176
0.0202	22.8882	-24.4141	-79.3457	3.05176	-4.57764	22.8882	-24.4141	76.2939	9.15527	74.7681	-38.147	-6.10352
0.0203	9.15527	-111.389	-6.10352	-6.10352	-13.7329	-25.9399	-25.9399	-25.9399	-38.147	41.1987	-22.8882	9.15527
0.0204	-22.8882	1.52588	36.6211	15.2588	-41.1987	-56.4575	-35.0952	-54.9316	16.7847	-22.8882	-4.57764	-7.62939
0.0205	25.9399	-1.52588	13.7329	-28.9917	-48.8281	-22.8882	7.62939	-48.8281	19.8364	21.3623	-1.52588	18.3105
0.0206	39.6728	-10.6812	62.561	0	-6.10352	13.7329	7.62939	10.6812	-21.3623	-21.3623	65.6128	32.0435
0.0207	44.2505	-50.354	10.6812	-28.9917	15.2588	44.2505	-35.0952	4.57764	-70.1904	-47.3022	44.2505	-59.5093
0.0208	-53.4058	0	-76.2939	-27.4658	39.6728	-3.05176	-36.6211	6.10352	10.6812	28.9917	-13.7329	-35.0952
0.0209	-33.5693	39.6728	-15.2588	30.5176	36.6211	3.05176	62.561	-36.6211	64.0869	12.207	-44.2505	-24.4141
0.021	-41.1987	-47.3022	24.4141	-4.57761	6.10352	-71.7163	61.0351	1.52588	39.6729	-16.7847	-68.6646	25.9399
0.0211	9.15527	-18.3105	-3.05176	-41.1987	-129.7	-35.0952	25.9399	56.4575	9.15527	48.8281	-50.354	-27.4658
0.0212	39.6729	25.9399	16.7847	10.6812	-50.354	25.9399	-62.561	13.7329	-1.52588	-30.5176	53.4058	19.8364
0.0213	18.3105	36.6211	-1.52588	-6.10352	19.8364	24.414	-39.6729	-21.3623	-64.0869	-53.4058	41.1987	3.05176
0.0214	28.9917	10.6812	-6.10352	9.15527	-6.10349	39.6729	13.7329	-53.4057	-79.3457	-4.57764	-10.6812	24.4141
0.0215	0	1.52588	-24.414	-21.3623	-16.7847	-12.207	10.6812	73.2422	28.9917	-10.6812	-83.9233	-16.7847
0.0216	-19.8364	-27.4658	-54.9316	-41.1987	-1.52588	-80.8716	21.3623	61.0351	79.3457	41.1987	-68.6646	-19.8364
0.0217	39.6729	-3.05176	59.5092	-6.10352	24.414	-30.5176	25.9399	-70.1904	21.3623	-16.7847	-9.15527	57.9834
0.0218	15.2588	24.4141	-19.8364	-80.8716	-28.9917	76.2939	-19.8364	-96.1304	-36.6211	-10.6812	9.15527	13.7329
0.0219	30.5175	-25.9399	-53.4057	-24.4141	-50.354	24.4141	-44.2505	1.52588	9.15527	-18.3105	38.147	-54.9316
0.022	-12.207	-53.4058	-25.9399	35.0952	-4.57764	-27.4658	-74.768	33.5693	3.05176	38.1469	35.0952	-4.57764
0.0221	7.62939	4.57764	-35.0952	44.2505	42.7246	7.62939	70.1904	-7.62939	9.15527	18.3105	-4.57764	-3.05176
0.0222	-19.8364	-7.62939	9.15527	-21.3623	-73.2422	3.05176	82.3974	12.207	-9.15527	-47.3022	-25.9399	33.5693
0.0223	6.10352	-27.4658	-1.52588	-18.3105	21.3623	-35.0952	54.9316	1.52588	13.7329	-79.3457	-59.5092	7.62939
0.0224	7.62939	-21.3623	9.15527	-13.7329	10.6811	-42.7246	-32.0435	13.7329	38.1469	19.8364	-24.4141	21.3623
0.0225	30.5176	-38.147	-36.6211	24.4141	-3.05176	-41.1987	-39.6729	-50.354	-16.7846	21.3623	68.6646	-16.7847
0.0226	-28.9917	15.2588	-36.6211	-18.3105	-77.8198	47.3022	-64.0869	-32.0435	-48.8281	64.0869	24.4141	-119.019
0.0227	18.3105	-19.8364	-6.10352	-7.62936	24.4141	4.57764	9.15527	0	-21.3623	-4.57764	4.57764	-1.52588
0.0228	45.7764	-57.9834	-9.15527	41.1987	68.6646	-25.9399	53.4058	4.57764	13.7329	-13.7329	-30.5176	53.4058
0.0229	-21.3623	-12.207	0	-1.52588	-27.4658	7.62939	25.9399	-35.0952	18.3105	13.7329	-57.9834	42.7246
0.023	-28.9917	-13.7329	-1.52588	-64.0869	-19.8364	71.7163	-38.1469	53.4058	39.6729	-25.9399	-21.3623	18.3105
0.0231	6.10352	68.6645	-21.3623	-3.05176	-1.52588	12.207	-74.768	21.3623	6.10352	19.8364	4.57764	-22.8882
0.0232	51.8799	-24.4141	-42.7246	-21.3623	-21.3623	42.7246	-73.2422	-12.207	-36.6211	67.1387	50.354	-59.5092
0.0233	28.9917	-42.7246	-22.8882	-16.7847	-41.1987	-21.3623	-9.15527	-41.1987	22.8882	41.1987	38.147	-27.4658
0.0234	44.2505	24.414	13.7329	25.9399	21.3623	-94.6045	6.10352	-30.5176	24.4141	-3.05176	-13.7329	-35.0952
0.0235	15.2588	18.3105	62.561	36.6211	9.15527	-1.52588	28.9917	12.207	-15.2588	-27.4658	-7.62939	77.8198
0.0236	-19.8364	77.8198	65.6128	-33.5693	-22.8882	18.3105	39.6729	19.8364	-9.15524	-56.4575	-32.0434	41.1987
0.0237	146.484	-36.6211	10.6812	-10.6812	24.4141	-3.05176	-30.5176	32.0435	74.768	0	6.10352	-21.3623
0.0238	79.3457	-80.8716	-170.898	48.8281	-9.15527	-39.6728	-91.5527	59.5092	45.7763	45.7764	9.15527	-50.354
0.0239	-25.9399	-128.174	12.207	36.6211	-4.57761	-64.0869	-65.6128	-70.1904	27.4658	4.57764	18.3105	-19.8364
0.024	18.3105	-54.9316	77.8198	-39.6728	-85.4492	45.7763	45.7763	-83.9233	-94.6045	-13.7329	-53.4058	-35.0952
0.0241	27.4658	-18.3105	33.5693	48.8281	-61.0351	-59.5093	59.5092	32.0435	-13.7329	12.207	10.6812	13.7329
0.0242	-25.9399	9.15527	-13.7329	-36.6211	122.07	91.5527	-22.8882	79.3457	53.4057	-13.7329	15.2588	129.7
0.0243	9.15527	-41.1987	-48.8281	103.76	30.5175	86.9751	85.4492	-6.10352	-12.207	28.9917	41.1987	19.8364
0.0244	-48.8281	30.5176	-24.4141	-45.7764	-28.9917	146.484	-42.7246	-13.7329	-50.354	6.10352	25.9399	-62.561
0.0245	38.147	25.9399	-45.7763	-82.3974	27.4658	-15.2588	-64.0869	129.7	36.6211	-13.7329	-35.0952	-22.8882
0.0246	21.3623	-39.6728	-42.7246	-47.3022	-90.0268	-103.76	-53.4057	13.7329	94.6045	19.8364	-48.8281	59.5092
0.0247	9.15527	-47.3022	22.8882	-21.3623	-47.3022	-4.57764	61.0351	22.8882	-39.6728	-19.8364	0	3.05176
0.0248	33.5693	105.286	74.768	6.10352	0	61.0351	12.207	-50.354	-22.8882	53.4058	18.3105	70.1904
0.0249	-32.0434	4.57764	18.3105	-3.05176	47.3022	42.7246	-54.9316	7.62939	9.15527	47.3022	-88.5009	21.3623
0.025	16.7847	-42.7246	-54.9316	42.7246	21.3623	32.0435	54.9316	-4.57764	-30.5176	35.0952	-42.7246	-50.354
0.0251	-3.05176	-85.4492	-53.4057	-9.15527	13.7329	-18.3105	-33.5693	54.9316	-7.62936	59.5093	-138.855	15.2588
0.0252	-35.0952	24.414	36.6211	-50.354	71.7163	-79.3457	13.7329	4.57764	-10.6812	19.8364	-47.3022	-210.571
0.0253	-1.52588	19.8364	15.2588	-61.0351	-38.147	-10.6812	19.8364	-106.812	-15.2588	-10.6812	-39.6729	-99.1821
0.0254	-7.62939	-12.207	50.354	-10.6811	-108.337	22.8882	33.5693	-7.62939	18.3105	-12.207	-15.2588	-3.05176
0.0255	27.4658	3.05176	-1.52588	6.10349	-48.8281	42.7246	-53.4057	-1.52588	0	21.3623	41.1987	-39.6729
0.0256	9.15527	39.6729	-22.8882	44.2505	59.5092	1.52588	-24.4141	39.6729	44.2505	-28.9917	22.8882	6.10352
0.0257	-16.7847	-53.4057	-94.6045	67.1386	-16.7847	-15.2588	25.9399	-25.9399	-12.207	-21.3623	-28.9917	15.2588
0.0258	12.207	-16.7846	-16.7847	-15.2588	-30.5176	-62.561	19.8364	-32.0435	-1.52588	1.52588	1.52588	-36.6211
0.0259	-30.5176	-13.7329	35.0952	-42.7246	-21.3623	-19.8364	4.57764	-7.62939	4.57764	1.52588	-50.354	-16.7847
0.026	18.3105	3.05176	42.7246	-44.2505	-13.7329	18.3105	-28.9917	-24.4141	36.6211	-24.4141	-24.4141	42.7246
0.0261	32.0435	1.52588	-16.7846	3.05176	-57.9834	18.3105	-6.10352	-28.9917	-13.7329	6.10352	83.9233	-10.6812
0.0262	32.0435	10.6812	22.8882	1.52588	-27.4658	88.5009	-22.8882	-10.6812	-25.9399	-12.207	48.8281	-28.9917
0.0263	-9.15527	-27.4658	-15.2588	7.62939	45.7763	-18.3105	-47.3022	74.768	12.207	-9.15527	-28.9917	33.5693
0.0264	-13.7329	-67.1386	-42.7246	-4.57764	9.15527	-12.207	9.15527	47.3022	45.7764	15.2588	-96.1303	-6.10352
0.0265	-44.2505	-50.354	-35.0952	-30.5175	19.8364	3.05176	18.3105	-1.52588	24.4141	4.57764	-76.2939	-18.3105
0.0266	-18.3105	12.207	16.7847	-73.2422	-70.1904	-48.8281	53.4057	-21.3623	-25.9399	-45.7764	19.8364	18.3105
0.0267	-1.52588	77.8198	64.0869	-32.0435	-93.0786	97.6562	-27.4658	3.05176	-36.6211	-32.0435	12.207	25.9399
0.0268	70.1904	-74.7681	-103.76	68.6645	-79.3457	53.4057	-33.5693	57.9834	21.3623	-9.15527	16.7847	-61.0351
0.0269	10.6812	-19.8364	24.4141	16.7846	79.3457	-79.3457	-9.15524	41.1987	4.57764	100.708	39.6729	-24.4141
0.027	-7.62939	38.1469	28.9917	-73.2422	21.3623	-50.354	100.708	-25.9399	41.1987	-12.207	15.2588	48.8281
0.0271	-33.5693	16.7847	38.147	-47.3022	57.9834	65.6128	61.0351	88.5009	128.174	-143.433	-56.4575	62.561
0.0272	42.7246	-67.1386	-18.3105	51.8799	-21.3623	38.147	68.6645	22.8882	38.147	-44.2505	-158.691	71.7163
0.0273	18.3105	16.7847	12.207	-56.4575	-30.5175	6.10352	-54.9316	50.354	4.57764	36.6211	-7.62939	57.9834
0.0274	-22.8882	13.7329	-22.8882	-65.6128	32.0434	35.0952	-97.6562	-36.6211	32.0434	15.2588	71.7163	-24.4141
0.0275	68.6646	-32.0435	-33.5693	35.0952	-16.7847	9.15524	24.4141	-70.1904	-76.2939	9.15527	44.2505	-68.6645
0.0276	13.7329	-12.207	22.8882	-13.7329	-12.207	-39.6729	1.52588	-18.3105	-13.7329	-7.62939	-67.1386	-33.5693
0.0277	22.8882	68.6645	-39.6729	-45.7763	-65.6128	-47.3022	64.0869	38.1469	67.1387	-18.3105	-39.6729	-12.207
0.0278	-22.8882	7.62939	3.05176	-12.207	-3.05176	-13.7329	-48.8281	38.147	-16.7847	4.57764	-13.7329	90.0268
0.0279	-57.9834	0	-10.6811	-21.3623	-6.10352	90.0268	4.57764	-51.8799	-48.8281	25.9399	-47.3022	-6.10352
0.028	39.6729	-24.4141	-13.7329	-44.2505	-32.0434	9.15527	50.354	16.7847	10.6812	-1.52588	38.1469	-54.9316
0.0281	19.8364	-48.8281	-21.3623	-1.52585	30.5175	-57.9834	-86.9751	35.0952	38.147	36.6211	-7.62939	-91.5527
0.0282	62.561	-45.7764	-32.0435	35.0952	-42.7246	-10.6811	-9.15527	18.3105	-12.207	-15.2588	-18.3105	13.7329
0.0283	0	-16.7846	94.6045	-6.10352	-50.354	-13.7329	42.7246	-1.52588	21.3623	36.6211	45.7764	47.3022
0.0284	-6.10352	28.9917	50.354	-35.0952	16.7847	22.8882	25.9399	-25.9399	-21.3623	-74.768	-6.10352	42.7246
0.0285	-57.9834	38.147	-21.3623	6.10352	1.52588	-16.7847	-44.2505	39.6729	36.6211	-57.9834	-47.3022	61.0352
0.0286	10.6812	-50.354	-62.561	53.4057	16.7846	65.6128	-44.2505	3.05176	48.8281	39.6729	-30.5176	-30.5176
0.0287	21.3623	3.05176	-48.8281	-54.9316	9.15527	-12.207	-33.5693	-82.3974	-57.9834	77.8198	33.5693	-35.0952
0.0288	32.0435	-15.2588	-18.3105	-64.0869	15.2588	-32.0434	-13.7329	1.52588	-44.2505	42.7246	-35.0952	-41.1987
0.0289	18.3105	-6.10352	-1.52588	-15.2588	-10.6812	-28.9917	-16.7847	-13.7329	15.2588	-44.2505	-79.3457	38.147
0.029	19.8364	6.10352	4.57761	12.207	-85.4492	1.52585	61.0351	-24.4141	-30.5176	-42.7246	-7.62939	9.15527
0.0291	-21.3623	35.0952	4.57764	39.6729	-9.15527	39.6729	0	-6.10352	35.0952	-28.9917	67.1387	24.4141
0.0292	-7.62939	-4.57764	-38.147	13.7329	67.1386	-12.207	-86.9751	18.3105	47.3022	-3.05176	30.5176	0
0.0293	-35.0952	-67.1386	-62.561	35.0952	13.7329	-18.3105	-62.561	13.7329	4.57764	36.6211	-35.0952	-68.6646
0.0294	64.0869	-12.207	-57.9834	-79.3457	1.52588	-42.7246	7.62939	-77.8198	10.6812	48.8281	-39.6729	1.52588
0.0295	25.9399	-44.2505	27.4658	-57.9834	-13.7329	-82.3974	-47.3022	-28.9917	27.4658	25.9399	16.7847	24.4141
0.0296	13.7329	-6.10352	-7.62939	-9.15527	-33.5693	-30.5175	6.10352	-64.0869	-3.05176	-15.2588	-16.7847	-6.10352
0.0297	3.05176	-6.10349	62.561	38.147	10.6811	67.1386	4.57764	-30.5176	-42.7246	-15.2588	12.207	22.8882
0.0298	24.4141	42.7246	-42.7246	-16.7847	-24.414	50.354	36.6211	53.4058	-25.9399	6.10352	3.05176	53.4057
0.0299	-7.62939	-16.7847	-86.9751	-1.52588	64.0869	13.7329	6.10352	42.7246	25.9399	-22.8882	-12.207	-71.7163
0.03	-61.0352	-24.414	-33.5693	-32.0434	13.7329	-6.10352	-4.57764	-33.5693	53.4058	10.6812	-51.8799	-22.8882
0.0301	24.4141	-41.1987	32.0435	-28.9917	-51.8799	-19.8364	12.207	-35.0952	-4.57764	44.2505	-64.0869	41.1987
0.0302	19.8364	-18.3105	-10.6812	-59.5093	-57.9834	32.0434	28.9917	0	-62.561	64.0869	36.6211	27.4658
0.0303	36.6211	62.561	-54.9316	-28.9917	-10.6812	67.1386	-19.8364	3.05176	-38.147	-1.52588	33.5693	-10.6812
0.0304	-3.05176	-53.4058	1.52588	77.8198	12.207	42.7246	-77.8198	36.6211	12.207	-41.1987	32.0435	-25.9399
0.0305	-15.2588	-10.6812	-47.3022	33.5693	42.7246	-3.05176	22.8882	3.05176	-10.6812	6.10352	16.7846	-28.9917
0.0306	13.7329	70.1904	-48.8281	-16.7846	51.8799	13.7329	103.76	3.05176	-12.207	-39.6729	-22.8882	30.5176
0.0307	-35.0952	-68.6645	18.3105	-16.7846	19.8364	-7.62939	47.3022	25.9399	50.354	-64.0869	-82.3974	-41.1987
0.0308	-24.4141	-56.4575	-6.10352	3.05176	-88.5009	-21.3623	-27.4658	33.5693	41.1987	39.6729	-35.0952	-32.0435
0.0309	68.6645	3.05176	-6.10352	-36.6211	-28.9917	73.2422	-97.6562	-36.6211	-10.6812	28.9917	90.0269	36.6211
0.031	-9.15527	48.8281	13.7329	-1.52588	-18.3105	32.0435	-15.2588	1.52588	-65.6128	-48.8281	91.5527	-50.354
0.0311	21.3623	-6.10352	-42.7246	57.9834	-41.1987	6.10352	3.05176	126.648	32.0435	22.8882	-19.8364	-19.8364
0.0312	-10.6812	-44.2505	-27.4658	19.8364	-7.62936	-7.62939	51.8799	50.354	56.4575	24.4141	-67.1386	-13.7329
0.0313	-18.3105	-1.52588	-25.9399	30.5175	88.5009	-76.2939	22.8882	3.05176	0	-19.8364	-18.3105	10.6812
0.0314	-64.0869	3.05173	18.3105	-53.4057	33.5693	32.0434	-9.15527	-32.0435	-24.414	-25.9399	-22.8882	6.10352
0.0315	-27.4658	-28.9917	-4.57764	-15.2588	-10.6812	15.2588	36.6211	-3.05176	30.5175	3.05176	85.4492	0
0.0316	45.7763	18.3105	-77.8198	30.5176	-67.1386	-35.0952	4.57764	16.7847	9.15527	50.354	50.354	6.10352
0.0317	-6.10352	1.52588	6.10352	21.3623	-33.5693	-19.8364	-76.2939	-28.9917	-32.0434	71.7163	12.207	-44.2505
0.0318	44.2505	-10.6812	7.62939	6.10349	7.62939	6.10352	-39.6729	-12.207	-41.1987	-6.10352	-18.3105	-13.7329
0.0319	-77.8198	-35.0952	12.207	22.8882	0	-24.4141	44.2505	9.15527	-16.7847	-47.3022	-50.354	24.4141
0.032	-13.7329	22.8882	3.05176	-38.147	19.8364	-70.1904	54.9316	-3.05176	41.1987	-1.52588	-70.1904	61.0351
0.0321	-25.9399	-71.7163	7.62939	-53.4058	28.9917	36.6211	-27.4658	36.6211	45.7763	-38.147	-22.8882	9.15527
0.0322	-85.4492	19.8364	-38.147	51.8799	-10.6812	32.0434	-57.9834	56.4575	-16.7847	13.7329	-1.52588	-30.5176
0.0323	50.354	-12.207	-28.9917	-18.3105	-6.10352	-4.57764	-77.8198	-15.2588	-45.7764	76.2939	24.4141	-18.3105
0.0324	45.7764	-21.3623	103.76	-42.7246	6.10352	12.207	-13.7329	-38.1469	-30.5176	47.3022	6.10352	-36.6211
0.0325	24.4141	13.7329	-22.8882	73.2422	74.7681	42.7246	77.8198	-71.7163	-22.8882	-41.1987	-38.147	-12.207
0.0326	-3.05176	-9.15527	12.207	4.57764	-25.9399	62.561	18.3105	22.8882	-6.10352	-59.5093	6.10352	76.2939
0.0327	-42.7246	74.768	-76.2939	-18.3105	97.6562	-9.15527	-18.3105	53.4058	68.6645	6.10352	-32.0435	67.1386
0.0328	-39.6729	91.5527	-18.3105	0	24.414	122.07	-149.536	62.561	-7.62936	-19.8364	-7.62939	-35.0952
0.0329	-12.207	-28.9917	-27.4658	-71.7163	-41.1987	16.7847	33.5693	25.9399	35.0952	21.3623	25.9399	-62.561
0.033	25.9399	-65.6128	-64.0869	25.9399	-48.8281	-59.5092	7.62939	82.3975	13.7329	19.8364	4.57764	-1.52588
0.0331	19.8364	-1.52588	3.05176	42.7246	-22.8882	-18.3105	-4.57764	33.5693	-82.3974	76.2939	-18.3105	-13.7329
0.0332	9.15527	56.4575	56.4575	-32.0435	10.6812	-12.207	51.8799	-41.1987	-64.0869	39.6728	-120.544	-21.3623
0.0333	-56.4575	35.0952	35.0952	9.15527	-42.7246	41.1987	0	-7.62939	28.9917	-15.2588	-25.9399	24.4141
0.0334	0	-39.6729	-68.6645	-9.15527	12.207	4.57764	-7.62939	74.768	22.8882	-82.3974	91.5527	112.915
0.0335	42.7246	-16.7846	-85.4492	6.10352	48.8281	6.10349	-53.4058	-22.8882	36.6211	48.8281	36.6211	27.4658
0.0336	-32.0435	15.2588	6.10352	22.8882	-6.10352	3.05176	-18.3105	-30.5175	-67.1386	-1.52588	16.7847	-9.15527
0.0337	41.1987	-35.0952	-9.15527	-48.8281	-18.3105	-22.8882	62.561	-38.1469	-7.62939	38.1469	-41.1987	-42.7246
0.0338	47.3022	6.10352	53.4057	-7.62936	-47.3022	-24.4141	53.4058	-30.5176	3.05176	-4.57764	-42.7246	42.7246
0.0339	19.8364	68.6645	28.9917	-42.7246	-42.7246	25.9399	6.10349	4.57764	-10.6812	-1.52588	-9.15527	3.05176
0.034	-624.086	-94.6055	-178.527	-7.62891	-18.3105	25.9399	-45.7764	68.665	123.598	152.588	354.004	332.641
0.0341	0	1432.8	457.766	271.605	215.148	76.2939	-9.15527	27.4658	3.05273	-94.6016	-141.906	0
0.0342	3756.71	3768.92	1898.19	765.992	379.943	117.493	-88.501	-56.458	-228.881	-480.65	-726.318	-842.285
0.0343	262.451	1145.93	1165.77	892.639	482.178	76.2939	-91.5527	-207.52	-418.091	-549.316	-733.947	-827.027
0.0344	-730.896	-302.124	454.712	585.938	498.962	173.95	-77.8198	-299.072	-398.254	-579.834	-578.308	-643.922
0.0345	25.9395	-42.7246	305.176	389.099	347.9	148.01	-71.7163	-308.228	-367.737	-466.919	-479.126	-486.756
0.0346	709.533	485.229	396.729	357.056	262.451	137.329	-13.7329	-227.356	-408.936	-474.549	-491.333	-515.747
0.0347	1062.01	714.111	529.48	382.996	155.64	178.528	-33.5693	-160.217	-276.184	-419.617	-422.669	-553.894
0.0348	1008.61	770.569	534.058	404.358	160.217	42.7246	-91.5527	-143.433	-230.408	-373.84	-408.936	-468.444
0.0349	1087.95	746.155	567.627	424.194	96.1303	-15.2588	-70.1904	-177.002	-288.391	-288.391	-405.884	-433.35
0.035	817.871	848.389	607.3	335.693	93.0786	-4.57764	-35.0952	-224.304	-216.675	-268.555	-354.004	-401.306
0.0351	947.571	645.447	509.644	373.84	117.493	100.708	-141.907	-198.364	-181.58	-251.77	-241.089	-260.925
0.0352	900.269	666.809	360.107	283.813	242.615	137.329	-129.7	-109.863	-207.52	-155.639	-140.381	-355.53
0.0353	814.819	665.283	457.764	283.813	83.9233	18.3105	106.811	-202.942	-138.855	-288.391	-347.9	-196.838
0.0354	723.266	563.049	372.314	239.563	132.751	-80.8716	-50.354	85.4492	-100.708	-204.468	-225.83	-297.546
0.0355	645.447	488.281	289.917	241.089	100.708	-48.8281	32.0435	-67.1387	-38.147	73.2422	-312.805	-166.321
0.0356	627.136	442.505	270.081	82.3974	100.708	30.5176	7.62939	59.5093	33.5693	-154.114	-271.606	-28.9917
0.0357	526.428	376.892	268.555	120.544	83.9233	-47.3022	-51.8799	-77.8198	-85.4492	-62.561	-59.5093	-233.459
0.0358	488.281	338.745	247.192	184.631	38.147	73.2422	-48.8281	-59.5093	-73.2422	-53.4058	-44.2505	-154.114
0.0359	451.66	350.952	187.683	173.95	-19.8364	90.0268	-12.207	-21.3623	-88.501	-103.76	-61.0352	-114.441
0.036	407.41	263.977	219.727	180.054	32.0434	-30.5176	-18.3105	-22.8882	-82.3975	-111.389	-103.76	-108.337
0.0361	341.797	276.184	225.83	114.441	106.812	-19.8364	-7.62939	-21.3623	-57.9834	-21.3623	-108.337	-112.915
0.0362	262.451	265.503	132.751	108.337	68.6645	-4.57764	44.2505	-74.7681	-15.2588	-91.5526	-105.286	-100.708
0.0363	277.71	215.149	207.52	93.0786	68.6645	-6.10352	-13.7329	-71.7162	-42.7246	-76.2939	-44.2505	-42.7246
0.0364	267.029	250.244	112.915	57.9834	3.05176	39.6729	-24.4141	-45.7763	-91.5527	-35.0952	-120.544	-140.381
0.0365	218.201	167.847	44.2505	21.3623	1.52588	-13.7329	-80.8716	27.4658	-24.4141	-4.57764	-48.8281	-109.863
0.0366	209.045	173.95	64.0869	103.76	50.354	9.15527	-39.6729	47.3022	-47.3022	-9.15527	-3.05176	-99.1821
0.0367	205.994	180.054	94.6045	106.812	59.5093	28.9917	30.5176	-44.2505	-51.8799	-15.2588	-88.501	-54.9316
0.0368	155.64	158.691	144.958	44.2505	32.0435	12.207	96.1304	-64.0869	18.3105	-53.4058	-82.3973	-59.5093
0.0369	125.122	163.269	47.3022	32.0435	33.5693	-22.8882	-1.52588	18.3105	12.207	-51.8799	-48.828	30.5176
0.037	97.6563	86.9751	15.2588	44.2505	-18.3105	48.8281	-44.2505	33.5693	9.15527	-15.2588	-79.3456	-38.147
0.0371	83.9233	80.8716	93.0786	35.0952	22.8882	48.8281	-59.5093	-21.3623	1.52588	-1.52588	57.9834	-105.286
0.0372	123.596	93.0786	59.5093	62.561	-16.7847	-18.3105	-39.6729	-64.0869	-126.648	6.10352	-19.8364	-100.708
0.0373	100.708	45.7764	1.52588	27.4658	-13.7329	-44.2505	6.10352	-41.1987	-42.7246	12.207	-28.9917	-57.9834
0.0374	96.1304	38.147	70.1904	38.147	3.05176	-57.9834	-13.7329	44.2505	27.4658	-47.3022	-83.9233	16.7847
0.0375	36.6211	106.811	94.6045	10.6812	24.4141	9.15527	-42.7246	-22.8882	-6.10352	-36.6211	-10.6812	-16.7847
0.0376	7.62939	68.6646	-13.7329	-13.7329	13.7329	38.147	6.10352	-38.147	-25.9399	-25.9399	-16.7847	-3.05176
0.0377	59.5093	18.3105	-24.4141	16.7847	10.6812	24.4141	-4.57764	33.5693	15.2588	-13.7329	36.6211	-44.2505
0.0378	56.4575	45.7764	-15.2588	41.1987	7.62939	-22.8882	-42.7246	54.9316	76.2939	59.5093	-35.0952	-161.743
0.0379	16.7847	51.8799	9.15527	1.52588	1.52588	-24.4141	-27.4658	-91.5527	-74.7681	32.0435	-22.8882	-86.9751
0.038	119.019	50.354	44.2505	-10.6812	32.0435	-33.5693	50.354	-24.4141	-27.4658	9.15527	6.10352	-15.2588
0.0381	39.6729	94.6045	47.3022	41.1987	22.8882	-6.10352	68.6646	76.2939	36.6211	-71.7163	7.62939	24.4141
0.0382	-21.3623	73.2422	47.3022	33.5693	-7.62939	38.147	16.7847	35.0952	4.57764	-48.8281	-25.9399	-38.147
0.0383	18.3105	25.9399	-16.7847	15.2588	42.7246	1.52588	15.2588	19.8364	-7.62939	9.15527	18.3105	-137.329
0.0384	12.207	7.62939	-38.147	-7.62939	-19.8364	-18.3105	-68.6646	48.8281	-21.3623	77.8198	1.52588	-35.0952
0.0385	53.4058	-22.8882	-3.05176	-19.8364	-62.561	9.15527	57.9834	16.7847	16.7847	22.8882	-44.2505	-16.7847
0.0386	9.15527	-1.52588	50.354	18.3105	-53.4058	-123.596	-15.2588	-4.57764	16.7847	30.5176	-3.05176	-39.6729
0.0387	39.6729	10.6812	6.10352	15.2588	-56.4575	-22.8882	38.147	-9.15527	-13.7329	21.3623	13.7329	-16.7847
0.0388	36.6211	35.0952	0	-35.0952	9.15527	100.708	22.8882	67.1387	3.05176	-33.5693	0	16.7847
0.0389	-12.207	85.4492	7.62939	47.3022	39.6729	61.0352	-3.05176	0	-18.3105	-51.8799	-15.2588	-45.7762
0.039	-45.7764	42.7246	-19.8364	-16.7847	44.2505	36.6211	-33.5693	50.354	13.7329	-3.05176	-13.7329	-119.018
0.0391	-9.15527	-42.7246	-39.6728	-45.7764	4.57764	-33.5693	16.7847	0	67.1387	65.6128	-16.7847	-47.3022
0.0392	12.207	-28.9917	-25.9399	-30.5176	-32.0435	-28.9917	7.62939	7.62939	36.6211	47.3022	-21.3623	-12.207
0.0393	-18.3105	21.3623	0	-4.57764	-54.9316	-28.9917	-24.4141	-44.2505	7.62939	3.05176	-48.8281	-6.10352
0.0394	4.57764	73.2422	32.0434	-12.207	38.147	51.8799	-24.4141	-64.0869	-18.3105	-47.3022	48.8281	-35.0952
0.0395	68.6646	10.6811	6.10352	-27.4658	-33.5693	7.62939	-22.8882	30.5176	-56.4575	-27.4658	38.147	-35.0952
0.0396	-12.207	-10.6812	-15.2588	42.7246	27.4658	-22.8882	-16.7847	86.9751	97.6563	-41.1987	-51.8799	-109.863
0.0397	-53.4058	19.8364	7.62939	1.52588	7.62939	-9.15527	18.3105	-38.147	74.7681	-27.4658	-67.1387	-3.05164
0.0398	-7.62939	56.4575	59.5093	-35.0952	-4.57764	-76.2939	0	3.05176	12.207	45.7764	10.6812	1.52588
0.0399	19.8364	16.7847	24.4141	-39.6728	-64.0869	15.2588	21.3623	44.2505	59.5093	0	-22.8882	-21.3622
0.04	30.5176	7.62939	45.7764	1.52588	-85.4492	45.7764	-6.10352	13.7329	1.52588	-32.0435	12.207	-35.0951
0.0401	19.8364	35.0952	-15.2588	41.1987	6.10352	-7.62939	-59.5093	16.7847	-21.3623	-12.207	54.9316	-24.4141
0.0402	18.3105	13.7329	-45.7764	22.8882	15.2588	76.2939	12.207	6.10352	-25.9399	19.8364	83.9233	-10.6812
0.0403	4.57764	13.7329	10.6811	1.52588	-21.3623	15.2588	71.7163	42.7246	24.4141	-12.207	-77.8198	-54.9315
0.0404	-24.4141	-65.6128	-64.0869	56.4575	9.15527	-105.286	30.5176	4.57764	53.4058	1.52588	-83.9233	-21.3623
0.0405	-3.05176	24.4141	-10.6811	-67.1387	4.57764	-47.3022	-13.7329	-41.1987	74.7681	53.4058	-47.3022	-12.207
0.0406	-41.1987	42.7246	16.7847	-41.1987	-25.9399	7.62939	-53.4058	-27.4658	16.7847	7.62939	28.9917	10.6812
0.0407	-25.9399	-27.4658	-10.6812	18.3105	-109.863	38.147	15.2588	25.9399	-30.5176	3.05176	83.9233	-35.0952
0.0408	-35.0952	-21.3623	-16.7847	-1.52588	-25.9399	-4.57764	10.6812	21.3623	-12.207	13.7329	4.57764	-62.5609
0.0409	-6.10352	-33.5693	-4.57764	22.8882	80.8716	-33.5693	12.207	76.2939	54.9316	80.8716	-18.3105	-28.9917
0.041	-25.9399	-1.52588	-7.62939	-47.3022	131.226	114.441	-38.147	48.8281	38.147	-41.1987	15.2588	-6.10352
0.0411	-76.2939	-21.3623	-13.7329	-33.5693	-112.915	-138.855	-4.57764	79.3457	41.1987	-16.7847	-65.6128	1.52588
0.0412	-35.0952	6.10352	-19.8364	-117.493	-28.9917	-80.8716	18.3105	30.5176	149.536	-18.3105	-6.10352	-10.6812
0.0413	-18.3105	22.8882	-71.7163	-27.4658	-24.4141	13.7329	-24.4141	144.958	-68.6646	94.6045	24.4141	-62.561
0.0414	-57.9834	-13.7329	-10.6812	15.2588	-38.147	7.62939	-10.6812	21.3623	-45.7764	141.907	-24.4141	-106.812
0.0415	4.57764	-33.5693	-6.10352	-13.7329	4.57764	-36.6211	-24.4141	-93.0786	-57.9834	53.4058	-83.9233	15.2588
0.0416	38.147	16.7847	-18.3105	-1.52588	13.7329	-99.1821	25.9399	-24.4141	53.4058	160.217	-77.8198	-47.3021
0.0417	-51.8799	54.9316	-10.6811	25.9399	-28.9917	32.0435	3.05176	4.57764	-12.207	-13.7329	93.0786	82.3975
0.0418	-83.9233	-15.2588	45.7764	-6.10351	-47.3022	-12.207	45.7764	21.3623	-4.57764	-42.7246	-48.8281	146.484
0.0419	-54.9316	-4.57764	-39.6728	-39.6728	3.05176	-42.7246	-71.7163	-57.9834	30.5176	44.2505	13.7329	-9.15527
0.042	-12.207	-47.3022	-16.7847	-45.7764	4.57764	-22.8882	-35.0952	-6.10352	-32.0435	67.1387	-6.10352	-86.975
0.0421	12.207	25.9399	-6.10352	30.5176	-10.6812	3.05176	4.57764	33.5693	-12.207	39.6729	-16.7847	-59.5093
0.0422	-32.0435	6.10352	3.05176	0	-6.10352	-65.6128	4.57764	-10.6812	44.2505	39.6729	-18.3105	-105.286
0.0423	-44.2505	27.4658	-1.52588	-38.147	7.62939	-51.8799	4.57764	4.57764	30.5176	13.7329	-30.5176	3.05176
0.0424	-22.8882	73.2422	-4.57764	-35.0952	19.8364	39.6729	3.05176	42.7246	-18.3105	-47.3022	4.57764	59.5093
0.0425	-65.6128	59.5093	-28.9917	-59.5093	-6.10352	53.4058	13.7329	53.4058	7.62939	-3.05176	-47.3022	-27.4658
0.0426	-18.3105	-44.2505	-42.7246	-56.4575	-47.3022	-25.9399	-1.52588	15.2588	35.0952	-3.05176	-1.52588	-134.277
0.0427	54.9316	-38.1469	-62.561	-97.6562	21.3623	-83.9233	-91.5527	44.2505	41.1987	90.0269	22.8882	-56.4575
0.0428	-1.52588	42.7246	-50.354	0	-24.4141	-10.6812	-6.10352	-24.4141	-51.8799	102.234	4.57764	-68.6646
0.0429	-30.5176	35.0952	36.6211	-4.57764	-7.62939	39.6729	70.1904	-48.8281	-15.2588	12.207	-24.4141	4.57764
0.043	-24.4141	-7.62939	38.147	-3.05176	-4.57764	10.6812	47.3022	25.9399	56.4575	-62.561	36.6211	-6.10352
0.0431	-47.3022	35.0952	-35.0952	48.8281	6.10352	-13.7329	-6.10352	99.1821	77.8198	4.57764	25.9399	-3.05176
0.0432	-88.501	-77.8198	-88.501	-16.7847	27.4658	39.6729	-44.2505	41.1987	-33.5693	4.57764	9.15527	-59.5093
0.0433	-123.596	53.4058	-21.3623	-83.9233	9.15527	-22.8882	-38.147	-53.4058	32.0435	32.0435	-25.9399	-71.7163
0.0434	-28.9917	-117.493	-44.2505	-27.4658	-106.812	-4.57764	53.4058	16.7847	39.6729	115.967	-41.1987	-64.0869
0.0435	-35.0952	-61.0351	70.1904	-36.6211	-33.5693	56.4575	47.3022	15.2588	-16.7847	25.9399	-45.7764	-28.9917
0.0436	-4.57764	10.6812	70.1904	67.1387	-41.1987	-39.6729	-73.2422	-39.6729	-18.3105	-64.0869	73.2422	-33.5693
0.0437	-30.5176	56.4575	-45.7764	-16.7847	-25.9399	146.484	-71.7163	-12.207	-67.1387	-119.019	-28.9917	-80.8716
0.0438	-36.6211	41.1987	-33.5693	-28.9917	61.0352	53.4058	-15.2588	-85.4492	-22.8882	-1.52588	-138.855	-24.4141
0.0439	3.05176	-39.6729	-61.0351	9.15527	-32.0435	0	56.4575	47.3022	-41.1987	33.5693	44.2505	44.2505
0.044	-24.4141	-56.4575	-3.05176	-27.4658	-47.3022	-19.8364	10.6812	4.57764	76.2939	44.2505	-30.5176	1.52588
0.0441	10.6812	-54.9316	-4.57764	-83.9233	-27.4658	-3.05176	30.5176	-35.0952	53.4058	76.2939	7.62939	-19.8364
0.0442	61.0352	-6.10352	33.5693	0	-74.7681	25.9399	-36.6211	22.8882	-27.4658	54.9316	48.8281	48.8281
0.0443	-41.1987	47.3022	-32.0435	-1.52588	-56.4575	50.354	-21.3623	9.15527	0	-13.7329	-25.9399	-27.4658
0.0444	12.207	19.8364	-41.1987	-21.3623	32.0435	33.5693	-18.3105	-3.05176	53.4058	-33.5693	21.3623	-6.10352
0.0445	-51.8799	-30.5176	-38.147	-21.3623	47.3022	-35.0952	38.147	62.561	-15.2588	10.6812	10.6812	-59.5093
0.0446	-48.8281	13.7329	-51.8799	-19.8364	-45.7764	-27.4658	51.8799	68.6646	-12.207	32.0435	-61.0352	-86.9751
0.0447	-27.4658	-27.4658	32.0435	-30.5176	-9.15527	-24.4141	38.147	19.8364	64.0869	-18.3105	-65.6128	-93.0786
0.0448	-21.3623	-10.6812	-7.62939	-77.8198	28.9917	-57.9834	32.0435	-65.6128	50.354	10.6812	-18.3105	-38.147
0.0449	10.6812	-25.9399	-50.354	-25.9399	-76.2939	41.1987	-12.207	-62.561	0	-6.10352	59.5093	-103.76
0.045	-16.7847	36.6211	21.3623	32.0435	-53.4058	12.207	-36.6211	51.8799	-12.207	-7.62939	67.1387	-73.2422
0.0451	-77.8198	50.354	16.7847	45.7764	-9.15527	-51.8799	42.7246	7.62939	18.3105	6.10352	21.3623	-64.0869
0.0452	-27.4658	-4.57764	-16.7847	-41.1987	36.6211	-25.9399	115.967	48.8281	42.7246	30.5176	-13.7329	-12.207
0.0453	3.05176	-44.2505	-19.8364	-41.1987	24.4141	10.6812	21.3623	35.0952	56.4575	56.4575	-61.0352	-61.0352
0.0454	-54.9316	30.5176	-70.1904	9.15527	-54.9316	12.207	-100.708	13.7329	30.5176	19.8364	32.0435	10.6812
0.0455	-70.1904	53.4058	-12.207	-36.6211	-27.4658	30.5176	-44.2505	-35.0952	22.8882	18.3105	15.2588	-21.3623
0.0456	42.7246	-4.57764	9.15527	-59.5093	-57.9834	10.6812	24.4141	-13.7329	9.15527	28.9917	-33.5693	-97.6563
0.0457	-12.207	-74.768	-100.708	13.7329	-88.501	-51.8799	13.7329	59.5093	4.57764	41.1987	9.15527	-128.174
0.0458	-44.2505	-45.7764	22.8882	-32.0435	-6.10352	-13.7329	10.6812	13.7329	21.3623	-25.9399	-7.62939	-15.2588
0.0459	-41.1987	30.5176	44.2505	4.57764	42.7246	-61.0352	85.4492	-32.0435	44.2505	0	-7.62939	-1.52588
0.046	-32.0435	38.147	-7.62939	-21.3623	-22.8882	16.7847	18.3105	65.6128	3.05176	-19.8364	-21.3623	-10.6812
0.0461	-48.8281	30.5175	-42.7246	-56.4575	-93.0786	15.2588	-50.354	3.05176	38.147	0	-6.10352	-33.5693
0.0462	-48.8281	-68.6645	-85.4492	-32.0435	-44.2505	-7.62939	-39.6729	35.0952	21.3623	51.8799	41.1987	-108.337
0.0463	51.8799	-15.2588	-28.9917	-50.354	19.8364	-7.62939	-33.5693	-16.7847	-9.15527	93.0786	59.5093	-102.234
0.0464	22.8882	3.05176	-47.3022	18.3105	-6.10352	21.3623	73.2422	-54.9316	-54.9316	10.6812	-68.6646	-109.863
0.0465	-41.1987	-36.6211	24.4141	24.4141	-7.62939	-19.8364	68.6646	51.8799	32.0435	-71.7163	-30.5176	7.62939
0.0466	-32.0435	3.05176	-59.5093	-35.0952	18.3105	-88.501	30.5176	80.8716	76.2939	-28.9917	16.7847	19.8364
0.0467	-12.207	-15.2588	-41.1987	-79.3457	-53.4057	28.9917	-21.3623	50.354	44.2505	24.4141	-22.8882	-35.0952
0.0468	-42.7246	-13.7329	-32.0435	-48.8281	-35.0952	38.147	-45.7764	3.05176	-24.4141	30.5176	-12.207	-27.4658
0.0469	-42.7246	-41.1987	-99.1821	-6.10352	-74.7681	-45.7764	33.5693	-4.57764	7.62939	44.2505	-18.3105	-94.6045
0.047	38.147	-25.9399	-65.6128	-19.8364	7.62939	-28.9917	27.4658	21.3623	-6.10352	35.0952	-38.147	-45.7764
0.0471	-6.10352	-6.10352	44.2505	-25.9399	-6.10352	-21.3623	-27.4658	28.9917	4.57764	39.6729	19.8364	-27.4658
0.0472	-91.5527	-21.3623	-6.10352	-6.10351	-16.7847	56.4575	48.8281	54.9316	4.57764	-42.7246	15.2588	-32.0435
0.0473	-65.6128	-38.147	-33.5693	-30.5176	1.52588	19.8364	-1.52588	0	59.5093	-53.4058	10.6812	18.3105
0.0474	-30.5176	13.7329	-70.1904	-28.9917	-28.9917	-48.8281	6.10352	67.1387	70.1904	10.6812	-35.0952	-70.1904
0.0475	22.8882	-4.57764	-117.493	-36.6211	-54.9316	19.8364	22.8882	50.354	-18.3105	65.6128	-44.2505	-117.493
0.0476	-56.4575	-56.4575	-27.4658	-61.0351	48.8281	-41.1987	-44.2505	-28.9917	-12.207	19.8364	-32.0435	-65.6128
0.0477	-10.6812	36.6211	4.57764	-38.147	-32.0435	-56.4575	32.0435	-3.05176	57.9834	16.7847	-3.05176	-47.3022
0.0478	22.8882	3.05176	39.6728	-3.05176	-51.8799	27.4658	19.8364	4.57764	-30.5176	-9.15527	-32.0435	-12.207
0.0479	-42.7246	35.0952	-13.7329	18.3105	-32.0435	50.354	-35.0952	10.6812	-27.4658	-22.8882	-12.207	-48.8281
0.048	-65.6128	1.52588	-10.6812	56.4575	12.207	0	-21.3623	47.3022	24.4141	-38.147	39.6729	-91.5527
0.0481	-24.4141	32.0435	-48.8281	-32.0435	28.9917	-22.8882	28.9917	39.6729	103.76	30.5176	-64.0869	-71.7163
0.0482	7.62939	-38.1469	3.05176	-83.9233	-28.9917	-33.5693	4.57764	6.10352	9.15527	86.9751	-64.0869	-86.9751
0.0483	12.207	-50.354	-36.6211	-41.1987	-38.147	-42.7246	13.7329	9.15527	-22.8882	4.57764	6.10352	-56.4575
0.0484	-18.3105	-59.5093	-12.207	-44.2505	-59.5093	-12.207	18.3105	-44.2505	50.354	-41.1987	41.1987	-24.4141
0.0485	7.62939	12.207	16.7847	-7.62939	-7.62939	21.3623	1.52588	-22.8882	1.52588	10.6812	1.52588	-28.9917
0.0486	-41.1987	-19.8364	-1.52588	27.4658	33.5693	42.7246	-7.62939	33.5693	-39.6729	-4.57764	-27.4658	-64.0869
0.0487	-16.7847	-22.8882	-68.6645	-36.6211	6.10352	16.7847	48.8281	64.0869	13.7329	28.9917	-9.15527	-99.1821
0.0488	-83.9233	-56.4575	-4.57762	-54.9316	-7.62939	-94.6045	28.9917	48.8281	61.0352	71.7163	-45.7764	-21.3623
0.0489	-42.7246	-117.493	-48.8281	21.3623	-99.1821	-62.561	-15.2588	21.3623	48.8281	105.286	-47.3022	-83.9233
0.049	15.2588	21.3623	-53.4058	12.207	-71.7163	10.6812	-15.2588	-19.8364	3.05176	10.6812	19.8364	-50.354
0.0491	-67.1387	-24.4141	-27.4658	-109.863	62.561	4.57764	-9.15527	-18.3105	0	-13.7329	18.3105	-10.6812
0.0492	44.2505	-21.3623	-12.207	74.7681	-15.2588	73.2422	25.9399	28.9917	22.8882	-3.05176	33.5693	-51.8799
0.0493	-30.5176	-32.0435	-88.501	77.8198	-97.6562	68.6646	-73.2422	35.0952	-19.8364	13.7329	-19.8364	-123.596
0.0494	-73.2422	-47.3022	-50.354	7.62939	53.4058	-73.2422	-128.174	76.2939	33.5693	-27.4658	-28.9917	-45.7764
0.0495	-67.1387	1.52588	-54.9316	-65.6128	32.0435	25.9399	36.6211	57.9834	42.7246	-45.7764	-3.05176	-22.8882
0.0496	-12.207	-32.0435	-7.62939	-64.0869	-51.8799	-21.3623	-51.8799	36.6211	4.57764	70.1904	-19.8364	-68.6646
0.0497	0	-44.2505	-54.9316	-38.147	-54.9316	41.1987	-57.9834	-73.2422	-62.561	22.8882	15.2588	-67.1387
0.0498	-24.4141	67.1387	-80.8716	9.15527	-7.62939	-53.4058	-53.4058	-38.147	3.05176	88.501	36.6211	-68.6646
0.0499	-24.4141	-3.05176	-10.6811	-3.05176	-56.4575	-9.15527	18.3105	-10.6812	6.10352	103.76	35.0952	-114.441
0.05	-21.3623	-41.1987	-1.52588	1.52588	-33.5693	-41.1987	48.8281	56.4575	9.15527	38.147	-9.15527	-32.0435
0.0501	-12.207	-25.9399	15.2588	13.7329	35.0952	-71.7163	64.0869	79.3457	54.9316	-7.62939	-70.1904	-51.8799
0.0502	-53.4058	15.2588	-21.3623	-65.6128	-44.2505	4.57764	-10.6812	57.9834	41.1987	-9.15527	79.3457	91.5527
0.0503	38.147	-1.52588	-15.2588	-65.6128	-70.1904	18.3105	-22.8882	-27.4658	-7.62939	30.5176	10.6812	-22.8882
0.0504	35.0952	-3.05176	-45.7764	-21.3623	-68.6646	1.52588	-44.2505	21.3623	1.52588	21.3623	-3.05176	-140.381
0.0505	13.7329	-16.7847	-59.5093	-13.7329	-13.7329	-21.3623	-28.9917	45.7764	-9.15527	33.5693	-16.7847	-158.691
0.0506	-7.62939	-50.354	-13.7329	-25.9399	-3.05176	10.6812	35.0952	32.0435	36.6211	48.8281	15.2588	-83.9233
0.0507	-15.2588	-35.0952	-19.8364	-12.207	-35.0952	-51.8799	67.1387	15.2588	1.52588	18.3105	-3.05176	-79.3457
0.0508	-7.62939	-28.9917	-3.05176	-4.57764	-22.8882	19.8364	0	48.8281	18.3105	-54.9316	-35.0952	-42.7246
0.0509	-57.9834	28.9917	-65.6128	-50.354	4.57764	-22.8882	-54.9316	47.3022	53.4058	-1.52588	-1.52588	19.8364
0.051	-28.9917	36.6211	-35.0952	-65.6128	-16.7847	-18.3105	-36.6211	25.9399	-57.9834	57.9834	6.10352	-85.4492
0.0511	6.10352	-68.6645	-48.8281	-48.8281	-39.6729	0	-24.4141	-32.0435	18.3105	64.0869	28.9917	-93.0786
0.0512	-10.6812	-19.8364	-74.7681	57.9834	-16.7847	-18.3105	28.9917	-13.7329	41.1987	6.10352	39.6729	-91.5527
0.0513	-19.8364	-9.15527	-28.9917	-44.2505	25.9399	-10.6812	59.5093	22.8882	10.6812	-30.5176	-16.7847	-59.5093
0.0514	-125.122	19.8364	-32.0434	-48.8281	-36.6211	-10.6812	61.0352	38.147	-4.57764	-21.3623	-109.863	-47.3022
0.0515	-80.8716	-32.0435	-10.6812	-44.2505	-1.52588	-15.2588	-30.5176	21.3623	50.354	-24.4141	-51.8799	-22.8882
0.0516	-169.373	77.8198	-22.8882	-24.4141	41.1987	21.3623	-114.441	1.52588	21.3623	-28.9917	4.57764	-74.7681
0.0517	7.62939	-210.571	-16.7847	27.4658	-91.5527	32.0435	35.0952	-30.5176	7.62939	16.7847	-54.9316	-119.019
0.0518	-19.8364	-50.354	94.6045	-56.4575	-1.52588	32.0435	15.2588	-45.7764	-93.0786	80.8716	-19.8364	-125.122
0.0519	-25.9399	-64.0869	-10.6812	47.3022	-64.0869	-57.9834	59.5093	-33.5693	53.4058	6.10352	-30.5176	-96.1304
0.052	-79.3457	42.7246	96.1304	-103.76	-19.8364	35.0952	-64.0869	54.9316	158.691	-65.6128	3.05176	-82.3975
0.0521	-22.8882	100.708	96.1304	-6.10352	-25.9399	48.8281	114.441	-35.0952	-56.4575	47.3022	-99.1821	67.1387
0.0522	-45.7764	-15.2588	-3.05176	51.8799	-9.15527	64.0869	64.0869	86.9751	90.0269	-32.0435	90.0269	86.9751
0.0523	-21.3623	-91.5527	-137.329	-36.6211	33.5693	16.7847	-42.7246	48.8281	-19.8364	-35.0952	-128.174	-67.1387
0.0524	-35.0952	-57.9834	-61.0351	-45.7764	-16.7847	-12.207	-57.9834	19.8364	51.8799	61.0352	91.5527	-221.252
0.0525	-25.9399	67.1387	13.7329	-82.3975	-36.6211	-38.147	57.9834	-21.3623	-3.05176	64.0869	15.2588	-61.0352
0.0526	-15.2588	-24.4141	3.05176	3.05176	-62.561	12.207	53.4058	-10.6812	-35.0952	7.62939	-76.2939	-6.10352
0.0527	-65.6128	-6.10352	13.7329	0	-67.1387	1.52588	10.6812	54.9316	24.4141	-16.7847	-10.6812	51.8799
0.0528	-19.8364	7.62939	-85.4492	-19.8364	4.57764	7.62939	-22.8882	18.3105	18.3105	7.62939	-28.9917	-56.4575
0.0529	-1.52588	32.0435	-61.0351	15.2588	24.4141	22.8882	-45.7764	-42.7246	1.52588	7.62939	1.52588	-106.812
0.053	-47.3022	22.8882	-18.3105	-51.8799	-6.10352	-47.3022	-41.1987	-24.4141	48.8281	-38.147	18.3105	-80.8716
0.0531	-21.3623	-57.9834	-24.4141	-76.2939	-39.6729	-45.7764	21.3623	36.6211	79.3457	4.57764	-68.6646	-109.863
0.0532	22.8882	-44.2505	25.9399	-47.3022	-54.9316	-42.7246	32.0435	4.57764	28.9917	73.2422	-25.9399	-61.0352
0.0533	-28.9917	22.8882	-22.8882	27.4658	-44.2505	-18.3105	-18.3105	-44.2505	4.57764	16.7847	76.2939	-67.1387
0.0534	-36.6211	22.8882	-74.7681	-15.2588	6.10352	39.6729	-61.0352	-9.15527	-65.6128	-38.147	24.4141	-54.9316
0.0535	-36.6211	-28.9917	-45.7764	-3.05176	25.9399	-12.207	-10.6812	59.5093	44.2505	-19.8364	-6.10352	-109.863
0.0536	-25.9399	-7.62939	-28.9917	7.62939	-13.7329	-30.5176	82.3975	44.2505	91.5527	13.7329	6.10352	-105.286
0.0537	-96.1304	-45.7764	-54.9316	-62.561	-48.8281	-53.4058	28.9917	-33.5693	41.1987	54.9316	-54.9316	-79.3457
0.0538	-91.5527	-44.2505	-10.6812	-73.2422	6.10352	16.7847	-4.57764	7.62939	61.0352	53.4058	-54.9316	-27.4658
0.0539	30.5176	-30.5176	22.8882	-56.4575	-71.7163	-35.0952	13.7329	24.4141	-12.207	16.7847	-27.4658	-47.3022
0.054	38.147	16.7847	4.57764	-10.6812	-65.6128	32.0435	-13.7329	-4.57764	-42.7246	-70.1904	-18.3105	-82.3975
0.0541	-22.8882	-25.9399	-51.8799	-16.7847	-13.7329	4.57764	7.62939	50.354	-32.0435	-28.9917	15.2588	-76.2939
0.0542	-47.3022	-27.4658	-74.7681	-28.9917	-10.6812	-70.1904	68.6646	32.0435	13.7329	9.15527	45.7764	-68.6646
0.0543	-48.8281	-7.62939	21.3623	-47.3022	1.52588	-42.7246	59.5093	22.8882	45.7764	79.3457	-90.0269	-22.8882
0.0544	-3.05176	19.8364	-7.62939	-70.1904	3.05176	-25.9399	-10.6812	25.9399	41.1987	-1.52588	-86.9751	-56.4575
0.0545	-42.7246	-15.2588	-65.6128	-51.8799	-25.9399	7.62939	-27.4658	19.8364	28.9917	-3.05176	-18.3105	-83.9233
0.0546	10.6812	7.62939	-39.6728	-19.8364	-61.0352	22.8882	-30.5176	59.5093	-3.05176	25.9399	24.4141	-123.596
0.0547	-12.207	39.6728	-10.6811	-16.7847	-38.147	-21.3623	-21.3623	-33.5693	-36.6211	32.0435	57.9834	-67.1387
0.0548	-50.354	47.3022	-54.9316	-16.7847	-12.207	-1.52588	41.1987	-7.62939	-35.0952	65.6128	1.52588	-154.114
0.0549	-64.0869	-68.6646	-25.9399	-51.8799	64.0869	-38.147	77.8198	61.0352	74.7681	-19.8364	-76.2939	-141.907
0.055	-82.3975	4.57764	48.8281	-22.8882	1.52588	-53.4058	24.4141	6.10352	82.3975	21.3623	-19.8364	-24.4141
0.0551	6.10352	22.8882	-45.7764	-7.62939	-13.7329	-22.8882	-12.207	6.10352	6.10352	41.1987	10.6812	-24.4141
0.0552	-19.8364	15.2588	-42.7246	-93.0786	-59.5093	22.8882	-53.4058	-47.3022	22.8882	0	-6.10352	-57.9834
0.0553	-38.147	-9.15527	-47.3022	-68.6645	-42.7246	30.5176	-32.0435	7.62939	-4.57764	-13.7329	7.62939	-138.855
0.0554	12.207	-90.0268	9.15527	-12.207	-10.6812	-28.9917	9.15527	13.7329	-36.6211	57.9834	-45.7764	-166.321
0.0555	7.62939	10.6812	-42.7246	12.207	-16.7847	-36.6211	-50.354	-50.354	-22.8882	19.8364	-38.147	-82.3975
0.0556	-45.7764	30.5176	13.7329	-44.2505	3.05176	18.3105	36.6211	19.8364	56.4575	-30.5176	18.3105	-61.0352
0.0557	-65.6128	-32.0435	-9.15527	-51.8799	-48.8281	22.8882	67.1387	16.7847	44.2505	1.52588	-35.0952	-71.7163
0.0558	-50.354	-54.9316	-67.1387	-33.5693	-44.2505	-19.8364	-3.05176	25.9399	-24.4141	7.62939	-56.4575	-41.1987
0.0559	-64.0869	-51.8799	-99.1821	-38.147	6.10352	-25.9399	-125.122	6.10352	35.0952	51.8799	57.9834	-96.1304
0.056	21.3623	-4.57764	-44.2505	-15.2588	-21.3623	-13.7329	-56.4575	-76.2939	16.7847	57.9834	-22.8882	-170.898
0.0561	42.7246	-4.57764	25.9399	-22.8882	6.10352	9.15527	151.062	15.2588	-44.2505	42.7246	4.57764	-51.8799
0.0562	6.10352	-28.9917	9.15527	-18.3105	-3.05176	-112.915	73.2422	1.52588	33.5693	-50.354	-30.5176	-30.5176
0.0563	-112.915	25.9399	-27.4658	-12.207	0	36.6211	1.52588	21.3623	18.3105	32.0435	-38.147	-50.354
0.0564	-53.4058	-13.7329	-33.5693	-82.3975	7.62939	53.4058	-44.2505	82.3975	41.1987	-13.7329	39.6729	-57.9834
0.0565	-25.9399	-10.6812	-13.7329	-54.9316	-7.62939	1.52588	-4.57764	-61.0352	-21.3623	-12.207	-38.147	-70.1904
0.0566	-13.7329	-39.6729	-99.1821	-24.4141	36.6211	-54.9316	7.62939	-19.8364	-6.10352	12.207	-77.8198	-167.847
0.0567	-30.5176	16.7847	-1.52588	-16.7847	-18.3105	-21.3623	-25.9399	53.4058	21.3623	51.8799	-50.354	-117.493
0.0568	4.57764	-39.6729	71.7163	-42.7246	-27.4658	-32.0435	-10.6812	-12.207	30.5176	19.8364	10.6812	-88.501
0.0569	38.147	-53.4058	-21.3623	0	-33.5693	3.05176	68.6646	-10.6812	16.7847	-35.0952	36.6211	-4.57764
0.057	-100.708	30.5176	-6.10352	10.6812	4.57764	-10.6812	-39.6729	67.1387	-21.3623	-83.9233	-24.4141	-21.3623
0.0571	-167.847	-42.7246	-33.5693	-21.3623	19.8364	18.3105	-18.3105	77.8198	62.561	-10.6812	0	-119.019
0.0572	54.9316	-100.708	-94.6045	-68.6645	0	-57.9834	18.3105	-19.8364	15.2588	56.4575	-86.9751	-143.433
0.0573	-15.2588	-83.9233	-96.1304	68.6645	-12.207	-93.0786	22.8882	-10.6812	50.354	22.8882	-19.8364	-99.1821
0.0574	-22.8882	21.3623	24.414	-102.234	-33.5693	-57.9834	7.62939	-7.62939	32.0435	42.7246	3.05176	-93.0786
0.0575	-61.0352	-25.9399	70.1904	134.277	6.10352	67.1387	56.4575	-6.10352	-3.05176	-16.7847	-19.8364	-61.0352
0.0576	-7.62939	-56.4575	-13.7329	39.6728	-106.812	94.6045	-25.9399	16.7847	-36.6211	-6.10352	19.8364	-19.8364
0.0577	-73.2422	35.0952	-61.0351	42.7246	4.57764	-15.2588	-88.501	86.9751	12.207	-24.4141	6.10352	-97.6563
0.0578	-45.7764	1.52588	-47.3022	-28.9917	-12.207	140.381	-10.6812	13.7329	103.76	42.7246	-12.207	-178.528
0.0579	-32.0435	-42.7246	-32.0435	-102.234	-19.8364	19.8364	132.751	25.9399	10.6812	25.9399	-80.8716	-125.122
0.058	44.2505	-51.8799	18.3105	-24.4141	-74.7681	-71.7163	80.8716	-50.354	18.3105	93.0786	-50.354	-61.0352
0.0581	-83.9233	-30.5176	-19.8364	-6.10351	-41.1987	13.7329	-83.9233	114.441	9.15527	80.8716	7.62939	-62.561
0.0582	12.207	42.7246	62.561	-15.2588	-22.8882	44.2505	-90.0269	-42.7246	-3.05176	83.9233	-7.62939	-88.501
0.0583	48.8281	-12.207	-86.9751	-7.62939	-4.57764	28.9917	13.7329	73.2422	-70.1904	91.5527	67.1387	-1.52588
0.0584	-38.147	-44.2505	-106.812	-13.7329	22.8882	47.3022	21.3623	41.1987	3.05176	-28.9917	-24.4141	-47.3022
0.0585	-50.354	-91.5527	-48.8281	-99.1821	1.52588	-83.9233	32.0435	41.1987	38.147	19.8364	-134.277	-33.5693
0.0586	-41.1987	-74.7681	-35.0952	-30.5176	-10.6812	-22.8882	15.2588	32.0435	67.1387	42.7246	-64.0869	-117.493
0.0587	-25.9399	10.6812	-41.1987	-62.561	-42.7246	-7.62939	4.57764	-50.354	-18.3105	0	-33.5693	-25.9399
0.0588	35.0952	30.5176	54.9316	-30.5176	-62.561	41.1987	-10.6812	-10.6812	-9.15527	-56.4575	-7.62939	-120.544
0.0589	-36.6211	-9.15527	-50.354	-24.4141	-50.354	50.354	-53.4058	62.561	1.52588	-68.6646	-7.62939	-151.062
0.059	-9.15527	-28.9917	-62.561	-30.5176	-13.7329	-45.7764	-18.3105	39.6729	-27.4658	12.207	16.7847	-111.389
0.0591	-44.2505	15.2588	-36.6211	24.4141	22.8882	-36.6211	10.6812	9.15527	3.05176	0	-12.207	-76.2939
0.0592	-88.501	-19.8364	-33.5693	-35.0952	24.4141	-76.2939	30.5176	19.8364	22.8882	50.354	-42.7246	-88.501
0.0593	-42.7246	-12.207	-16.7847	-74.7681	-22.8882	-54.9316	-13.7329	53.4058	79.3457	57.9834	-119.019	-61.0352
0.0594	39.6729	-10.6812	-45.7764	-74.7681	-114.441	7.62939	-38.147	-32.0435	48.8281	16.7847	-12.207	-85.4492
0.0595	-45.7764	30.5176	-62.561	-33.5693	-32.0435	19.8364	-51.8799	-6.10352	-56.4575	53.4058	59.5093	-128.174
0.0596	-65.6128	1.52588	-54.9316	-54.9316	-24.4141	45.7764	39.6729	3.05176	-36.6211	-3.05176	-21.3623	-129.7
0.0597	-64.0869	-32.0435	-18.3105	16.7847	-33.5693	15.2588	62.561	38.147	1.52588	-4.57764	-73.2422	-115.967
0.0598	-149.536	-30.5176	-42.7246	54.9316	64.0869	-33.5693	38.147	15.2588	74.7681	-16.7847	-62.561	-100.708
0.0599	-93.0786	-15.2588	28.9917	-68.6645	-15.2588	15.2588	24.4141	-9.15527	56.4575	-36.6211	22.8882	-68.6646
0.06	19.8364	9.15527	19.8364	-68.6645	-27.4658	36.6211	35.0952	39.6729	10.6812	19.8364	-22.8882	-79.3457
0.0601	-33.5693	12.207	-163.269	-57.9834	28.9917	99.1821	19.8364	28.9917	-21.3623	6.10352	-57.9834	-61.0352
0.0602	1.52588	-102.234	-6.10352	-167.847	27.4658	64.0869	-24.4141	-61.0352	-7.62939	77.8198	-1.52588	-181.58
0.0603	-56.4575	-24.4141	-18.3105	64.0869	-3.05176	-141.907	-25.9399	30.5176	144.958	-12.207	28.9917	-170.898
0.0604	-27.4658	41.1987	9.15527	25.9399	-28.9917	10.6812	-57.9834	148.01	-28.9916	-93.0786	-125.122	-54.9316
0.0605	-35.0952	4.57764	-22.8882	7.62939	-25.9399	83.9233	70.1904	-6.10352	39.6729	-41.1987	-38.147	-10.6812
0.0606	-76.2939	12.207	-42.7246	-32.0435	3.05176	27.4658	-19.8364	51.8799	30.5176	-35.0952	-96.1304	-115.967
0.0607	-47.3022	-44.2505	-74.7681	-64.0869	-9.15527	33.5693	-44.2505	65.6128	-3.05176	73.2422	-62.561	-77.8198
0.0608	15.2588	-27.4658	-18.3105	-74.7681	-7.62939	-21.3623	-82.3975	-28.9917	-21.3623	36.6211	-24.4141	-112.915
0.0609	-1.52588	19.8364	-39.6729	12.207	-39.6729	-33.5693	-24.4141	4.57764	0	74.7681	41.1987	-77.8198
0.061	-61.0352	42.7246	-19.8364	-48.8281	-61.0352	7.62939	73.2422	-4.57764	-9.15527	4.57764	-42.7246	-131.226
0.0611	-3.05176	-10.6812	16.7847	-32.0435	3.05176	6.10352	18.3105	21.3623	68.6646	9.15527	-21.3623	-25.9399
0.0612	-25.9399	-16.7847	6.10352	-3.05176	1.52588	3.05176	-30.5176	59.5093	38.147	-1.52588	-16.7847	12.207
0.0613	-114.441	54.9316	-56.4575	-1.52588	1.52588	68.6646	19.8364	6.10352	41.1987	-15.2588	16.7847	-122.07
0.0614	-67.1387	-45.7764	-122.07	-79.3457	-19.8364	1.52588	-47.3022	-24.4141	32.0435	7.62939	-45.7764	-169.373
0.0615	3.05176	-77.8198	-56.4575	-91.5527	-18.3105	-56.4575	10.6812	24.4141	-3.05176	-50.354	-33.5693	-167.847
0.0616	6.10352	-51.8799	-15.2588	-39.6728	-4.57764	-16.7847	22.8882	50.354	-18.3105	82.3975	-74.7681	-122.07
0.0617	-35.0952	1.52588	44.2505	-15.2588	-62.561	-21.3623	24.4141	-6.10352	13.7329	13.7329	57.9834	-109.863
0.0618	15.2588	64.0869	38.147	12.207	-74.7681	3.05176	42.7246	12.207	4.57764	-51.8799	15.2588	-64.0869
0.0619	0	-48.8281	-39.6728	-9.15527	56.4575	18.3105	41.1987	53.4058	67.1387	-44.2505	-59.5093	-44.2505
0.062	-38.147	-22.8882	-88.501	-83.9233	-4.57764	16.7847	0	54.9316	65.6128	-19.8364	-15.2588	-112.915
0.0621	-61.0352	32.0435	-61.0351	-21.3623	-7.62939	-39.6729	-25.9399	9.15527	25.9399	28.9917	12.207	-144.958
0.0622	-28.9917	3.05176	-33.5693	-106.812	-39.6729	-79.3457	27.4658	-88.501	-3.05176	68.6646	-33.5693	-83.9233
0.0623	13.7329	-56.4575	10.6812	-77.8198	-28.9917	21.3623	80.8716	1.52588	27.4658	-9.15527	-35.0952	-47.3022
0.0624	-44.2505	-71.7163	-64.0869	-7.62939	-57.9834	16.7847	7.62939	57.9834	39.6729	-50.354	-3.05176	-79.3457
0.0625	-80.8716	-10.6812	-10.6812	-54.9316	-38.147	48.8281	-32.0435	59.5093	-3.05176	9.15527	10.6812	-48.8281
0.0626	-7.62939	32.0435	-7.62939	-4.57764	0	85.4492	-7.62939	10.6812	-28.9917	-36.6211	-33.5693	-123.596
0.0627	-24.4141	-64.0869	-74.7681	-62.561	22.8882	-82.3975	50.354	25.9399	39.6729	-47.3022	-61.0352	-148.01
0.0628	-96.1304	-48.8281	0	-62.561	-48.8281	-111.389	24.4141	59.5093	53.4058	65.6128	-102.234	-128.174
0.0629	-76.2939	-6.10352	-6.10352	-41.1987	-59.5093	-13.7329	-22.8882	-18.3105	-21.3623	47.3022	-45.7764	-73.2422
0.063	-18.3105	0	-28.9917	-28.9917	-54.9316	4.57764	-27.4658	12.207	-35.0952	-3.05176	30.5176	-106.812
0.0631	-7.62939	15.2588	-9.15527	-7.62939	-33.5693	19.8364	28.9917	28.9917	-7.62939	-38.147	50.354	-97.6563
0.0632	-54.9316	13.7329	-15.2588	-12.207	22.8882	6.10352	-41.1987	-1.52588	56.4575	-28.9917	22.8882	-123.596
0.0633	-13.7329	-42.7246	-54.9316	27.4658	1.52588	-3.05176	32.0435	48.8281	24.4141	-6.10352	-28.9917	-131.226
0.0634	-21.3623	-65.6128	-56.4575	-51.8799	22.8882	-54.9316	35.0952	28.9917	74.7681	54.9316	-97.6563	-56.4575
0.0635	-39.6729	-32.0435	-33.5693	-54.9316	-4.57764	-74.7681	12.207	16.7847	54.9316	19.8364	4.57764	-90.0269
0.0636	-83.9233	-9.15527	-82.3975	-57.9834	-38.147	-1.52588	-33.5693	-54.9316	6.10352	-12.207	-32.0435	-83.9233
0.0637	6.10352	-21.3623	-93.0786	-21.3623	-28.9917	85.4492	-33.5693	-13.7329	-35.0952	7.62939	0	-100.708
0.0638	38.147	-19.8364	-19.8364	12.207	-27.4658	30.5176	-10.6812	10.6812	-28.9917	27.4658	28.9917	-119.019
0.0639	-56.4575	-1.52588	-15.2588	36.6211	-33.5693	-51.8799	19.8364	-1.52588	-15.2588	10.6812	-12.207	-140.381
0.064	-79.3457	-15.2588	-32.0434	-41.1987	50.354	-22.8882	39.6729	41.1987	32.0435	-3.05176	-106.812	-111.389
0.0641	-59.5093	-24.4141	9.15527	-30.5176	54.9316	-25.9399	27.4658	71.7163	59.5093	-3.05176	-100.708	-53.4058
0.0642	-13.7329	-100.708	-53.4057	-47.3022	-32.0435	-42.7246	-22.8882	35.0952	38.147	10.6812	1.52588	-53.4058
0.0643	18.3105	18.3105	-61.0351	-39.6728	-59.5093	-9.15527	-9.15527	-21.3623	7.62939	30.5176	30.5176	-82.3975
0.0644	3.05176	33.5693	-4.57764	-4.57764	-35.0952	71.7163	-18.3105	-77.8198	-35.0952	28.9917	-25.9399	-163.269
0.0645	-25.9399	-59.5093	-47.3022	-1.52588	-45.7764	-6.10352	70.1904	67.1387	-73.2422	12.207	-44.2505	-137.329
0.0646	-57.9834	-21.3623	21.3623	-10.6812	-9.15527	-41.1987	38.147	85.4492	47.3022	-21.3623	-73.2422	-117.493
0.0647	-82.3975	13.7329	-12.207	-10.6812	-13.7329	-28.9917	21.3623	21.3623	96.1304	-10.6812	-35.0952	-33.5693
0.0648	-70.1904	44.2505	-48.8281	-67.1387	13.7329	15.2588	15.2588	22.8882	-9.15527	-9.15527	16.7847	-71.7163
0.0649	-76.2939	12.207	-9.15527	-76.2939	-35.0952	45.7764	-42.7246	41.1987	35.0952	28.9917	3.05176	-45.7764
0.065	-71.7163	-54.9316	-62.561	-38.147	-28.9917	-22.8882	-42.7246	21.3623	-28.9917	1.52588	-6.10352	-114.441
0.0651	38.147	-30.5176	-51.8799	18.3105	-19.8364	-44.2505	-56.4575	28.9917	15.2588	45.7764	-1.52588	-201.416
0.0652	76.2939	-30.5176	4.57764	13.7329	1.52588	-27.4658	6.10352	-56.4575	22.8882	56.4575	6.10352	-67.1387
0.0653	-28.9917	56.4575	-1.52588	-9.15527	-15.2588	-48.8281	70.1904	1.52588	13.7329	-22.8882	-47.3022	-85.4492
0.0654	-196.838	30.5176	-24.4141	-53.4058	-32.0435	-25.9399	62.561	39.6729	24.4141	-41.1987	-109.863	-38.147
0.0655	-30.5176	-35.0952	-67.1387	-59.5093	-41.1987	1.52588	-71.7163	56.4575	76.2939	9.15527	-19.8364	-57.9834
0.0656	-16.7847	41.1987	-96.1304	0	56.4575	-3.05176	-74.7681	54.9316	56.4575	24.4141	4.57764	-148.01
0.0657	-83.9233	3.05176	-68.6645	32.0435	-96.1304	-28.9917	24.4141	-77.8198	-42.7246	56.4575	-6.10352	-152.588
0.0658	-44.2505	-38.147	-50.354	15.2588	22.8882	-61.0352	36.6211	-67.1387	-62.561	33.5693	-30.5176	-140.381
0.0659	-10.6812	-22.8882	24.4141	-65.6128	-21.3623	35.0952	67.1387	45.7764	83.9233	30.5176	-28.9917	-109.863
0.066	-9.15527	-18.3105	13.7329	-21.3623	-4.57764	7.62939	1.52588	47.3022	-19.8364	-38.147	21.3623	-73.2422
0.0661	-68.6646	18.3105	-67.1387	-10.6812	-15.2588	-94.6045	82.3975	22.8882	22.8882	-71.7163	16.7847	-47.3022
0.0662	13.7329	-10.6812	-108.337	-24.4141	-6.10352	45.7764	56.4575	61.0352	32.0435	-9.15527	-13.7329	-74.7681
0.0663	-33.5693	-42.7246	-105.286	-90.0268	6.10352	-50.354	9.15527	3.05176	-86.9751	82.3975	-33.5693	-189.209
0.0664	-12.207	-32.0435	-30.5176	-3.05176	-21.3623	-96.1304	-21.3623	79.3457	-27.4658	135.803	-68.6646	-126.648
0.0665	-71.7163	15.2588	9.15527	-44.2505	-22.8882	-54.9316	16.7847	-73.2422	70.1904	42.7246	-22.8882	-64.0869
0.0666	-33.5693	13.7329	30.5176	-71.7163	-1.52588	15.2588	10.6812	9.15527	-4.57764	-16.7847	38.147	-19.8364
0.0667	-9.15527	21.3623	4.57764	28.9917	-18.3105	41.1987	24.4141	27.4658	-7.62939	24.4141	19.8364	-53.4058
0.0668	-74.7681	-36.6211	-109.863	-12.207	-33.5693	-9.15527	-27.4658	45.7764	-15.2588	-1.52588	6.10352	-88.501
0.0669	-61.0352	0	-57.9834	-56.4575	16.7847	16.7847	-50.354	12.207	-24.4141	59.5093	-86.9751	10.6812
0.067	-21.3623	-19.8364	19.8364	-48.8281	27.4658	-3.05176	9.15527	1.52588	50.354	39.6729	-76.2939	-161.743
0.0671	-7.62939	-16.7847	15.2588	-4.57764	-97.6562	-25.9399	45.7764	1.52588	65.6128	28.9917	-12.207	-126.648
0.0672	-50.354	-67.1387	-16.7847	-16.7847	-73.2422	-15.2588	38.147	28.9917	19.8364	32.0435	-42.7246	-109.863
0.0673	0	16.7847	-18.3105	-16.7847	-9.15527	62.561	-74.7681	-24.4141	39.6729	22.8882	-1.52588	-90.0269
0.0674	-18.3105	-22.8882	-7.62939	25.9399	-33.5693	68.6646	-91.5527	24.4141	-4.57764	-33.5693	48.8281	-122.07
0.0675	-86.9751	24.4141	-74.7681	3.05176	9.15527	-13.7329	30.5176	-16.7847	-64.0869	-22.8882	-38.147	-122.07
0.0676	-62.561	-73.2422	-13.7329	-47.3022	-24.4141	-67.1387	67.1387	-12.207	13.7329	-3.05176	-88.501	-80.8716
0.0677	7.62939	-91.5527	-65.6128	-35.0952	-24.4141	-28.9917	12.207	48.8281	71.7163	68.6646	-86.9751	-109.863
0.0678	-1.52588	-44.2505	27.4658	-41.1987	-1.52588	-18.3105	-35.0952	-38.147	4.57764	53.4058	18.3105	-30.5176
0.0679	-30.5176	82.3974	-4.57764	-15.2588	-96.1304	38.147	-19.8364	-19.8364	-50.354	-45.7764	42.7246	-148.01
0.068	-15.2588	9.15524	-64.0869	-21.3623	-6.10352	28.9917	15.2588	-3.05176	-30.5176	-51.8799	1.52588	-94.6045
0.0681	-18.3105	-102.234	-4.57764	-24.4141	16.7847	-3.05176	32.0435	114.441	47.3022	38.147	-33.5693	-134.277
0.0682	-192.261	-65.6128	74.7681	-9.15527	-35.0952	-88.501	41.1987	50.354	77.8198	-13.7329	-65.6128	-109.863
0.0683	-1.52588	-123.596	0	41.1987	-18.3105	-30.5176	-22.8882	-42.7246	-12.207	22.8882	-65.6128	-102.234
0.0684	-126.648	140.381	-96.1304	-144.958	6.10352	141.907	-42.7246	27.4658	38.147	-21.3623	-28.9917	-83.9233
0.0685	54.9316	0	-27.4658	-144.958	-94.6045	48.8281	33.5693	-99.1821	25.9399	-4.57764	-12.207	-62.561
0.0686	16.7847	9.15527	68.6645	-28.9917	0	-183.105	-90.0269	125.122	45.7764	-83.9233	53.4058	-137.329
0.0687	-28.9917	39.6728	-68.6645	-56.4575	-16.7847	38.147	-172.424	115.967	-59.5093	-42.7246	-86.9751	-57.9834
0.0688	-71.7163	-47.3022	-24.4141	-16.7847	50.354	28.9917	77.8198	68.6646	-80.8715	-76.2939	-16.7847	-106.812
0.0689	-71.7163	-71.7163	18.3105	-12.207	32.0435	0	96.1304	33.5693	45.7764	50.354	-50.354	-172.424
0.069	-106.812	-22.8882	-45.7764	-6.10352	13.7329	-19.8364	44.2505	3.05176	77.8198	-9.15527	9.15527	73.2422
0.0691	-42.7246	24.4141	-71.7163	-79.3457	-68.6646	39.6729	-32.0435	41.1987	93.0786	51.8799	48.8281	-125.122
0.0692	-9.15527	-19.8364	-54.9316	-39.6728	-38.147	25.9399	-35.0952	44.2505	21.3623	33.5693	13.7329	-122.07
0.0693	-25.9399	-35.0952	-68.6645	-57.9834	-54.9316	-22.8882	-18.3105	-9.15527	-35.0952	1.52588	-6.10352	-180.054
0.0694	-30.5176	-6.10352	-59.5093	39.6728	-35.0952	1.52588	32.0435	10.6812	-4.57764	22.8882	-6.10352	-103.76
0.0695	10.6812	24.4141	3.05176	4.57764	36.6211	-18.3105	-28.9917	-24.4141	-1.52588	-68.6646	-82.3975	-115.967
0.0696	-48.8281	12.207	51.8799	-47.3022	-25.9399	13.7329	56.4575	16.7847	71.7163	-24.4141	-80.8716	-83.9233
0.0697	-88.501	13.7329	-48.8281	-35.0952	-22.8882	-1.52588	27.4658	45.7764	86.9751	-57.9834	-51.8799	-41.1987
0.0698	-51.8799	-3.05176	-86.9751	-32.0435	-41.1987	56.4575	-38.147	25.9399	-24.4141	36.6211	1.52588	-103.76
0.0699	-1.52588	-100.708	-12.207	-99.1821	0	-25.9399	-50.354	-16.7847	42.7246	74.7681	10.6812	-204.468
0.07	51.8799	-82.3974	1.52588	25.9399	-16.7847	-67.1387	12.207	19.8364	1.52588	30.5176	-25.9399	-125.122
0.0701	0	15.2588	-32.0435	12.207	28.9917	0	88.501	45.7764	-16.7847	33.5693	28.9917	-77.8198
0.0702	-70.1904	48.8281	64.0869	-74.7681	-4.57764	24.4141	65.6128	10.6812	22.8882	-6.10352	-47.3022	-45.7764
0.0703	-39.6729	-27.4658	-9.15527	-51.8799	-38.147	9.15527	35.0952	73.2422	64.0869	-57.9834	-13.7329	-132.751
0.0704	-51.8799	-25.9399	-86.9751	-33.5693	-28.9917	-9.15527	-30.5176	73.2422	-1.52588	19.8364	-24.4141	-152.588
0.0705	-53.4058	13.7329	-82.3974	9.15527	-10.6812	13.7329	-47.3022	-7.62939	-7.62939	35.0952	-38.147	-193.787
0.0706	28.9917	0	-42.7246	-35.0952	-4.57764	-3.05176	13.7329	-50.354	4.57764	27.4658	-51.8799	-163.269
0.0707	-42.7246	-77.8198	33.5693	-85.4492	-25.9399	-24.4141	48.8281	28.9917	3.05176	-7.62939	-61.0352	-163.269
0.0708	-73.2422	-62.561	-45.7764	22.8882	-74.7681	-47.3022	44.2505	25.9399	27.4658	-19.8364	-45.7764	-35.0952
0.0709	-10.6812	24.4141	35.0952	-12.207	-22.8882	36.6211	-67.1387	21.3623	12.207	-9.15527	10.6812	-53.4058
0.071	-45.7764	32.0435	-30.5176	38.147	32.0435	12.207	1.52588	0	4.57764	13.7329	-28.9917	-109.863
0.0711	3.05176	-54.9316	-86.9751	-59.5093	-13.7329	7.62939	74.7681	57.9834	32.0435	21.3623	-65.6128	-155.64
0.0712	-19.8364	-88.501	-86.9751	-41.1987	-54.9316	-24.4141	-12.207	119.019	-19.8364	45.7764	-62.561	-128.174
0.0713	-74.7681	7.62939	-21.3623	-21.3623	-13.7329	-22.8882	-32.0435	-16.7847	25.9399	68.6646	-50.354	-146.484
0.0714	-9.15527	27.4658	80.8716	-12.207	-47.3022	-19.8364	-15.2588	-27.4658	7.62939	-21.3623	53.4058	-132.751
0.0715	-57.9834	-41.1987	27.4658	-15.2588	-44.2505	22.8882	59.5093	19.8364	-22.8882	-85.4492	-45.7764	-44.2505
0.0716	-65.6128	16.7847	-53.4058	-30.5176	-16.7847	61.0352	4.57764	74.7681	22.8882	-9.15527	-28.9917	-134.277
0.0717	-32.0435	-19.8364	9.15527	-59.5093	39.6729	54.9316	-96.1304	74.7681	48.8281	38.147	-22.8882	-91.5527
0.0718	-70.1904	-48.8281	-28.9917	19.8364	-3.05176	-71.7163	33.5693	1.52588	6.10352	15.2588	-77.8198	-177.002
0.0719	-61.0352	-32.0435	-18.3105	-103.76	-56.4575	-61.0352	39.6729	-35.0952	-27.4658	12.207	-62.561	-140.381
0.072	-19.8364	-51.8799	51.8799	-62.561	-44.2505	-73.2422	-16.7847	-3.05176	97.6562	6.10352	-64.0869	-71.7163
0.0721	10.6812	24.414	-10.6812	21.3623	-18.3105	-1.52588	-21.3623	90.0269	35.0952	47.3022	24.4141	-99.1821
0.0722	-28.9917	-21.3623	-48.8281	-7.62939	-47.3022	44.2505	0	36.6211	-54.9316	-45.7764	36.6211	-82.3975
0.0723	-41.1987	4.57764	-56.4575	-16.7847	-47.3022	1.52588	-10.6812	-7.62939	-15.2588	-15.2588	0	-132.751
0.0724	-83.9233	10.6812	-25.9399	-32.0435	-24.4141	-45.7764	-1.52588	-4.57764	57.9834	41.1987	-27.4658	-158.691
0.0725	-70.1904	-70.1904	7.62939	-45.7764	-16.7847	-64.0869	59.5093	22.8882	85.4492	47.3022	-85.4492	-99.1821
0.0726	-48.8281	-24.4141	-65.6128	12.207	-90.0269	-53.4058	15.2588	4.57764	57.9834	-22.8882	-71.7163	-86.9751
0.0727	-21.3623	30.5176	-16.7847	-57.9834	-24.4141	-6.10352	-50.354	-41.1987	-30.5176	45.7764	-33.5693	-93.0786
0.0728	-7.62939	28.9917	80.8716	-24.4141	-15.2588	41.1987	-57.9834	-47.3022	4.57764	39.6729	35.0952	-149.536
0.0729	-42.7246	-36.6211	-28.9917	-6.10352	-57.9834	-30.5176	19.8364	-45.7764	-21.3623	-77.8198	-12.207	-120.544
0.073	-56.4575	-36.6211	-64.0869	24.4141	-25.9399	-21.3623	6.10352	56.4575	-16.7847	24.4141	-45.7764	-137.329
0.0731	-123.596	-7.62939	-22.8882	-42.7246	1.52588	1.52588	38.147	50.354	44.2505	54.9316	-42.7246	-112.915
0.0732	-64.0869	-9.15527	-6.10352	3.05176	48.8281	-15.2588	57.9834	-35.0952	53.4058	0	-99.1821	-122.07
0.0733	-32.0435	-30.5176	-64.0869	16.7847	-27.4658	21.3623	21.3623	12.207	13.7329	-33.5693	-56.4575	-70.1904
0.0734	4.57764	-56.4575	-65.6128	-56.4575	-35.0952	18.3105	-41.1987	3.05176	-9.15527	3.05176	18.3105	-85.4492
0.0735	50.354	-41.1987	-57.9834	-56.4575	-10.6812	-9.15527	-97.6563	18.3105	-54.9316	56.4575	77.8198	-160.217
0.0736	-54.9316	4.57764	-91.5527	6.10352	16.7847	0	57.9834	0	-45.7764	9.15527	-64.0869	-190.735
0.0737	-170.898	-57.9834	-53.4058	-10.6812	-32.0435	38.147	28.9917	-19.8364	12.207	-12.207	-67.1387	-77.8198
0.0738	-83.9233	-38.147	45.7764	-91.5527	-16.7847	-24.4141	47.3022	53.4058	76.2939	7.62939	-22.8882	-112.915
0.0739	-15.2588	-50.354	-70.1904	22.8882	-21.3623	-44.2505	-44.2505	-15.2588	80.8716	4.57764	-30.5176	-132.751
0.074	-74.7681	39.6728	25.9399	-41.1987	-10.6812	22.8882	-41.1987	-25.9399	-6.10352	12.207	44.2505	-90.0269
0.0741	-77.8198	67.1386	-50.354	166.321	61.0352	-25.9399	-25.9399	6.10352	-44.2505	-9.15527	1.52588	-93.0786
0.0742	-57.9834	-50.354	53.4057	-158.691	-19.8364	16.7847	7.62939	16.7847	18.3105	16.7847	-48.8281	-201.416
0.0743	25.9399	-70.1904	-64.0869	-86.9751	22.8882	-125.122	-16.7847	13.7329	28.9917	-15.2588	-93.0786	-129.7
0.0744	-33.5693	-28.9917	-38.147	44.2505	-120.544	-36.6211	9.15527	32.0435	-1.52588	-71.7163	-36.6211	-36.6211
0.0745	-54.9316	42.7246	13.7329	-67.1387	21.3623	45.7764	91.5527	54.9316	-28.9917	-4.57764	-30.5176	-70.1904
0.0746	-62.561	18.3105	-57.9834	-122.07	-45.7764	16.7847	24.4141	-47.3022	-47.3022	73.2422	12.207	-125.122
0.0747	-16.7847	-64.0869	-94.6045	-22.8882	10.6812	-36.6211	-129.7	205.994	19.8364	51.8799	-19.8364	-120.544
0.0748	-6.10352	-22.8882	-65.6128	42.7246	-24.4141	-53.4058	-32.0435	18.3105	54.9316	129.7	-131.226	-190.735
0.0749	-15.2588	-30.5175	-15.2588	-33.5693	42.7246	-24.4141	-50.354	-28.9917	-68.6646	-61.0352	24.4141	-79.3457
0.075	-18.3105	22.8882	54.9316	-51.8799	41.1987	-12.207	76.2939	-9.15527	-16.7847	74.7681	-6.10352	-105.286
0.0751	-88.501	-85.4492	39.6728	28.9917	-112.915	-27.4658	80.8716	54.9316	-10.6812	-70.1904	10.6812	-18.3105
0.0752	-71.7163	0	-54.9316	32.0435	-7.62939	22.8882	-47.3022	44.2505	53.4058	9.15527	-64.0869	-186.157
0.0753	-44.2505	-35.0952	-57.9834	-28.9917	38.147	-18.3105	-51.8799	-6.10352	33.5693	59.5093	-56.4575	-193.787
0.0754	-38.147	-41.1987	-30.5176	-62.561	-47.3022	-19.8364	-12.207	-42.7246	-47.3022	-33.5693	-44.2505	-181.58
0.0755	16.7847	-64.0869	10.6812	-27.4658	-48.8281	-59.5093	-6.10352	-15.2588	-22.8882	25.9399	-100.708	-166.321
0.0756	-48.8281	39.6729	65.6128	-35.0952	-22.8882	-19.8364	-33.5693	91.5527	-44.2505	27.4658	-27.4658	-125.122
0.0757	-88.501	21.3623	35.0952	-13.7329	-27.4658	-36.6211	15.2588	-4.57764	88.501	-3.05176	3.05176	-112.915
0.0758	-16.7847	-85.4492	-45.7764	-12.207	-54.9316	28.9917	51.8799	21.3623	-6.10352	-100.708	18.3105	-65.6128
0.0759	-53.4058	25.9399	-100.708	-13.7329	25.9399	4.57764	-28.9917	68.6646	-10.6812	-54.9316	-103.76	-135.803
0.076	-38.147	-19.8364	-79.3457	-54.9316	18.3105	-10.6812	-27.4658	-21.3623	44.2505	51.8799	-56.4575	-178.528
0.0761	-4.57764	-35.0952	9.15527	-50.354	-44.2505	-59.5093	3.05176	-35.0952	76.2939	54.9316	-42.7246	-128.174
0.0762	-39.6729	-19.8364	25.9399	-30.5176	-65.6128	-76.2939	44.2505	-15.2588	9.15527	36.6211	-53.4058	-140.381
0.0763	-27.4658	6.10352	9.15527	-30.5176	-15.2588	18.3105	4.57764	28.9917	-22.8882	-16.7847	16.7847	-76.2939
0.0764	-27.4658	-36.6211	-22.8882	28.9917	25.9399	25.9399	-22.8882	10.6812	4.57764	-35.0952	-15.2588	-62.561
0.0765	-96.1304	22.8882	-64.0869	-6.10351	-19.8364	47.3022	13.7329	59.5093	7.62939	-68.6646	-16.7847	-135.803
0.0766	-22.8882	-44.2505	-102.234	-56.4575	-19.8364	-6.10352	0	0	24.4141	39.6729	-76.2939	-173.95
0.0767	-105.286	15.2588	-21.3623	-80.8716	54.9316	7.62939	13.7329	-7.62939	21.3623	24.4141	-71.7163	-143.433
0.0768	12.207	-103.76	-41.1987	-154.114	-33.5693	-28.9917	35.0952	-13.7329	36.6211	56.4575	-56.4575	-144.958
0.0769	-22.8882	-44.2505	22.8882	-64.0869	-117.493	-93.0786	-33.5693	42.7246	135.803	18.3105	-91.5527	-126.648
0.077	-3.05176	38.147	7.62939	35.0952	21.3623	0	-45.7764	131.226	-33.5693	0	-12.207	-57.9834
0.0771	32.0435	62.561	-3.05176	-10.6812	-12.207	36.6211	-59.5093	-91.5527	-152.588	-1.52588	105.286	-61.0352
0.0772	-47.3022	32.0435	-30.5176	-18.3105	-15.2588	-39.6729	24.4141	-119.019	-3.05176	-233.459	50.354	-102.234
0.0773	-35.0952	-47.3022	-82.3974	-19.8364	-30.5176	-27.4658	65.6128	94.6045	111.389	-99.1821	-132.751	-230.408
0.0774	-41.1987	-54.9316	-9.15527	-21.3623	38.147	-88.501	3.05176	50.354	91.5527	76.2939	-7.62939	-173.95
0.0775	-59.5093	9.15527	33.5693	-18.3105	-6.10352	39.6729	0	-65.6128	-12.207	16.7847	25.9399	-167.847
0.0776	-9.15527	16.7847	-35.0952	1.52588	-61.0352	59.5093	9.15527	-57.9834	-6.10352	-21.3623	4.57764	-97.6563
0.0777	-22.8882	22.8882	-48.8281	-24.4141	-62.561	6.10352	-38.147	51.8799	-61.0352	-33.5693	9.15527	-181.58
0.0778	-19.8364	-74.768	10.6811	-4.57764	13.7329	-44.2505	25.9399	73.2422	50.354	13.7329	-45.7764	-149.536
0.0779	-90.0269	-30.5176	-27.4658	25.9399	-47.3022	-85.4492	22.8882	-44.2505	-28.9917	-1.52588	-48.8281	-109.863
0.078	-33.5693	-12.207	-35.0952	-41.1987	67.1387	-25.9399	-15.2588	9.15527	-7.62939	6.10352	-91.5527	-157.166
0.0781	-13.7329	7.62939	-6.10352	-67.1387	-38.147	7.62939	56.4575	61.0352	62.561	-27.4658	-59.5093	-70.1904
0.0782	-44.2505	22.8882	-35.0952	-50.354	-42.7246	-15.2588	-13.7329	9.15527	54.9316	28.9917	-1.52588	-67.1387
0.0783	15.2588	-30.5175	-108.337	-9.15527	-59.5093	79.3457	-45.7764	-15.2588	-91.5527	35.0952	-7.62939	-143.433
0.0784	-48.8281	15.2588	-48.8281	-38.147	-41.1987	38.147	-28.9917	-21.3623	-33.5693	24.4141	-15.2588	-149.536
0.0785	-51.8799	3.05176	-7.62939	-15.2588	30.5176	-59.5093	54.9316	70.1904	-7.62939	0	-35.0952	-175.476
0.0786	-59.5093	-4.57764	-24.414	-6.10352	16.7847	-36.6211	76.2939	42.7246	57.9834	-16.7847	-67.1387	-128.174
0.0787	-41.1987	-19.8364	-39.6728	-27.4658	-30.5176	7.62939	22.8882	32.0435	47.3022	-10.6812	-41.1987	-79.3457
0.0788	-54.9316	24.4141	-39.6728	-61.0352	-38.147	-3.05176	-15.2588	41.1987	45.7764	16.7847	-7.62939	-88.501
0.0789	-82.3975	21.3623	-35.0952	-68.6645	-18.3105	16.7847	-28.9917	33.5693	-28.9917	27.4658	-27.4658	-122.07
0.079	-25.9399	-39.6728	-19.8364	-27.4658	-1.52588	-4.57764	-16.7847	-19.8364	-24.4141	9.15527	-9.15527	-151.062
0.0791	7.62939	-44.2505	-25.9399	44.2505	-24.4141	-36.6211	30.5176	21.3623	-1.52588	9.15527	-15.2588	-151.062
0.0792	-27.4658	-38.147	-18.3105	7.62939	-7.62939	-27.4658	90.0269	3.05176	7.62939	-13.7329	-39.6729	-102.234
0.0793	-74.7681	-9.15527	41.1987	28.9917	-39.6729	10.6812	45.7764	53.4058	-3.05176	-50.354	-4.57764	-73.2422
0.0794	-88.501	22.8882	-99.1821	-67.1387	-30.5176	-12.207	-42.7246	-16.7847	35.0952	-79.3457	-4.57764	-126.648
0.0795	-15.2588	-9.15527	-42.7246	-91.5527	-57.9834	57.9834	-90.0269	50.354	21.3623	9.15527	-53.4058	-173.95
0.0796	-33.5693	-56.4575	-27.4658	-41.1987	4.57764	-38.147	-10.6812	-10.6812	-3.05176	100.708	-27.4658	-154.114
0.0797	-41.1987	-42.7246	-25.9399	30.5176	-33.5693	-27.4658	-13.7329	-38.147	-33.5693	-13.7329	-65.6128	-144.958
0.0798	-59.5093	28.9917	-21.3623	21.3623	-68.6646	-1.52588	21.3623	-64.0869	13.7329	19.8364	-53.4058	-154.114
0.0799	-6.10352	-13.7329	16.7847	-45.7764	21.3623	12.207	86.9751	53.4058	79.3457	-28.9917	-51.8799	-131.226
0.08	-97.6563	-21.3623	-6.10352	-70.1904	12.207	-15.2588	45.7764	51.8799	10.6812	-74.7681	-41.1987	-54.9316
0.0801	-71.7163	21.3623	-41.1987	7.62939	-28.9917	30.5176	-39.6729	9.15527	67.1387	36.6211	-7.62939	-79.3457
0.0802	41.1987	-1.52588	-102.234	-41.1987	-10.6812	27.4658	-21.3623	6.10352	0	9.15527	1.52588	-134.277
0.0803	-83.9233	-32.0435	-50.354	-76.2939	16.7847	-30.5176	74.7681	45.7764	-65.6128	62.561	-35.0952	-144.958
0.0804	-65.6128	-79.3457	-65.6128	-115.967	-54.9316	-54.9316	54.9316	4.57764	41.1987	27.4658	-114.441	-157.166
0.0805	-18.3105	-19.8364	41.1987	35.0952	-94.6045	18.3105	-16.7847	-4.57764	51.8799	-15.2588	-28.9917	-88.501
0.0806	-35.0952	68.6646	-61.0351	-3.05176	-22.8882	44.2505	30.5176	-12.207	-18.3105	-32.0435	-9.15527	-102.234
0.0807	-15.2588	38.1469	-6.10352	-68.6645	18.3105	9.15527	47.3022	-15.2588	0	-24.4141	0	-149.536
0.0808	-94.6045	-45.7763	-35.0952	-57.9834	64.0869	7.62939	-83.9233	61.0352	24.4141	-25.9399	-44.2505	-134.277
0.0809	-7.62939	-44.2505	-59.5093	-12.207	-27.4658	-6.10352	-65.6128	53.4058	30.5176	6.10352	-88.501	-146.484
0.081	-32.0435	-18.3105	13.7329	-25.9399	-56.4575	-16.7847	32.0435	-54.9316	36.6211	71.7163	-33.5693	-129.7
0.0811	-21.3623	33.5693	48.8281	1.52588	-21.3623	-41.1987	42.7246	-13.7329	-22.8882	-13.7329	-12.207	-83.9233
0.0812	-53.4058	-32.0435	-45.7764	1.52588	-71.7163	16.7847	45.7764	61.0352	7.62939	-64.0869	-41.1987	-88.501
0.0813	-25.9399	-24.4141	-44.2505	-4.57764	-13.7329	24.4141	-7.62939	50.354	33.5693	0	7.62939	-146.484
0.0814	-3.05176	39.6729	-41.1987	-28.9917	-1.52588	35.0952	-28.9917	86.9751	21.3623	30.5176	-22.8882	-138.855
0.0815	-91.5527	-54.9316	-99.1821	-35.0952	25.9399	-36.6211	16.7847	4.57764	9.15527	-4.57764	-54.9316	-93.0786
0.0816	-47.3022	-61.0352	-28.9917	-56.4575	-45.7764	-27.4658	1.52588	-1.52588	51.8799	1.52588	-76.2939	-137.329
0.0817	10.6812	-50.354	-33.5693	-42.7246	-54.9316	-9.15527	50.354	4.57764	67.1387	-1.52588	-65.6128	-152.588
0.0818	-19.8364	-50.354	-10.6812	-62.561	-16.7847	41.1987	-54.9316	-21.3623	15.2588	35.0952	0	-71.7163
0.0819	-41.1987	12.207	-16.7847	-32.0435	-41.1987	27.4658	-90.0269	-44.2505	-45.7764	-15.2588	44.2505	-144.958
0.082	-134.277	7.62939	-73.2422	-48.8281	-19.8364	56.4575	35.0952	-10.6812	32.0435	-80.8716	-30.5176	-128.174
0.0821	16.7847	-71.7163	-7.62938	1.52588	3.05176	-13.7329	79.3457	91.5527	41.1987	3.05176	-25.9399	-155.64
0.0822	-209.045	-7.62939	-7.62939	-32.0435	-4.57764	-86.9751	30.5176	50.354	22.8882	7.62939	-126.648	-120.544
0.0823	-70.1904	-33.5693	-12.207	-18.3105	9.15527	-12.207	-12.207	27.4658	47.3022	-35.0952	-77.8198	-134.277
0.0824	-13.7329	-36.6211	126.648	45.7764	-44.2505	22.8882	-27.4658	-10.6812	9.15527	-16.7847	-1.52588	-114.441
0.0825	-9.15527	38.1469	-112.915	-100.708	-120.544	82.3975	7.62939	-48.8281	-35.0952	15.2588	1.52588	-125.122
0.0826	-10.6812	-51.8799	-57.9834	86.9751	22.8882	6.10352	-67.1387	22.8882	-16.7847	-28.9917	1.52588	-117.493
0.0827	-32.0435	-47.3022	-36.6211	36.6211	-129.7	-90.0269	-42.7246	16.7847	-41.1987	16.7847	-45.7764	-169.373
0.0828	-30.5176	-27.4658	10.6811	-65.6128	6.10352	10.6812	65.6128	-42.7246	27.4658	19.8364	-119.019	-190.735
0.0829	-86.9751	44.2505	-28.9917	-44.2505	64.0869	-38.147	7.62939	47.3022	-27.4658	-51.8799	-57.9834	-106.812
0.083	-77.8198	4.57764	-9.15527	-45.7764	-27.4658	-54.9316	38.147	48.8281	7.62939	-24.4141	-39.6729	-94.6045
0.0831	19.8364	-62.561	-30.5176	-51.8799	-77.8198	35.0952	-96.1303	35.0952	97.6562	59.5093	-25.9399	-123.596
0.0832	-22.8882	53.4057	10.6812	-30.5176	-24.4141	21.3623	-59.5093	-54.9316	-7.62939	4.57764	42.7246	-102.234
0.0833	-64.0869	-4.57764	-62.561	6.10352	-27.4658	-3.05176	-3.05176	7.62939	-64.0869	0	-32.0435	-143.433
0.0834	1.52588	-12.207	0	12.207	-3.05176	-19.8364	50.354	16.7847	16.7847	-12.207	-132.751	-99.1821
0.0835	-25.9399	-41.1987	50.354	-74.7681	16.7847	-53.4058	74.7681	59.5093	80.8716	-21.3623	-97.6563	-152.588
0.0836	-115.967	-25.9399	-42.7246	-16.7847	-7.62939	-19.8364	7.62939	12.207	28.9917	12.207	-65.6128	-3.05176
0.0837	-24.4141	48.8281	-38.147	-13.7329	-12.207	16.7847	-80.8716	13.7329	-22.8882	6.10352	-9.15527	-134.277
0.0838	-13.7329	-39.6729	-27.4658	-47.3022	-24.4141	36.6211	-7.62939	-15.2588	-19.8364	-3.05176	-61.0352	-216.675
0.0839	-15.2588	-47.3022	-68.6646	-57.9834	-53.4058	-27.4658	22.8882	-21.3623	4.57764	9.15527	-62.561	-209.045
0.084	329.59	-201.418	-13.7324	25.9395	10.6807	-61.0352	16.7847	-42.7246	-22.8867	-65.6113	-97.6563	-212.098
0.0841	0	-730.898	-544.738	-323.486	-161.743	-74.7681	97.6563	236.511	404.357	515.746	814.82	0
0.0842	51.8789	-126.645	-680.543	-708.008	-392.15	-12.207	186.157	563.049	1152.04	1794.43	2186.59	2459.72
0.0843	-297.545	209.045	-616.455	-720.215	-511.169	-111.389	213.623	668.335	1458.74	1545.71	1481.63	1234.44
0.0844	-1058.96	-338.746	-735.474	-614.93	-418.091	-114.441	154.114	703.43	900.269	505.066	300.599	19.8359
0.0845	-1741.03	-1110.84	-892.64	-587.463	-300.598	-80.8716	106.811	466.919	273.132	45.7764	-9.15527	-263.977
0.0846	-2047.73	-1606.75	-859.069	-517.273	-317.383	-143.433	135.803	215.149	-4.57764	-47.3022	50.3545	6.10352
0.0847	-2038.57	-1638.79	-781.25	-497.437	-231.934	-149.536	134.277	190.735	-56.4575	41.1987	169.373	244.141
0.0848	-2050.78	-1480.1	-781.25	-398.254	-250.244	-79.3457	42.7246	114.441	67.1387	160.217	225.83	334.167
0.0849	-1701.35	-1336.67	-743.103	-460.815	-186.157	-1.52588	-4.57764	83.9233	148.01	140.381	334.167	396.729
0.085	-1515.2	-1062.01	-796.509	-465.393	-105.286	-15.2588	25.9399	53.4058	125.122	262.451	328.064	317.383
0.0851	-1383.97	-1033.02	-662.231	-373.84	-38.147	-45.7764	-9.15527	18.3105	140.381	302.124	280.762	297.546
0.0852	-1145.94	-736.999	-599.67	-448.608	-190.735	-111.389	-50.354	106.812	251.77	234.985	247.192	282.288
0.0853	-1005.55	-672.913	-437.927	-234.985	-38.147	-105.286	106.812	117.493	186.157	247.192	218.201	325.012
0.0854	-848.389	-588.989	-321.96	-193.787	-154.114	-12.207	-56.4575	-18.3105	21.3623	117.493	312.805	318.909
0.0855	-752.258	-430.298	-306.702	-135.803	-131.226	68.6646	-109.863	192.261	76.2939	117.493	291.443	302.124
0.0856	-607.3	-450.134	-320.435	-183.105	-35.0952	83.9233	3.05176	157.166	209.045	128.174	186.157	144.958
0.0857	-552.368	-393.677	-277.71	-216.675	-96.1303	-35.0952	35.0952	33.5693	196.838	167.847	212.097	152.588
0.0858	-463.867	-320.435	-256.348	-201.416	-119.019	-115.967	36.6211	30.5176	132.751	152.588	85.4492	164.795
0.0859	-384.521	-271.606	-227.356	-183.105	-77.8198	-102.234	-12.207	44.2505	45.7764	144.958	111.389	163.269
0.086	-273.132	-265.503	-175.476	-140.381	-93.0786	-21.3623	13.7329	10.6812	96.1304	50.354	120.544	167.847
0.0861	-289.917	-260.925	-180.054	-117.493	-111.389	-6.10352	32.0435	59.5093	42.7246	79.3457	152.588	163.269
0.0862	-276.184	-245.667	-187.683	-73.2422	-54.9316	12.207	0	62.561	25.9399	57.9834	149.536	105.286
0.0863	-256.348	-192.261	-163.269	-82.3975	-19.8364	-10.6812	-56.4575	25.9399	90.0268	45.7764	80.8716	88.501
0.0864	-242.615	-233.459	-155.64	-77.8198	-16.7847	-47.3022	70.1904	-4.57764	70.1904	74.7681	32.0435	80.8716
0.0865	-228.882	-213.623	-128.174	-117.493	-86.9751	-71.7163	94.6045	33.5693	54.9316	103.76	-24.4141	48.8281
0.0866	-207.519	-210.571	-138.855	-102.234	-19.8364	-33.5693	1.52588	51.8799	88.501	88.501	56.4575	76.2939
0.0867	-143.433	-125.122	-108.337	-47.3022	-80.8716	53.4058	-86.9751	44.2505	-10.6812	41.1987	126.648	62.561
0.0868	-177.002	-131.226	-131.226	-38.147	-41.1987	59.5092	6.10352	-45.7764	-19.8364	54.9316	115.967	33.5693
0.0869	-140.381	-155.64	-123.596	-100.708	-7.62939	-27.4658	117.493	48.8281	38.147	35.0952	36.6211	44.2505
0.087	-201.416	-219.727	-103.76	-50.354	-33.5693	-39.6728	36.6211	131.226	22.8882	64.0869	39.6729	53.4058
0.0871	-199.89	-164.795	-88.501	-67.1387	-32.0435	-44.2505	-56.4575	21.3623	97.6563	120.544	9.15527	59.5093
0.0872	-103.76	-76.2939	-67.1387	-85.4492	48.8281	-41.1987	10.6812	-80.8716	18.3105	56.4575	106.812	93.0786
0.0873	-120.544	-85.4492	-112.915	-70.1904	-79.3457	41.1987	-13.7329	30.5176	6.10352	19.8364	73.2422	64.0869
0.0874	-99.1821	-141.907	-137.329	-45.7764	-35.0952	32.0435	-53.4058	-9.15527	-21.3623	-3.05176	64.0869	61.0351
0.0875	-83.9233	-103.76	-70.1904	-47.3022	-33.5693	18.3105	-19.8364	-21.3623	22.8882	48.8281	68.6646	-15.2588
0.0876	-173.95	-100.708	-105.286	-39.6729	7.62939	-15.2588	106.812	12.207	-7.62939	35.0952	25.9399	-1.52588
0.0877	-161.743	-85.4492	-4.57764	-47.3022	-6.10352	-10.6812	57.9834	25.9399	3.05176	-4.57764	-7.62939	10.6812
0.0878	-164.795	-122.07	4.57764	-68.6646	-94.6045	18.3105	10.6812	13.7329	67.1387	-18.3105	-22.8882	27.4658
0.0879	-151.062	-68.6646	-79.3457	-59.5093	-28.9917	-30.5175	13.7329	-6.10352	70.1904	57.9834	33.5693	88.501
0.088	-50.354	-64.0869	-134.277	-80.8716	-32.0435	27.4658	-47.3022	44.2505	-32.0435	73.2422	51.8799	-6.10352
0.0881	-82.3975	-128.174	-102.234	-41.1987	-19.8364	61.0351	-28.9917	-12.207	-3.05176	45.7764	36.6211	-19.8364
0.0882	-85.4492	-109.863	-62.561	42.7246	-19.8364	-9.15527	45.7764	-12.207	15.2588	12.207	38.147	12.207
0.0883	-50.354	-21.3623	-38.147	-12.207	-38.1469	-27.4658	56.4575	-15.2588	16.7847	16.7847	-21.3623	38.147
0.0884	-108.337	-62.561	-64.0869	0	-54.9316	24.4141	41.1987	42.7246	42.7246	-12.207	-16.7847	85.4492
0.0885	-184.631	-90.0269	-74.7681	-44.2505	-71.7163	-10.6811	-67.1386	12.207	15.2588	4.57764	-3.05176	38.147
0.0886	-97.6563	-80.8716	-83.9233	-73.2422	-35.0952	18.3105	-38.147	-32.0435	21.3623	13.7329	12.207	27.4658
0.0887	-59.5093	-88.501	-82.3975	-57.9834	-48.8281	25.9399	10.6812	-22.8882	7.62939	45.7764	-3.05176	-18.3105
0.0888	-32.0435	-94.6045	-33.5693	-39.6729	-6.10352	-36.6211	7.62939	9.15527	-38.147	42.7246	62.561	-10.6812
0.0889	-105.286	-36.6211	-4.57764	-21.3623	-57.9834	-53.4057	-16.7847	-47.3022	-16.7847	-1.52588	7.62939	-25.9399
0.089	-82.3975	-6.10352	10.6812	-50.354	-10.6812	-32.0435	19.8364	33.5693	56.4575	-27.4658	16.7847	35.0952
0.0891	-119.019	-65.6128	-19.8364	-36.6211	-3.05176	24.4141	-7.62939	53.4058	45.7764	-41.1987	-4.57764	83.9233
0.0892	-123.596	-62.561	-83.9233	-36.6211	-15.2588	38.1469	-12.207	56.4575	56.4575	38.147	1.52588	13.7329
0.0893	-74.7681	-128.174	-112.915	-44.2505	-21.3623	67.1386	-68.6646	-1.52588	3.05176	42.7246	28.9917	15.2588
0.0894	-10.6812	-47.3022	-115.967	-30.5176	39.6728	-24.414	-16.7847	-27.4658	-25.9399	6.10352	73.2422	-35.0952
0.0895	-86.9751	-7.62939	24.4141	-102.234	-38.147	-35.0952	59.5092	-77.8198	-18.3105	56.4575	-7.62939	-51.8799
0.0896	-22.8882	-80.8716	70.1904	-19.8364	-59.5092	3.05176	19.8364	-13.7329	28.9917	-33.5693	-19.8364	48.8281
0.0897	-64.0869	-57.9834	-15.2588	18.3105	-76.2939	-32.0435	15.2588	1.52588	24.4141	-3.05176	85.4492	99.1821
0.0898	-50.354	-39.6729	-64.0869	-1.52588	-18.3105	33.5693	-57.9834	32.0435	3.05176	13.7329	102.234	-1.52588
0.0899	-24.4141	-51.8799	-106.812	-62.561	48.8281	22.8882	-22.8882	-24.4141	12.207	25.9399	33.5693	0
0.09	-131.226	-80.8716	-85.4492	-57.9834	-15.2588	-41.1987	73.2422	50.354	-9.15527	12.207	-10.6812	-4.57764
0.0901	-54.9316	-90.0269	-10.6812	-54.9316	-22.8882	-71.7163	18.3105	-13.7329	62.561	83.9233	33.5693	-3.05176
0.0902	-86.9751	-39.6729	-6.10352	-15.2588	-24.414	-21.3623	6.10352	3.05176	4.57764	-4.57764	-13.7329	59.5093
0.0903	-170.898	-71.7163	-44.2505	-24.414	-24.4141	93.0786	4.57764	-7.62939	-54.9316	-32.0435	39.6729	28.9917
0.0904	-30.5176	32.0435	-38.147	-12.207	-36.6211	41.1987	53.4057	38.147	-54.9316	-3.05176	27.4658	-27.4658
0.0905	-148.01	-13.7329	-76.2939	-48.8281	-35.0952	-35.0952	21.3623	83.9233	21.3623	4.57764	-62.561	30.5176
0.0906	-125.122	59.5093	-4.57764	-27.4658	28.9917	-35.0952	-41.1987	-32.0434	22.8882	53.4058	0	-28.9917
0.0907	-70.1904	-83.9233	100.708	9.15527	54.9316	-45.7763	64.0869	-19.8364	16.7847	39.6729	-15.2588	1.52588
0.0908	-88.501	-76.2939	-3.05176	-119.019	-114.441	119.019	15.2588	-10.6812	-44.2505	19.8364	-19.8364	38.147
0.0909	-27.4658	-38.147	13.7329	132.751	39.6729	-28.9917	-6.10352	13.7329	1.52588	-19.8364	12.207	22.8882
0.091	-39.6729	-18.3105	-50.354	-33.5693	160.217	-76.2939	-83.9233	35.0952	3.05173	-42.7246	-13.7329	-39.6729
0.0911	-33.5693	-85.4492	-53.4058	-19.8364	-7.62939	74.7681	-18.3105	123.596	-6.10352	-25.9399	88.501	-3.05176
0.0912	-85.4492	-50.354	-57.9834	13.7329	9.15527	-148.01	59.5093	7.62939	-64.0869	7.62939	13.7329	1.52588
0.0913	-96.1304	-47.3022	-65.6128	-70.1904	33.5693	-3.05176	105.286	143.433	19.8364	54.9316	-68.6646	-1.52588
0.0914	-93.0786	-27.4658	19.8364	-65.6128	-41.1987	-3.05176	82.3974	-53.4058	152.588	39.6729	-59.5093	9.15527
0.0915	-19.8364	-53.4058	7.62939	7.62936	-32.0434	-1.52588	-45.7763	-64.0869	44.2505	-9.15527	-30.5176	-24.4141
0.0916	-44.2505	50.354	-56.4575	12.207	-67.1386	28.9917	-27.4658	-93.0786	6.10352	6.10352	93.0786	38.147
0.0917	-15.2588	7.62939	-51.8799	1.52588	39.6728	-13.7329	-39.6729	12.207	-59.5092	-22.8882	-16.7847	54.9316
0.0918	-39.6729	-93.0786	-47.3022	24.4141	-45.7764	1.52588	6.10352	24.4141	-50.354	28.9917	16.7847	-38.147
0.0919	-85.4492	-35.0952	-35.0952	-59.5093	-42.7246	10.6812	13.7329	-44.2505	-4.57764	4.57764	-59.5093	186.157
0.092	-68.6646	-39.6729	25.9399	-13.7329	15.2588	-44.2505	24.4141	16.7847	38.147	-9.15527	-56.4575	-83.9233
0.0921	-62.561	10.6812	28.9917	-24.414	10.6812	-28.9917	-6.10352	-32.0435	-24.4141	-18.3105	-18.3105	74.7681
0.0922	1.52588	28.9917	-39.6729	-61.0351	-57.9834	32.0435	-22.8882	4.57764	9.15527	35.0952	48.8281	-19.8364
0.0923	-30.5176	-15.2588	-45.7764	-27.4658	-71.7163	9.15524	-68.6645	59.5093	-10.6812	39.6729	45.7764	-51.8799
0.0924	-56.4575	-82.3975	-47.3022	-4.57764	18.3105	-30.5175	-41.1987	0	-13.7329	18.3105	-16.7847	-27.4658
0.0925	-71.7163	-28.9917	28.9917	38.1469	6.10349	-6.10352	41.1987	-79.3457	-3.05176	-36.6211	-53.4058	32.0435
0.0926	-41.1987	-25.9399	9.15527	19.8364	16.7847	-1.52588	28.9917	18.3105	9.15527	-30.5176	-27.4658	-12.207
0.0927	-42.7246	4.57764	-36.6211	-77.8198	-16.7847	-27.4658	0	53.4058	50.354	38.147	-59.5093	62.561
0.0928	-88.501	-10.6812	-35.0952	-54.9316	-10.6812	18.3105	-105.286	25.9399	-10.6812	-24.4141	-19.8364	53.4058
0.0929	-27.4658	-27.4658	-59.5093	10.6812	-4.57764	-6.10352	-28.9917	-38.147	-16.7847	9.15527	71.7163	-73.2422
0.093	-28.9917	24.4141	-16.7847	-12.207	-44.2505	7.62939	35.0952	-33.5693	-102.234	7.62939	1.52588	-111.389
0.0931	3.05176	-109.863	6.10352	-25.9399	28.9917	4.57764	57.9834	6.10352	39.6729	-51.8799	0	-6.10352
0.0932	-28.9917	-123.596	16.7847	-32.0435	22.8882	-53.4058	47.3022	59.5093	80.8716	-25.9399	-30.5176	64.0869
0.0933	10.6812	-10.6812	53.4058	-50.354	-4.57764	65.6128	-65.6128	9.15527	21.3623	-42.7246	-28.9917	6.10352
0.0934	13.7329	143.433	-59.5093	-106.811	48.8281	18.3105	12.207	0	9.15527	12.207	-6.10352	-12.207
0.0935	-68.6646	-38.147	-90.0268	-88.5009	-47.3022	28.9917	-21.3623	65.6128	41.1987	-36.6211	-18.3105	1.52588
0.0936	0	-61.0352	-53.4058	-57.9834	-102.234	-33.5693	-9.15527	68.6645	-10.6812	36.6211	-61.0352	-44.2505
0.0937	7.62939	-21.3623	-35.0952	19.8364	3.05176	-114.441	-109.863	-73.2422	-94.6045	9.15527	47.3022	12.207
0.0938	-33.5693	-27.4658	39.6729	36.6211	12.207	148.01	-44.2505	65.6128	-47.3022	39.6728	19.8364	-59.5093
0.0939	-76.2939	-56.4575	12.207	-79.3457	39.6729	13.7329	57.9834	36.6211	24.4141	-91.5527	9.15527	93.0786
0.094	-44.2505	12.207	21.3623	47.3022	-3.05176	28.9917	19.8364	143.433	36.6211	-71.7163	-123.596	38.147
0.0941	-22.8882	30.5176	-57.9834	-21.3623	-4.57764	6.10352	-73.2422	-4.57764	19.8364	36.6211	65.6128	4.57764
0.0942	-18.3105	-50.354	-103.76	-30.5176	73.2422	-1.52588	-4.57764	-13.7329	-3.05176	74.7681	16.7847	-19.8364
0.0943	-33.5693	-129.7	16.7847	-27.4658	-10.6812	-30.5175	25.9399	-44.2505	-21.3623	-27.4658	-35.0952	15.2588
0.0944	30.5176	-33.5693	41.1987	16.7846	-57.9834	-50.354	45.7763	28.9917	-3.05176	-53.4058	12.207	10.6812
0.0945	-1.52588	12.207	-9.15527	-19.8364	-42.7246	4.57764	24.414	-6.10352	15.2588	4.57764	3.05176	-48.8281
0.0946	-70.1904	-19.8364	-24.4141	-25.9399	0	16.7847	-9.15527	-13.7329	-12.207	-54.9316	33.5693	10.6812
0.0947	-28.9917	-13.7329	-79.3457	48.8281	30.5175	-27.4658	-25.9399	41.1987	4.57764	-36.6211	42.7246	13.7329
0.0948	-32.0435	-13.7329	-79.3457	3.05176	9.15524	-27.4658	-33.5693	7.62939	-13.7329	65.6128	-38.147	-73.2422
0.0949	-59.5093	-28.9917	-4.57764	-74.768	-6.10352	-62.561	-18.3105	-6.10352	28.9917	-9.15527	-56.4575	-12.207
0.095	-32.0435	-77.8198	12.207	-10.6812	13.7329	-70.1904	42.7246	-35.0952	-10.6812	-25.9399	-32.0435	35.0952
0.0951	-30.5176	-4.57764	4.57764	48.8281	-54.9316	4.57764	50.354	-61.0352	-10.6812	25.9399	82.3975	59.5093
0.0952	-38.147	61.0352	-9.15527	74.768	-6.10352	62.561	21.3623	48.8281	-18.3105	-67.1387	47.3022	-4.57764
0.0953	-61.0352	-21.3623	-50.354	-30.5175	19.8364	0	0	15.2588	-12.207	-36.6211	12.207	-7.62939
0.0954	27.4658	-48.8281	-12.207	-86.9751	53.4058	-7.62939	30.5176	-12.207	24.4141	50.354	-53.4058	-62.561
0.0955	12.207	3.05176	-9.15527	-9.15527	15.2588	-16.7847	6.10352	-9.15527	-16.7847	42.7246	-41.1987	-13.7329
0.0956	-36.6211	-9.15527	-4.57764	-47.3022	12.207	-16.7847	-54.9316	-42.7246	-6.10352	24.4141	-12.207	9.15527
0.0957	-12.207	7.62939	28.9917	-67.1386	9.15527	27.4658	24.4141	10.6812	-36.6211	4.57764	-18.3105	-35.0952
0.0958	-38.147	-39.6729	18.3105	-4.57764	-7.62939	44.2505	1.52588	16.7847	18.3105	3.05176	32.0435	7.62939
0.0959	73.2422	12.207	-64.0869	15.2588	9.15527	3.05176	-27.4658	9.15524	-9.15527	18.3105	85.4492	-38.147
0.096	-38.147	-4.57764	-50.354	-16.7847	18.3105	12.207	-15.2588	-53.4057	-13.7329	-27.4658	-12.207	-25.9399
0.0961	-74.768	-42.7246	-71.7163	-15.2588	15.2588	-42.7246	83.9233	47.3022	21.3623	-44.2505	-39.6729	21.3623
0.0962	-33.5693	-56.4575	-57.9834	15.2588	-15.2588	-13.7329	30.5176	54.9316	48.8281	41.1987	-18.3105	22.8882
0.0963	-18.3105	-32.0435	-22.8882	6.10352	-33.5693	12.207	-9.15527	15.2588	54.9316	3.05176	-16.7847	-6.10352
0.0964	-44.2505	42.7246	-4.57764	-30.5176	7.62939	35.0952	-51.8799	-105.286	-24.414	-30.5176	57.9834	6.10352
0.0965	19.8364	19.8364	-38.147	-22.8882	-38.1469	48.8281	22.8882	-90.0269	-41.1987	-28.9917	4.57764	-51.8799
0.0966	0	-74.768	-50.354	16.7847	-64.0869	21.3623	42.7246	45.7764	-48.8281	25.9399	30.5176	-28.9917
0.0967	-57.9834	-83.9233	-3.05176	-10.6812	30.5175	-39.6729	-18.3105	99.1821	41.1987	4.57764	-96.1304	-71.7163
0.0968	-19.8364	-82.3975	7.62936	-38.1469	51.8799	-57.9834	22.8882	-15.2588	18.3105	-10.6812	-97.6563	-45.7764
0.0969	-54.9316	-47.3022	-3.05176	-38.1469	13.7329	4.57764	15.2588	-41.1987	-25.9399	-19.8364	4.57764	70.1904
0.097	-25.9399	39.6729	-28.9917	-16.7847	-47.3022	36.6211	12.207	-59.5092	1.52588	-7.62939	3.05176	6.10352
0.0971	22.8882	3.05176	-3.05176	-36.6211	-67.1386	-38.1469	-25.9399	18.3105	-10.6812	-19.8364	42.7246	-38.147
0.0972	-42.7246	-47.3022	-61.0352	3.05176	13.7329	-18.3105	-83.9233	48.8281	3.05176	18.3105	16.7847	38.147
0.0973	-6.10352	-67.1387	-18.3105	33.5693	-53.4058	-7.62939	33.5693	-12.207	-32.0435	18.3105	42.7246	-33.5693
0.0974	-33.5693	7.62939	-28.9917	1.52588	-4.57764	-22.8882	22.8882	22.8882	-1.52588	1.52588	12.207	15.2588
0.0975	-51.8799	-6.10352	54.9316	-22.8882	27.4658	-13.7329	44.2505	38.147	42.7246	-48.8281	-73.2422	79.3457
0.0976	-33.5693	-1.52588	-1.52588	-12.207	9.15527	6.10352	-10.6812	9.15527	56.4575	28.9917	22.8882	21.3623
0.0977	-27.4658	27.4658	-41.1987	-33.5693	16.7847	25.9399	-61.0351	10.6812	12.207	33.5693	44.2505	-33.5693
0.0978	13.7329	-93.0786	-67.1387	-38.1469	56.4575	-21.3623	-36.6211	28.9917	18.3105	-13.7329	47.3022	-16.7847
0.0979	21.3623	-74.768	-21.3623	-30.5176	76.2939	-27.4658	16.7847	-50.354	15.2588	9.15527	28.9917	-41.1987
0.098	15.2588	-56.4575	48.8281	-7.62939	-61.0352	15.2588	67.1387	15.2588	-22.8882	16.7847	-19.8364	22.8882
0.0981	-47.3022	41.1987	28.9917	38.1469	-6.10352	41.1987	1.52588	57.9834	-9.15527	-35.0952	-12.207	30.5176
0.0982	-90.0269	-30.5176	-10.6812	-18.3105	36.6211	6.10352	-27.4658	21.3623	53.4058	-74.7681	21.3623	47.3022
0.0983	-22.8882	9.15527	-57.9834	-67.1386	51.8799	15.2588	3.05176	27.4658	24.4141	-38.147	-7.62939	21.3623
0.0984	13.7329	4.57764	-67.1386	27.4658	-33.5693	33.5693	9.15527	30.5176	-42.7246	35.0952	-16.7847	-36.6211
0.0985	35.0952	-48.8281	-4.57764	-25.9399	-15.2588	-41.1987	-62.561	-36.6211	-44.2505	39.6729	-15.2588	-73.2422
0.0986	-109.863	-30.5176	19.8364	7.62939	21.3623	-65.6128	27.4658	-62.561	-21.3623	1.52588	-7.62939	-9.15527
0.0987	-91.5527	-144.958	50.354	-7.62939	-18.3105	18.3105	51.8799	-22.8882	-45.7764	7.62939	1.52588	65.6128
0.0988	106.811	13.7329	-24.4141	-9.15527	-21.3623	47.3022	4.57764	44.2505	38.147	-28.9917	-18.3105	51.8799
0.0989	-57.9834	39.6728	13.7329	-15.2588	-4.57761	9.15527	-10.6812	59.5093	53.4058	-47.3022	3.05176	19.8364
0.099	-27.4658	-103.76	-9.15527	-71.7163	19.8364	-6.10352	-21.3623	19.8364	-1.52588	57.9834	-3.05176	-32.0435
0.0991	6.10352	-42.7246	10.6811	32.0434	13.7329	-79.3457	-3.05176	-22.8882	-71.7163	100.708	19.8364	-54.9316
0.0992	-35.0952	-21.3623	-41.1987	-129.7	-4.57764	-16.7847	42.7246	13.7329	-19.8364	13.7329	-33.5693	32.0435
0.0993	-10.6812	-70.1904	47.3022	-51.8799	-3.05176	-80.8716	24.4141	-16.7847	25.9399	-50.354	-12.207	10.6812
0.0994	-36.6211	10.6812	16.7846	19.8364	9.15527	62.561	27.4658	-38.147	21.3623	1.52588	33.5693	48.8281
0.0995	1.52588	83.9233	-38.147	41.1987	-54.9316	-51.8799	3.05176	22.8882	-99.1821	-3.05176	25.9399	-1.52588
0.0996	-38.1469	41.1987	-41.1987	7.62936	47.3022	-36.6211	41.1987	-39.6728	-33.5693	9.15527	-30.5176	-119.019
0.0997	-28.9917	-102.234	-36.6211	-79.3457	-7.62939	-82.3974	73.2422	-24.4141	64.0869	-35.0952	-28.9917	-3.05176
0.0998	-7.62939	-57.9834	-24.414	-12.207	1.52588	-83.9233	-24.4141	-1.52588	51.8799	18.3105	-76.2939	1.52588
0.0999	-1.52588	1.52588	28.9917	30.5175	-39.6729	6.10352	-12.207	-83.9233	97.6563	-74.768	-1.52588	-10.6812
0.1	-9.15527	-1.52588	47.3022	24.4141	-36.6211	48.8281	-1.52588	-6.10352	-21.3623	-111.389	19.8364	35.0952
0.1001	21.3623	30.5175	3.05176	30.5175	62.561	38.147	33.5693	16.7847	64.0869	13.7329	35.0952	-47.3022
0.1002	-32.0435	12.207	-42.7246	25.9399	-9.15524	24.4141	18.3105	99.1821	-1.52588	-15.2588	-1.52588	-35.0952
0.1003	-9.15527	-51.8799	-120.544	-3.05176	36.6211	-1.52588	-68.6646	3.05176	-7.62939	-25.9399	22.8882	-32.0435
0.1004	-24.414	-38.147	-1.52588	-44.2505	-18.3105	-35.0952	48.8281	-36.6211	19.8364	36.6211	-71.7163	-38.147
0.1005	-25.9399	-10.6812	-13.7329	32.0434	-44.2505	-47.3022	47.3022	4.57764	-18.3105	15.2588	-106.811	12.207
0.1006	15.2588	19.8364	-19.8364	4.57764	-33.5693	35.0952	-68.6645	-18.3105	-6.10352	7.62939	12.207	-32.0435
0.1007	-13.7329	-22.8882	27.4658	-24.4141	-42.7246	100.708	-51.8799	-67.1387	-30.5175	-24.4141	53.4058	-59.5093
0.1008	-6.10352	-27.4658	-47.3022	6.10352	28.9917	-15.2588	-16.7847	-6.10352	21.3623	-67.1387	91.5527	-7.62939
0.1009	-50.354	-56.4575	-74.768	12.207	22.8882	-4.57761	68.6646	54.9316	-39.6729	-1.52588	-25.9399	-13.7329
0.101	-24.414	-12.207	19.8364	-35.0952	7.62939	-42.7246	6.10352	44.2505	7.62939	-25.9399	-53.4058	-35.0952
0.1011	-39.6729	-22.8882	0	-44.2505	21.3623	-30.5176	-1.52588	30.5176	6.10352	-18.3105	-1.52588	-15.2588
0.1012	-22.8882	-4.57764	30.5175	4.57764	-19.8364	32.0434	45.7763	-13.7329	33.5693	47.3022	18.3105	-16.7847
0.1013	0	41.1987	-22.8882	15.2588	-19.8364	96.1303	-27.4658	-24.4141	-53.4058	-35.0952	21.3623	-22.8882
0.1014	-35.0952	47.3022	-47.3022	9.15527	-21.3623	18.3105	-13.7329	-6.10352	-18.3105	-32.0435	39.6729	3.05176
0.1015	47.3022	-148.01	51.8799	-10.6812	6.10352	-12.207	13.7329	25.9399	-15.2588	-41.1987	-13.7329	-28.9917
0.1016	-33.5693	-74.7681	15.2588	-18.3105	7.62939	-44.2505	64.0869	24.4141	21.3623	-16.7847	-65.6128	30.5176
0.1017	28.9917	77.8198	-16.7847	-1.52588	146.484	15.2588	-33.5693	-48.8281	0	-6.10352	-4.57764	12.207
0.1018	-132.751	32.0435	-86.9751	-183.105	67.1387	-22.8882	-90.0268	-18.3105	-25.9399	-51.8799	-24.4141	1.52588
0.1019	-7.62939	39.6729	-21.3623	-41.1987	-148.01	-33.5693	44.2505	83.9233	13.7329	-38.147	3.05176	6.10352
0.102	10.6812	-7.62939	-56.4575	-65.6128	-57.9834	74.768	-164.795	53.4057	-56.4575	-25.9399	76.2939	65.6128
0.1021	32.0435	-4.57761	7.62939	30.5175	-10.6812	-64.0869	-54.9316	-94.6045	-70.1904	57.9834	134.277	-32.0435
0.1022	-12.207	-21.3623	28.9917	38.1469	51.8799	97.6562	48.8281	10.6812	-28.9917	-224.304	-19.8364	-1.52588
0.1023	-9.15527	-57.9834	-16.7846	42.7246	0	-10.6812	97.6562	70.1904	-38.147	-30.5176	91.5527	1.52588
0.1024	-109.863	38.147	39.6729	15.2588	-93.0786	-24.414	9.15527	59.5093	13.7329	3.05176	-71.7163	96.1304
0.1025	-15.2588	18.3105	-45.7763	-70.1904	-35.0952	21.3623	-103.76	-10.6812	59.5092	42.7246	18.3105	28.9917
0.1026	6.10352	13.7329	7.62939	4.57764	50.354	-15.2588	-54.9316	-38.1469	-48.8281	36.6211	68.6645	-24.4141
0.1027	-47.3022	-35.0952	-50.354	-13.7329	16.7847	-7.62939	38.147	-38.147	-70.1904	68.6646	28.9917	-36.6211
0.1028	36.6211	-100.708	9.15527	54.9316	-15.2588	-39.6728	28.9917	-18.3105	1.52588	10.6812	-18.3105	62.561
0.1029	-35.0952	9.15527	77.8198	19.8364	-4.57764	-57.9834	-30.5176	-7.62939	-15.2588	1.52588	-16.7847	39.6729
0.103	-44.2505	24.4141	-15.2588	-33.5693	12.207	41.1987	-1.52588	-50.354	22.8882	13.7329	36.6211	-6.10352
0.1031	-41.1987	1.52588	-15.2588	-16.7846	-36.6211	41.1987	4.57764	-3.05176	28.9917	9.15527	18.3105	76.2939
0.1032	-27.4658	12.207	-28.9917	9.15527	-53.4057	-3.05176	-47.3022	27.4658	-9.15527	-59.5093	-32.0435	9.15527
0.1033	64.0869	-44.2505	-10.6812	-27.4658	-10.6812	-32.0435	-4.57764	-24.4141	28.9917	80.8716	-35.0952	-109.863
0.1034	-42.7246	-32.0435	-3.05176	-6.10352	18.3105	-3.05176	19.8364	-42.7246	-42.7246	83.9233	25.9399	4.57764
0.1035	6.10352	-70.1904	13.7329	-7.62939	-18.3105	-21.3623	39.6728	-39.6729	-50.354	-28.9917	-25.9399	-12.207
0.1036	6.10352	6.10352	79.3457	-50.354	-42.7246	-27.4658	22.8882	12.207	21.3623	-44.2505	0	80.8716
0.1037	-28.9917	7.62939	-15.2588	6.10352	-25.9399	21.3623	-12.207	25.9399	0	-62.561	47.3022	-15.2588
0.1038	18.3105	-25.9399	-102.234	33.5693	35.0952	50.354	38.147	-24.414	-50.354	7.62939	-6.10352	-39.6729
0.1039	-7.62939	6.10352	-24.4141	-10.6811	16.7846	-9.15527	-35.0952	-27.4658	-16.7847	-3.05176	-39.6729	-16.7847
0.104	-25.9399	-35.0952	41.1987	-50.354	-30.5175	-36.6211	-18.3105	-15.2588	-35.0952	-3.05176	-19.8364	13.7329
0.1041	16.7847	-56.4575	-4.57764	44.2505	-28.9917	-33.5693	35.0952	-4.57764	-16.7847	47.3022	-15.2588	-13.7329
0.1042	1.52588	12.207	-9.15527	48.8281	-71.7163	53.4057	15.2588	-39.6729	16.7847	-21.3623	-36.6211	7.62939
0.1043	-25.9399	27.4658	47.3022	-21.3623	-9.15527	33.5693	-25.9399	47.3022	-15.2588	-54.9316	-32.0435	36.6211
0.1044	-50.354	-45.7763	-33.5693	-51.8799	53.4057	21.3623	1.52588	21.3623	4.57764	-15.2588	70.1904	3.05176
0.1045	-39.6729	-39.6729	-15.2588	-36.6211	50.354	-15.2588	27.4658	-12.207	-9.15527	47.3022	-48.8281	-99.1821
0.1046	12.207	-102.234	-42.7246	-13.7329	-22.8882	-41.1987	-1.52588	4.57764	45.7764	-24.4141	-80.8716	-7.62939
0.1047	-54.9316	-30.5176	-12.207	27.4658	-28.9917	-112.915	-47.3022	-105.286	-73.2422	13.7329	-54.9316	19.8364
0.1048	1.52588	28.9917	38.147	-32.0435	-24.4141	65.6128	-19.8364	-42.7246	-30.5176	10.6812	-16.7847	-25.9399
0.1049	4.57764	79.3457	0	3.05176	-36.6211	85.4492	-1.52588	12.207	-77.8198	-42.7246	48.8281	-12.207
0.105	-4.57764	-6.10352	-44.2505	-19.8364	-15.2588	18.3105	-27.4658	21.3623	22.8882	-39.6729	12.207	-4.57764
0.1051	-9.15527	-68.6645	-28.9917	-47.3022	-4.57764	-19.8364	1.52588	74.768	44.2505	6.10352	53.4058	-22.8882
0.1052	-53.4058	0	-18.3105	-6.10352	6.10352	-3.05176	9.15527	15.2588	33.5693	36.6211	-12.207	1.52588
0.1053	24.414	-50.354	-59.5092	-3.05176	-4.57764	-38.1469	4.57764	-79.3457	12.207	45.7764	-93.0786	-19.8364
0.1054	3.05176	-4.57764	27.4658	-53.4057	50.354	-1.52588	-33.5693	16.7847	13.7329	-27.4658	-54.9316	48.8281
0.1055	-25.9399	-7.62939	62.561	-7.62939	-45.7764	25.9399	-32.0435	-18.3105	19.8364	-61.0352	47.3022	-61.0352
0.1056	15.2588	19.8364	-13.7329	-3.05176	7.62939	51.8799	-15.2588	-33.5693	-27.4658	-9.15527	33.5693	-35.0952
0.1057	-18.3105	-30.5176	-7.62939	25.9399	7.62939	-22.8882	16.7847	-33.5693	-62.561	-7.62939	35.0952	-7.62939
0.1058	-30.5176	-71.7163	24.414	-6.10352	-15.2588	-1.52588	71.7163	47.3022	42.7246	-10.6812	-44.2505	-22.8882
0.1059	-28.9917	-93.0786	-9.15527	-1.52588	0	-18.3105	27.4658	38.147	-36.6211	-1.52588	-68.6646	-16.7847
0.106	-30.5176	-6.10352	-3.05176	-3.05176	24.414	35.0952	-33.5693	-35.0952	64.0869	-27.4658	6.10352	53.4058
0.1061	42.7246	57.9834	-33.5693	28.9917	-21.3623	16.7846	-68.6645	-50.354	7.62936	27.4658	38.147	38.147
0.1062	-7.62939	4.57764	-18.3105	-42.7246	-54.9316	15.2588	-6.10352	33.5693	-68.6645	-28.9917	61.0352	-15.2588
0.1063	-21.3623	9.15527	-22.8882	-9.15527	-12.207	28.9917	41.1987	15.2588	-27.4658	35.0952	-38.147	-35.0952
0.1064	13.7329	-27.4658	-18.3105	35.0952	71.7163	-83.9233	-33.5693	53.4057	-21.3623	-15.2588	-45.7764	-41.1987
0.1065	-16.7847	-28.9917	10.6811	-13.7329	13.7329	-38.147	15.2588	-24.4141	39.6729	-33.5693	-30.5176	16.7847
0.1066	-39.6729	-27.4658	-16.7847	-36.6211	-25.9399	64.0869	51.8799	25.9399	35.0952	-38.147	0	-21.3623
0.1067	-30.5176	25.9399	-47.3022	22.8882	22.8882	-24.4141	16.7847	28.9917	-9.15527	-38.147	22.8882	22.8882
0.1068	-44.2505	39.6728	-54.9316	-42.7246	-32.0435	-50.354	-97.6562	-21.3623	-24.4141	3.05176	13.7329	-38.147
0.1069	-148.01	-33.5693	22.8882	7.62939	21.3623	48.8281	-61.0351	-9.15527	-32.0435	56.4575	36.6211	-27.4658
0.107	-1.52588	-39.6729	45.7763	22.8882	36.6211	-21.3623	56.4575	-67.1386	-42.7246	-12.207	62.561	-50.354
0.1071	146.484	-22.8882	15.2588	27.4658	-4.57764	-9.15527	54.9316	10.6811	39.6729	-53.4057	-62.561	39.6729
0.1072	-41.1987	-30.5176	103.76	-51.8799	-42.7246	9.15527	24.4141	64.0869	67.1386	-39.6729	-16.7847	76.2939
0.1073	-33.5693	24.4141	38.147	39.6729	-4.57764	27.4658	-28.9917	19.8364	6.10352	-25.9399	68.6646	24.4141
0.1074	-24.4141	15.2588	77.8198	-62.561	-35.0952	-9.15527	-41.1987	-13.7329	-9.15527	47.3022	-1.52588	-1.52588
0.1075	0	-10.6812	-158.691	-80.8716	64.0869	-28.9917	-39.6729	-32.0435	13.7329	71.7163	-10.6812	-35.0952
0.1076	-22.8882	-82.3974	4.57764	0	32.0434	-135.803	61.0352	-57.9834	-9.15527	7.62939	33.5693	-45.7764
0.1077	12.207	-59.5092	18.3105	-47.3022	44.2505	-9.15527	19.8364	-21.3623	-35.0952	-6.10352	-22.8882	-13.7329
0.1078	13.7329	-57.9834	4.57764	45.7763	47.3022	36.6211	79.3457	6.10352	19.8364	-25.9399	-53.4058	68.6646
0.1079	-19.8364	32.0435	-39.6728	-18.3105	-24.414	-9.15527	-15.2588	7.62939	-67.1386	-80.8716	-48.8281	93.0786
0.108	-42.7246	6.10352	-1.52588	-28.9917	-62.561	-9.15527	3.05176	-91.5527	13.7329	44.2505	-18.3105	-61.0352
0.1081	-4.57764	-22.8882	-73.2422	-1.52588	-19.8364	-36.6211	-44.2505	128.174	27.4658	15.2588	-41.1987	-57.9834
0.1082	-1.52588	-30.5176	-62.561	1.52588	15.2588	-56.4575	-7.62939	-59.5092	16.7847	44.2505	3.05176	6.10352
0.1083	-53.4057	-9.15524	30.5176	7.62939	28.9917	-28.9917	12.207	-85.4492	-70.1904	53.4058	-44.2505	65.6128
0.1084	24.4141	32.0435	57.9834	3.05176	-70.1904	80.8716	39.6728	-39.6729	-32.0435	-132.751	54.9316	16.7846
0.1085	-38.147	39.6728	9.15527	9.15527	-35.0952	42.7246	35.0952	9.15527	-45.7764	-74.7681	-97.6562	120.544
0.1086	-24.4141	19.8364	-93.0786	28.9917	4.57764	12.207	-82.3974	-22.8882	-28.9917	-9.15527	-67.1387	6.10352
0.1087	-28.9917	13.7329	-25.9399	-10.6812	25.9399	1.52588	-50.354	-16.7847	47.3022	-4.57764	35.0952	-76.2939
0.1088	-45.7764	4.57764	-19.8364	-76.2939	7.62939	3.05176	-28.9917	12.207	-7.62939	57.9834	-32.0435	-79.3457
0.1089	9.15527	-73.2422	-6.10352	-13.7329	-1.52588	-47.3022	35.0952	-21.3623	-22.8882	4.57764	-94.6045	-59.5092
0.109	9.15527	9.15524	-10.6812	-25.9399	4.57764	-50.354	73.2422	7.62939	-1.52588	-16.7847	-10.6812	4.57764
0.1091	3.05176	-13.7329	36.6211	25.9399	-32.0434	65.6128	-36.6211	-61.0352	7.62939	0	126.648	-10.6812
0.1092	-35.0952	41.1987	-22.8882	22.8882	22.8882	102.234	-15.2588	-4.57764	-44.2505	-21.3623	44.2505	-19.8364
0.1093	-47.3022	6.10352	-47.3022	10.6812	41.1987	15.2588	-1.52588	61.0351	-93.0786	-70.1904	-54.9316	21.3623
0.1094	-39.6728	-41.1987	-21.3623	-47.3022	1.52588	-57.9834	32.0435	22.8882	102.234	33.5693	-117.493	-56.4575
0.1095	-61.0351	-30.5176	13.7329	-54.9316	-7.62936	-62.561	-18.3105	-27.4658	33.5693	61.0351	-15.2588	-21.3623
0.1096	-27.4658	18.3105	-13.7329	-25.9399	15.2588	-19.8364	-32.0434	-51.8799	-54.9316	4.57764	13.7329	16.7847
0.1097	33.5693	-12.207	16.7847	-13.7329	-13.7329	0	6.10352	-38.147	-38.147	-16.7847	22.8882	16.7847
0.1098	22.8882	50.354	12.207	-19.8364	-38.1469	6.10352	-16.7847	-16.7847	-42.7246	-22.8882	10.6812	-32.0435
0.1099	48.8281	38.1469	12.207	7.62939	7.62939	59.5093	30.5176	51.8799	-15.2588	-33.5693	39.6729	-51.8799
0.11	-50.354	35.0952	-57.9834	-47.3022	111.389	-1.52588	0	65.6128	-10.6812	-7.62939	-24.4141	7.62939
0.1101	112.915	-71.7163	64.0869	-80.8716	4.57764	-144.958	10.6812	-32.0435	67.1387	36.6211	-76.2939	47.3022
0.1102	-9.15527	51.8799	33.5693	32.0435	-47.3022	21.3623	21.3623	54.9316	59.5092	13.7329	-15.2588	-22.8882
0.1103	-7.62939	38.147	-38.147	-6.10352	-25.9399	146.484	-32.0435	-7.62939	19.8364	-15.2588	27.4658	7.62939
0.1104	15.2588	41.1987	-25.9399	30.5176	-13.7329	10.6811	-44.2505	-85.4492	-57.9834	16.7847	119.019	-32.0435
0.1105	10.6812	39.6728	-7.62936	6.10352	16.7846	50.354	83.9233	-12.207	122.07	82.3974	27.4658	-24.4141
0.1106	-28.9917	-22.8882	-24.4141	-27.4658	16.7847	13.7329	21.3623	3.05176	-73.2422	-56.4575	3.05176	-41.1987
0.1107	-28.9917	-103.76	-57.9834	19.8364	62.561	-44.2505	45.7764	10.6812	4.57764	45.7764	-62.561	35.0952
0.1108	-73.2422	-53.4058	-33.5693	13.7329	21.3623	-28.9917	3.05176	6.10352	16.7847	-39.6729	-24.4141	50.354
0.1109	35.0952	19.8364	-39.6728	-16.7847	-42.7246	94.6045	-27.4658	-42.7246	22.8882	-44.2505	-54.9316	19.8364
0.111	39.6729	62.561	30.5176	-64.0869	-42.7246	62.561	-48.8281	-39.6729	10.6812	16.7847	74.7681	9.15527
0.1111	-4.57761	-22.8882	-47.3022	-44.2505	-6.10352	-44.2505	-4.57764	32.0435	-28.9917	7.62939	10.6812	-50.354
0.1112	30.5175	-74.768	-48.8281	25.9399	-24.414	-39.6729	36.6211	-7.62939	-38.147	18.3105	-18.3105	-32.0435
0.1113	-76.2939	-82.3974	99.1821	45.7764	-33.5693	7.62939	-3.05176	22.8882	41.1987	-19.8364	28.9917	-21.3623
0.1114	-9.15527	3.05176	33.5693	21.3623	50.354	-28.9917	24.4141	22.8882	21.3623	-16.7847	-3.05176	27.4658
0.1115	-24.4141	51.8799	-54.9316	-4.57764	-6.10352	12.207	-4.57764	-41.1987	-3.05176	-1.52588	-102.234	27.4658
0.1116	-88.5009	7.62939	1.52588	-97.6562	-53.4057	18.3105	21.3623	33.5693	30.5176	13.7329	4.57764	22.8882
0.1117	16.7847	-38.1469	-57.9834	9.15527	6.10352	-35.0952	-65.6128	-21.3623	-3.05176	56.4575	54.9316	-50.354
0.1118	12.207	-36.6211	-39.6728	3.05176	13.7329	-44.2505	-21.3623	-38.1469	-64.0869	10.6812	24.4141	-33.5693
0.1119	25.9399	-19.8364	-15.2588	-42.7246	15.2588	22.8882	102.234	-48.8281	3.05176	-35.0952	-32.0435	-39.6729
0.112	-50.354	-21.3623	79.3457	7.62939	-73.2422	13.7329	48.8281	3.05176	19.8364	-39.6729	-45.7764	16.7847
0.1121	-85.4492	7.62939	-19.8364	33.5693	-42.7246	16.7847	-16.7846	74.7681	48.8281	3.05176	-71.7163	68.6646
0.1122	1.52588	44.2505	-90.0268	53.4058	32.0434	9.15527	-86.9751	-16.7847	53.4057	-48.8281	51.8799	0
0.1123	-13.7329	41.1987	-33.5693	-59.5092	-21.3623	-22.8882	1.52588	-70.1904	-56.4575	-27.4658	18.3105	-38.147
0.1124	-19.8364	-61.0351	-18.3105	-13.7329	-25.9399	1.52588	27.4658	-21.3623	1.52588	42.7246	-41.1987	-67.1387
0.1125	6.10349	-54.9316	-1.52588	53.4057	21.3623	-28.9917	28.9917	53.4057	-21.3623	32.0435	3.05176	-45.7764
0.1126	-15.2588	-4.57764	3.05176	-67.1386	-3.05176	-39.6728	35.0952	-30.5176	-54.9316	-7.62939	19.8364	27.4658
0.1127	-70.1904	18.3105	39.6728	-30.5176	-74.768	57.9834	6.10352	-27.4658	30.5176	-82.3974	54.9316	16.7847
0.1128	-64.0869	13.7329	24.4141	-53.4057	-33.5693	16.7847	35.0952	62.561	25.9399	-70.1904	-12.207	30.5176
0.1129	-65.6128	-10.6811	-62.561	-25.9399	45.7763	-24.4141	-30.5176	59.5093	16.7847	0	-33.5693	-57.9834
0.113	-15.2588	-10.6812	-56.4575	-21.3623	-3.05176	-16.7846	-56.4575	-13.7329	6.10352	15.2588	-27.4658	-94.6045
0.1131	36.6211	-18.3105	45.7763	-36.6211	-4.57764	-27.4658	7.62939	-45.7764	3.05176	27.4658	-25.9399	-4.57764
0.1132	33.5693	-22.8882	41.1987	16.7847	-27.4658	-30.5175	48.8281	22.8882	-19.8364	-12.207	-10.6812	19.8364
0.1133	-13.7329	-3.05176	-47.3022	6.10352	12.207	32.0435	24.414	-50.354	-6.10352	-28.9917	-16.7847	12.207
0.1134	-9.15527	48.8281	-13.7329	-6.10352	-39.6729	65.6128	-4.57764	28.9917	-62.561	-57.9834	-1.52588	-51.8799
0.1135	-4.57764	6.10352	-73.2422	-42.7246	-13.7329	-24.4141	9.15527	28.9917	-33.5693	-22.8882	-33.5693	25.9399
0.1136	-12.207	16.7847	-61.0351	-30.5175	59.5092	-21.3623	-44.2505	3.05176	-21.3623	47.3022	-57.9834	-33.5693
0.1137	28.9917	-6.10352	-33.5693	-6.10352	33.5693	-36.6211	-13.7329	-16.7847	24.4141	-30.5176	13.7329	-59.5093
0.1138	-9.15527	-32.0435	73.2422	-74.768	-30.5175	-35.0952	65.6128	-57.9834	-6.10352	25.9399	-71.7163	13.7329
0.1139	13.7329	-42.7246	-45.7764	-25.9399	-44.2505	4.57764	-9.15527	-6.10352	-3.05176	4.57764	15.2588	3.05176
0.114	4.57764	41.1987	-15.2588	47.3022	22.8882	38.147	-24.4141	33.5693	-30.5176	-39.6729	32.0435	13.7329
0.1141	-38.147	64.0869	-3.05176	-3.05176	0	47.3022	39.6729	1.52588	-7.62936	-13.7329	13.7329	-4.57764
0.1142	-50.354	-21.3623	-15.2588	12.207	12.207	-4.57764	32.0435	41.1987	18.3105	3.05176	10.6812	-51.8799
0.1143	-15.2588	-45.7764	-67.1386	-3.05176	12.207	-64.0869	-4.57764	36.6211	39.6729	47.3022	-45.7764	6.10352
0.1144	-6.10349	-33.5693	-33.5693	10.6811	44.2505	-77.8198	4.57764	12.207	7.62939	42.7246	-30.5176	-6.10352
0.1145	-12.207	38.1469	-13.7329	-4.57764	-51.8799	30.5175	-48.8281	-22.8882	-35.0952	47.3022	-16.7847	41.1987
0.1146	9.15527	-16.7847	35.0952	-59.5092	-61.0351	45.7764	10.6812	33.5693	-42.7246	12.207	36.6211	7.62939
0.1147	-7.62939	-57.9834	-24.4141	68.6645	42.7246	6.10352	35.0952	22.8882	30.5176	-1.52588	3.05176	-4.57764
0.1148	-61.0351	19.8364	-12.207	12.207	38.1469	0	-16.7847	-27.4658	-25.9399	-4.57764	41.1987	-9.15527
0.1149	-1.52588	-24.414	-15.2588	-6.10352	6.10352	-13.7329	18.3105	28.9917	3.05176	-19.8364	-9.15527	-27.4658
0.115	6.10352	-51.8799	-41.1987	-4.57764	45.7764	-59.5093	6.10352	24.4141	-10.6812	12.207	-91.5527	7.62939
0.1151	1.52588	-24.4141	24.4141	3.05173	-7.62939	9.15527	-9.15527	-24.4141	39.6729	13.7329	-16.7847	42.7246
0.1152	-97.6563	27.4658	-13.7329	15.2588	-35.0952	18.3105	-16.7846	-24.4141	47.3022	3.05176	28.9917	36.6211
0.1153	0	70.1904	-15.2588	-18.3105	-54.9316	21.3623	-77.8198	-50.354	-42.7246	12.207	53.4058	-56.4575
0.1154	53.4058	-25.9399	-39.6728	1.52588	25.9399	73.2422	45.7764	-9.15527	-41.1987	-71.7163	-3.05176	-32.0435
0.1155	19.8364	-137.329	33.5693	-48.8281	42.7246	-68.6646	109.863	22.8882	12.207	-47.3022	-18.3105	6.10352
0.1156	-39.6728	-28.9917	154.114	-7.62936	7.62939	-36.6211	-27.4658	50.354	3.05176	15.2588	-35.0952	27.4658
0.1157	-41.1987	41.1987	32.0435	1.52588	28.9917	-6.10352	6.10352	-24.4141	64.0869	-28.9917	-73.2422	24.4141
0.1158	-19.8364	3.05176	47.3022	-39.6729	-28.9917	51.8799	-27.4658	-27.4658	6.10352	-39.6729	44.2505	-3.05176
0.1159	-50.354	-6.10352	-47.3022	-47.3022	-68.6645	-44.2505	-21.3623	24.4141	-42.7246	-27.4658	0	-13.7329
0.116	-3.05176	-32.0434	-28.9917	12.207	91.5527	-19.8364	-1.52588	-19.8364	-4.57764	32.0435	-47.3022	-73.2422
0.1161	48.8281	-48.8281	-10.6811	73.2422	77.8198	-4.57764	77.8198	-36.6211	-1.52588	-7.62939	67.1387	-7.62939
0.1162	-3.05176	-30.5175	-21.3623	-9.15527	-10.6812	12.207	181.58	-97.6562	28.9917	-41.1987	-18.3105	-19.8364
0.1163	-18.3105	24.4141	-1.52588	-28.9917	-106.811	4.57764	65.6128	15.2588	39.6728	-35.0952	-28.9917	44.2505
0.1164	-41.1987	-36.6211	-33.5693	-7.62939	-47.3022	-19.8364	-161.743	-70.1904	38.147	38.147	-25.9399	12.207
0.1165	-9.15527	-3.05176	-47.3022	-12.207	-24.4141	15.2588	-48.8281	6.10352	-13.7329	-105.286	25.9399	-30.5176
0.1166	27.4658	-24.414	3.05176	-7.62939	45.7763	-9.15527	-35.0952	-30.5176	-41.1987	76.2939	76.2939	-68.6646
0.1167	21.3623	1.52588	18.3105	36.6211	13.7329	-38.1469	35.0952	-1.52588	-100.708	-77.8198	28.9917	0
0.1168	24.414	-36.6211	45.7763	36.6211	1.52588	-15.2588	56.4575	-35.0952	12.207	-7.62939	-70.1904	-146.484
0.1169	-12.207	-48.8281	-13.7329	-45.7763	-15.2588	28.9917	27.4658	53.4058	24.4141	-47.3022	-9.15527	111.389
0.117	-42.7246	45.7764	10.6812	-70.1904	-35.0952	-51.8799	16.7847	9.15527	19.8364	-30.5176	6.10352	160.217
0.1171	-16.7847	56.4575	-47.3022	-41.1987	-12.207	1.52588	-62.561	-21.3623	-6.10352	21.3623	-33.5693	-47.3022
0.1172	19.8364	-19.8364	-39.6729	10.6812	47.3022	-33.5693	-19.8364	21.3623	-22.8882	7.62939	13.7329	-36.6211
0.1173	-7.62939	-33.5693	16.7847	-18.3105	16.7847	-56.4575	18.3105	-6.10352	-28.9917	44.2505	4.57764	-53.4058
0.1174	-3.05176	6.10352	61.0351	-15.2588	-38.1469	-25.9399	-41.1987	-15.2588	-1.52588	3.05176	24.4141	35.0952
0.1175	-13.7329	-35.0952	18.3105	18.3105	-50.354	-21.3623	-7.62939	-42.7246	-19.8364	-38.1469	-16.7847	61.0352
0.1176	-9.15527	77.8198	0	6.10352	-19.8364	-16.7847	41.1987	-36.6211	-45.7764	-65.6128	82.3975	-3.05176
0.1177	-24.4141	-9.15524	-53.4058	-36.6211	39.6729	50.354	47.3022	22.8882	15.2588	-45.7764	50.354	-45.7764
0.1178	-64.0869	-91.5527	-53.4057	-59.5092	-4.57764	6.10352	-35.0952	18.3105	-15.2588	80.8716	-70.1904	-13.7329
0.1179	33.5693	-38.1469	-82.3974	47.3022	16.7847	-25.9399	-24.414	16.7847	-27.4658	71.7163	4.57764	-53.4058
0.118	-56.4575	-25.9399	38.147	-18.3105	21.3623	-45.7764	-6.10352	-61.0352	-9.15527	28.9917	-24.414	-56.4575
0.1181	22.8882	21.3623	80.8716	13.7329	-61.0352	24.4141	39.6728	-3.05176	-38.147	-9.15527	6.10352	21.3623
0.1182	71.7163	-42.7246	106.812	7.62939	10.6812	13.7329	64.0869	57.9834	-15.2588	-71.7163	-33.5693	115.967
0.1183	-36.6211	91.5527	-18.3105	21.3623	21.3623	62.561	-22.8882	-50.354	-3.05176	-9.15527	36.6211	-42.7246
0.1184	-122.07	-3.05176	-93.0786	-99.1821	88.5009	13.7329	-112.915	9.15527	-21.3623	1.52588	45.7764	-19.8364
0.1185	0	-137.329	-41.1987	39.6728	45.7764	-35.0952	56.4575	73.2422	42.7246	24.4141	-70.1904	1.52588
0.1186	-24.414	-77.8198	85.4492	-173.95	-25.9399	120.544	71.7163	21.3623	-51.8799	-35.0952	-86.9751	-38.147
0.1187	27.4658	-19.8364	21.3623	0	50.354	-44.2505	-64.0869	-57.9834	-4.57764	19.8364	111.389	-9.15527
0.1188	7.62939	57.9834	10.6812	33.5693	-4.57764	-6.10352	-143.433	-38.147	163.269	3.05176	47.3022	64.0869
0.1189	27.4658	33.5693	-10.6812	-15.2588	-3.05176	47.3022	30.5175	97.6562	-62.561	1.52588	-74.7681	-4.57764
0.119	-35.0952	-16.7847	-59.5092	77.8198	16.7847	-4.57764	10.6812	76.2939	24.4141	-4.57764	-36.6211	-38.147
0.1191	-42.7246	3.05176	-39.6728	25.9399	19.8364	3.05176	73.2422	74.768	80.8716	59.5093	-10.6812	-27.4658
0.1192	-9.15527	-53.4057	13.7329	-7.62939	-7.62939	-10.6812	-7.62939	-9.15527	94.6045	38.147	0	54.9316
0.1193	-30.5176	-51.8799	-15.2588	-50.354	-21.3623	-65.6128	-7.62939	3.05176	-44.2505	42.7246	19.8364	16.7847
0.1194	1.52588	0	18.3105	-6.10352	-30.5175	1.52588	1.52588	-13.7329	-25.9399	-30.5176	-4.57764	-56.4575
0.1195	-18.3105	25.9399	27.4658	-12.207	-33.5693	105.286	-38.147	-33.5693	9.15527	-85.4492	38.147	-30.5176
0.1196	33.5693	-44.2505	16.7847	-9.15527	-7.62939	16.7847	-15.2588	-3.05176	-33.5693	-3.05176	28.9917	-70.1904
0.1197	-44.2505	-77.8198	-38.1469	0	-1.52588	-18.3105	65.6128	24.414	-4.57764	-38.147	-19.8364	-86.9751
0.1198	-15.2588	-13.7329	7.62939	-21.3623	3.05176	0	67.1387	1.52588	85.4492	-9.15527	-42.7246	7.62939
0.1199	-10.6812	-12.207	-27.4658	15.2588	16.7847	1.52588	-41.1987	-1.52588	80.8716	-3.05176	-41.1987	61.0352
0.12	-4.57764	-30.5176	-22.8882	-61.0351	-41.1987	3.05176	-36.6211	-9.15527	-21.3623	16.7847	-38.147	56.4575
0.1201	-18.3105	27.4658	-71.7163	12.207	-65.6128	18.3105	-30.5176	-7.62939	-15.2588	13.7329	51.8799	-22.8882
0.1202	10.6812	24.4141	-13.7329	15.2588	-47.3022	15.2588	32.0435	57.9834	-9.15527	0	71.7163	1.52588
0.1203	-3.05176	4.57764	16.7847	-21.3623	16.7847	21.3623	1.52588	25.9399	-19.8364	16.7847	-47.3022	-10.6812
0.1204	-102.234	-32.0435	44.2505	41.1987	15.2588	-68.6646	35.0952	0	30.5176	33.5693	-28.9917	-7.62939
0.1205	-68.6645	-105.286	1.52588	22.8882	-4.57764	1.52588	16.7847	-1.52588	42.7246	-35.0952	-39.6729	-22.8882
0.1206	-3.05176	77.8198	-3.05176	-6.10352	-27.4658	70.1904	-79.3457	-27.4658	-3.05176	-19.8364	6.10352	-10.6812
0.1207	-10.6812	18.3105	-33.5693	-48.8281	-27.4658	21.3623	-48.8281	-33.5693	-39.6729	-18.3105	10.6812	-1.52588
0.1208	-71.7163	-21.3623	-68.6645	-45.7763	12.207	-41.1987	30.5176	-18.3105	-65.6128	15.2588	-4.57764	-102.234
0.1209	-7.62939	-93.0786	12.207	15.2588	54.9316	1.52588	-7.62939	-15.2588	-30.5176	44.2505	-36.6211	-67.1387
0.121	71.7163	-54.9316	54.9316	47.3022	51.8799	47.3022	3.05176	-33.5693	24.4141	-47.3022	24.4141	-9.15527
0.1211	7.62939	28.9917	15.2588	10.6812	-30.5176	-48.8281	57.9834	-24.414	-30.5176	-51.8799	-36.6211	114.441
0.1212	-39.6728	41.1987	-53.4057	-57.9834	-42.7246	3.05176	44.2505	7.62939	79.3457	-18.3105	-25.9399	45.7764
0.1213	-64.0869	-16.7847	-54.9316	-21.3623	-35.0952	32.0434	-21.3623	13.7329	38.147	1.52588	-4.57764	-36.6211
0.1214	-3.05176	-18.3105	-48.8281	-1.52585	-25.9399	-33.5693	-80.8716	-21.3623	3.05176	76.2939	6.10352	-21.3623
0.1215	1.52588	7.62936	-10.6811	-54.9316	38.1469	-7.62939	-1.52588	-86.9751	-76.2939	54.9316	19.8364	-91.5527
0.1216	41.1987	-57.9834	15.2588	-16.7846	-19.8364	-28.9917	85.4492	-25.9399	-16.7847	-30.5176	12.207	-12.207
0.1217	-21.3623	-97.6562	50.354	-22.8882	22.8882	6.10352	21.3623	82.3975	-21.3623	0	-10.6812	12.207
0.1218	-10.6812	-16.7846	15.2588	64.0869	16.7847	38.1469	47.3022	18.3105	33.5693	-24.4141	-21.3623	36.6211
0.1219	3.05176	41.1987	-24.414	-62.561	-41.1987	0	-39.6728	-4.57764	15.2588	-21.3623	-12.207	42.7246
0.122	-35.0952	51.8799	-103.76	-28.9917	41.1987	51.8799	-65.6128	0	-25.9399	-30.5176	15.2588	-82.3975
0.1221	0	-4.57764	1.52588	-13.7329	30.5175	-3.05176	-45.7764	21.3623	-28.9917	65.6128	0	-51.8799
0.1222	64.0869	-36.6211	27.4658	-36.6211	71.7163	-33.5693	-13.7329	-1.52588	-18.3105	53.4058	-54.9316	27.4658
0.1223	-7.62939	-9.15527	21.3623	-28.9917	-13.7329	-10.6812	44.2505	-24.4141	-1.52588	-39.6729	15.2588	0
0.1224	-4.57764	-10.6812	32.0434	56.4575	-53.4058	27.4658	12.207	-54.9316	65.6128	25.9399	16.7847	30.5176
0.1225	16.7847	-7.62936	-21.3623	-9.15527	-1.52588	21.3623	-57.9834	25.9399	-4.57764	-77.8198	45.7764	54.9316
0.1226	-36.6211	-42.7246	-67.1386	-1.52585	109.863	-76.2939	27.4658	-7.62939	-47.3022	-6.10352	-47.3022	-80.8716
0.1227	-22.8882	-35.0952	-53.4057	-48.8281	41.1987	-21.3623	-28.9917	0	68.6646	62.561	10.6812	-65.6128
0.1228	-3.05176	-35.0952	53.4057	-30.5175	-45.7763	-22.8882	-53.4057	-21.3623	-12.207	13.7329	-67.1387	22.8882
0.1229	16.7847	18.3105	1.52588	4.57764	0	-16.7847	24.414	-22.8882	-44.2505	-24.4141	-64.0869	4.57764
0.123	-3.05176	-7.62939	24.4141	35.0952	-96.1303	22.8882	24.414	-39.6729	-15.2588	-48.8281	56.4575	42.7246
0.1231	35.0952	19.8364	48.8281	51.8799	-28.9917	45.7763	-68.6646	42.7246	28.9917	-19.8364	24.4141	18.3105
0.1232	-7.62939	-38.1469	18.3105	-24.414	41.1987	77.8198	-47.3022	70.1904	-18.3105	30.5176	-1.52588	-70.1904
0.1233	-27.4658	-30.5176	-22.8882	1.52588	96.1303	-7.62939	10.6812	-28.9917	-36.6211	15.2588	-36.6211	-25.9399
0.1234	-85.4492	-68.6646	-7.62936	-42.7246	-22.8882	-44.2505	82.3975	-41.1987	50.354	3.05176	-48.8281	16.7847
0.1235	35.0952	-73.2422	24.4141	9.15527	-9.15527	-68.6645	3.05176	51.8799	56.4575	38.147	-42.7246	-10.6812
0.1236	-54.9316	-9.15524	16.7847	9.15524	-28.9917	22.8882	-4.57764	-45.7764	-22.8882	53.4058	-1.52588	36.6211
0.1237	157.165	51.8799	-39.6728	1.52588	25.9399	0	1.52588	-38.1469	-21.3623	-62.561	74.7681	-32.0435
0.1238	35.0952	-9.15527	-7.62939	-33.5693	12.207	39.6728	13.7329	-22.8882	-21.3623	-33.5693	39.6729	-16.7847
0.1239	-61.0352	-3.05176	-36.6211	1.52588	1.52588	-4.57764	10.6812	56.4575	21.3623	13.7329	-41.1987	-39.6729
0.124	-42.7246	74.768	88.501	15.2588	-9.15527	-103.76	-6.10352	32.0434	21.3623	-4.57764	-50.354	-15.2588
0.1241	-94.6045	28.9917	143.433	-15.2588	70.1904	-41.1987	-33.5693	-68.6646	25.9399	10.6812	-21.3623	-10.6812
0.1242	-53.4057	-1.52588	129.7	38.147	-48.8281	54.9316	1.52588	-28.9917	4.57764	-41.1987	12.207	4.57764
0.1243	21.3623	-24.4141	-3.05176	-80.8716	119.019	12.207	-28.9917	-15.2588	-25.9399	-39.6729	-41.1987	-6.10352
0.1244	39.6729	-24.414	-57.9834	50.354	50.354	-1.52588	64.0869	-19.8364	-30.5176	-13.7329	-4.57764	-61.0352
0.1245	-51.8799	0	28.9917	-7.62936	-56.4575	59.5093	61.0352	15.2588	13.7329	-18.3105	0	-21.3623
0.1246	-53.4058	-45.7763	6.10352	3.05176	32.0435	126.648	91.5527	-6.10352	51.8799	7.62939	-21.3623	-54.9316
0.1247	30.5175	19.8364	19.8364	-16.7846	-1.52588	12.207	25.9399	-51.8799	88.501	-30.5175	-73.2422	-1.52588
0.1248	-24.414	-42.7246	0	-22.8882	-93.0786	-7.62939	-19.8364	-38.147	-30.5175	-68.6645	-83.9233	47.3022
0.1249	-16.7847	18.3105	-33.5693	-9.15527	-16.7846	21.3623	-99.1821	-33.5693	100.708	71.7163	79.3457	50.354
0.125	3.05176	15.2588	-9.15527	7.62939	-18.3105	32.0434	-86.9751	-62.561	-74.7681	-112.915	103.76	-61.0351
0.1251	-16.7846	6.10352	-62.561	-16.7846	33.5693	77.8198	24.4141	22.8882	-22.8882	28.9917	155.64	-65.6128
0.1252	-41.1987	-71.7163	7.62939	24.4141	-9.15527	-59.5093	82.3974	91.5527	3.05176	-21.3623	-42.7246	7.62939
0.1253	50.354	-42.7246	19.8364	-22.8882	28.9917	25.9399	-25.9399	44.2505	-3.05176	-35.0952	-12.207	-51.8799
0.1254	35.0952	10.6811	-38.1469	-9.15527	-22.8882	-27.4658	0	32.0435	19.8364	-24.4141	79.3457	0
0.1255	0	13.7329	-39.6728	-44.2505	-45.7763	-48.8281	18.3105	-10.6812	-50.354	-1.52588	-44.2505	16.7847
0.1256	-48.8281	-4.57764	-28.9917	-47.3022	-4.57764	6.10352	-71.7163	-1.52588	30.5176	-7.62939	-36.6211	-38.147
0.1257	45.7763	-47.3022	-41.1987	16.7847	35.0952	-15.2588	-59.5092	44.2505	12.207	85.4492	24.4141	-33.5693
0.1258	30.5175	-42.7246	21.3623	24.414	47.3022	-1.52588	13.7329	-18.3105	-25.9399	-1.52588	10.6812	-33.5693
0.1259	-36.6211	-12.207	7.62939	-41.1987	-15.2588	-33.5693	61.0352	-15.2588	-42.7246	-54.9316	-36.6211	19.8364
0.126	-15.2588	-24.414	54.9316	-12.207	-21.3623	30.5176	21.3623	71.7163	41.1987	-62.561	-36.6211	82.3975
0.1261	-24.4141	12.207	-41.1987	10.6812	9.15524	4.57764	-57.9834	35.0952	6.10352	-61.0351	-1.52588	-13.7329
0.1262	-44.2505	12.207	-62.561	-39.6729	-21.3623	-15.2588	-41.1987	-15.2588	21.3623	-3.05176	15.2588	-22.8882
0.1263	-4.57764	-28.9917	44.2505	-19.8364	-1.52588	-38.1469	-25.9399	-22.8882	-25.9399	-4.57764	1.52588	-3.05176
0.1264	9.15527	50.354	0	4.57761	88.5009	-1.52588	21.3623	-10.6811	-22.8882	38.147	-1.52588	-90.0268
0.1265	51.8799	-21.3623	-12.207	1.52588	56.4575	12.207	41.1987	-4.57764	-22.8882	-13.7329	-48.8281	-47.3022
0.1266	-18.3105	7.62939	-68.6646	19.8364	-15.2588	4.57764	45.7763	-25.9399	-3.05176	-33.5693	-39.6728	41.1987
0.1267	-28.9917	-54.9316	80.8716	-32.0435	-4.57764	-25.9399	18.3105	-15.2588	-15.2588	-19.8364	0	61.0352
0.1268	-7.62939	192.261	-67.1386	15.2588	-53.4057	51.8799	-30.5175	-10.6812	-1.52588	-32.0435	28.9917	-39.6729
0.1269	-27.4658	1.52588	-97.6562	0	15.2588	-24.4141	48.8281	54.9316	-51.8799	39.6729	-10.6812	-45.7764
0.127	-15.2588	-85.4492	25.9399	-19.8364	-112.915	-67.1386	-41.1987	30.5175	-32.0435	57.9834	25.9399	-68.6646
0.1271	-10.6812	-45.7763	39.6728	6.10352	0	-27.4658	77.8198	-32.0435	88.5009	160.217	45.7763	47.3022
0.1272	0	57.9834	53.4058	45.7764	-4.57764	61.0351	13.7329	-4.57764	-36.6211	-94.6045	54.9316	-1.52588
0.1273	-16.7847	45.7763	-86.9751	7.62939	-16.7847	21.3623	41.1987	-15.2588	-28.9917	-41.1987	25.9399	-135.803
0.1274	-53.4057	-16.7847	-1.52588	-53.4057	-4.57764	50.354	56.4575	-12.207	12.207	-28.9917	1.52588	59.5092
0.1275	-45.7764	-74.768	-54.9316	0	33.5693	-18.3105	-65.6128	35.0952	19.8364	-16.7847	-32.0435	-47.3022
0.1276	-25.9399	1.52588	-10.6812	-4.57764	44.2505	-42.7246	-24.4141	-42.7246	15.2588	97.6562	-1.52588	-1.52588
0.1277	-15.2588	-6.10352	-9.15527	-7.62939	-51.8799	-32.0435	39.6728	-82.3974	-3.05176	15.2588	-18.3105	-19.8364
0.1278	13.7329	-28.9917	30.5176	-41.1987	6.10352	12.207	33.5693	-18.3105	0	-62.561	-35.0952	64.0869
0.1279	13.7329	27.4658	-22.8882	7.62939	-4.57764	18.3105	-62.561	-6.10352	-9.15527	41.1987	4.57764	27.4658
0.128	25.9399	48.8281	6.10352	45.7763	-3.05176	80.8716	-64.0869	19.8364	-67.1386	-18.3105	33.5693	-50.354
0.1281	-15.2588	10.6812	-13.7329	16.7847	-3.05176	13.7329	12.207	-4.57764	13.7329	-47.3022	25.9399	-10.6812
0.1282	-30.5176	-48.8281	-30.5176	-65.6128	22.8882	-76.2939	71.7163	19.8364	13.7329	1.52588	-97.6562	-7.62939
0.1283	-27.4658	-4.57761	0	-54.9316	1.52588	-64.0869	7.62939	9.15524	61.0352	47.3022	-32.0435	-44.2505
0.1284	-4.57764	6.10352	45.7764	18.3105	-33.5693	-12.207	-44.2505	-44.2505	-32.0435	24.4141	57.9834	77.8198
0.1285	-38.1469	45.7763	35.0952	-18.3105	-22.8882	30.5175	-16.7847	-56.4575	-70.1904	-3.05176	-10.6812	-10.6812
0.1286	19.8364	48.8281	35.0952	-54.9316	-32.0434	38.147	10.6812	-18.3105	-13.7329	13.7329	70.1904	-28.9917
0.1287	21.3623	28.9917	-67.1386	28.9917	-24.4141	-16.7847	-7.62939	41.1987	-45.7764	-18.3105	24.4141	-3.05176
0.1288	-73.2422	-80.8716	-59.5092	-32.0434	-70.1904	1.52588	35.0952	6.10352	-4.57764	-18.3105	-30.5176	47.3022
0.1289	-21.3623	-50.354	4.57764	-7.62939	39.6729	-30.5175	13.7329	-25.9399	24.4141	7.62939	-68.6645	4.57764
0.129	21.3623	-12.207	-3.05176	38.1469	16.7847	-15.2588	-64.0869	-44.2505	59.5093	-3.05176	-35.0952	-13.7329
0.1291	16.7846	-4.57764	-18.3105	0	-56.4575	51.8799	-42.7246	-25.9399	3.05173	-3.05176	28.9917	22.8882
0.1292	1.52588	-19.8364	-56.4575	-15.2588	-10.6812	93.0786	-41.1987	-10.6812	-12.207	6.10352	79.3457	48.8281
0.1293	-13.7329	-27.4658	-53.4057	-21.3623	-12.207	-27.4658	-32.0435	0	-56.4575	10.6812	28.9917	-24.4141
0.1294	-27.4658	-33.5693	-21.3623	16.7846	-22.8882	-16.7847	15.2588	16.7847	-38.147	6.10352	1.52588	-65.6128
0.1295	-50.354	-6.10352	-21.3623	4.57764	32.0435	13.7329	76.2939	53.4058	3.05176	-32.0435	-25.9399	-6.10352
0.1296	-67.1386	-74.7681	1.52588	-22.8882	41.1987	-36.6211	38.1469	21.3623	1.52588	-67.1386	-15.2588	24.4141
0.1297	21.3623	-10.6812	-54.9316	-42.7246	62.561	16.7847	10.6812	3.05176	-13.7329	12.207	-42.7246	-3.05176
0.1298	15.2588	7.62939	-53.4057	-76.2939	-41.1987	45.7763	-38.1469	-6.10352	-50.354	-10.6812	36.6211	-3.05176
0.1299	-16.7847	3.05176	4.57764	16.7847	-53.4057	74.768	-3.05176	-27.4658	-56.4575	21.3623	41.1987	-68.6646
0.13	44.2505	-45.7764	13.7329	-12.207	-1.52588	-12.207	51.8799	6.10352	-65.6128	-64.0869	-62.561	-45.7764
0.1301	13.7329	-51.8799	19.8364	90.0268	3.05176	-65.6128	0	56.4575	79.3457	18.3105	-10.6812	-28.9917
0.1302	-47.3022	-28.9917	9.15527	35.0952	-9.15527	-57.9834	-1.52588	-44.2505	6.10352	-1.52588	33.5693	64.0869
0.1303	6.10352	21.3623	4.57764	-47.3022	-30.5175	57.9834	-32.0435	10.6812	4.57764	-7.62939	10.6812	94.6045
0.1304	-27.4658	-21.3623	-56.4575	-25.9399	32.0435	-32.0435	13.7329	45.7764	25.9399	1.52588	3.05176	-39.6729
0.1305	-6.10352	-18.3105	-35.0952	-21.3623	-13.7329	-28.9917	-59.5092	-6.10352	-6.10352	9.15527	9.15527	-35.0952
0.1306	6.10352	-48.8281	-24.4141	33.5693	-41.1987	-35.0952	-18.3105	7.62939	-6.10352	48.8281	-30.5176	-56.4575
0.1307	4.57764	-22.8882	73.2422	41.1987	38.147	-13.7329	18.3105	-100.708	-53.4057	28.9917	45.7764	-48.8281
0.1308	36.6211	45.7763	0	19.8364	-15.2588	-32.0435	27.4658	-18.3105	-16.7847	-59.5092	-42.7246	47.3022
0.1309	-42.7246	7.62939	9.15527	-12.207	1.52588	39.6729	1.52588	50.354	53.4058	-32.0435	-6.10352	44.2505
0.131	-39.6728	-33.5693	-62.561	-39.6728	-12.207	71.7163	-70.1904	44.2505	51.8799	-54.9316	4.57764	32.0435
0.1311	9.15524	56.4575	-39.6729	-45.7763	-35.0952	3.05176	-36.6211	10.6812	-36.6211	19.8364	22.8882	-48.8281
0.1312	-41.1987	-3.05176	-32.0434	-57.9834	15.2588	-45.7763	-18.3105	-131.226	-42.7246	62.561	59.5092	-54.9316
0.1313	33.5693	-102.234	1.52585	-12.207	13.7329	-42.7246	79.3457	7.62939	-13.7329	27.4658	4.57764	10.6812
0.1314	-35.0952	-47.3022	71.7163	7.62936	38.147	51.8799	22.8882	30.5175	25.9399	38.147	-62.561	9.15527
0.1315	30.5175	62.561	36.6211	4.57764	-9.15527	-28.9917	3.05176	-7.62939	56.4575	-27.4658	1.52588	25.9399
0.1316	-3.05176	73.2422	-33.5693	-6.10352	-18.3105	42.7246	7.62939	-54.9316	21.3623	-33.5693	21.3623	44.2505
0.1317	-54.9316	-48.8281	-3.05173	-64.0869	-24.4141	0	-15.2588	3.05176	-39.6729	3.05176	-57.9834	-9.15527
0.1318	-57.9834	-68.6645	-56.4575	-24.4141	62.561	-21.3623	-4.57764	6.10352	-30.5176	6.10352	-39.6729	-62.561
0.1319	80.8716	6.10352	9.15524	-1.52588	27.4658	-59.5092	4.57764	-16.7847	16.7847	61.0351	-53.4058	-30.5176
0.132	22.8882	7.62939	-4.57764	7.62939	-65.6128	21.3623	21.3623	-48.8281	32.0435	-15.2588	1.52588	-15.2588
0.1321	-28.9917	-27.4658	19.8364	59.5092	-33.5693	13.7329	24.4141	-30.5176	-16.7847	-82.3975	-6.10352	53.4058
0.1322	25.9399	44.2505	42.7246	32.0434	-3.05176	27.4658	-4.57764	22.8882	-28.9917	-42.7246	-22.8882	9.15527
0.1323	4.57764	138.855	-28.9917	-41.1987	-3.05176	-13.7329	-18.3105	50.354	-1.52588	6.10352	18.3105	-9.15527
0.1324	-74.768	32.0435	-79.3457	-74.768	18.3105	15.2588	-68.6645	-36.6211	-7.62939	-16.7847	33.5693	-6.10352
0.1325	-50.354	-3.05176	57.9834	0	-53.4057	-70.1904	-3.05176	-12.207	-38.147	-16.7847	-41.1987	-28.9917
0.1326	28.9917	19.8364	61.0351	53.4057	36.6211	-32.0434	16.7847	-22.8882	18.3105	42.7246	-30.5176	10.6812
0.1327	45.7763	12.207	13.7329	-62.561	-77.8198	112.915	53.4058	12.207	-25.9399	0	21.3623	-1.52588
0.1328	-10.6812	-36.6211	6.10349	-1.52588	-106.811	85.4492	24.4141	12.207	-21.3623	-39.6729	6.10352	-4.57764
0.1329	19.8364	21.3623	-100.708	30.5175	-18.3105	-51.8799	-9.15527	-38.1469	-109.863	-41.1987	44.2505	16.7847
0.133	4.57764	39.6728	9.15527	-36.6211	35.0952	-6.10352	-10.6812	-50.354	68.6646	12.207	-21.3623	21.3623
0.1331	-15.2588	-54.9316	-3.05176	7.62939	-39.6729	-83.9233	59.5093	108.337	71.7163	-67.1386	-30.5176	25.9399
0.1332	-53.4057	-51.8799	42.7246	-27.4658	-38.1469	-24.414	-27.4658	61.0352	85.4492	18.3105	3.05176	13.7329
0.1333	-44.2505	0	-22.8882	-62.561	15.2588	19.8364	-28.9917	-44.2505	38.147	149.536	62.561	-12.207
0.1334	54.9316	41.1987	1.52588	16.7847	-39.6729	18.3105	-22.8882	-48.8281	-33.5693	-68.6645	65.6128	-102.234
0.1335	9.15524	-3.05176	-27.4658	-61.0352	9.15527	38.147	-12.207	-4.57764	-50.354	-41.1987	76.2939	16.7847
0.1336	-24.414	-62.561	-53.4057	6.10352	-9.15524	-57.9834	33.5693	80.8716	-27.4658	-12.207	6.10352	-83.9233
0.1337	19.8364	-12.207	-22.8882	16.7847	21.3623	-97.6562	3.05176	47.3022	42.7246	24.4141	-38.147	-35.0952
0.1338	-21.3623	-42.7246	-6.10352	-30.5176	59.5093	27.4658	-24.414	3.05176	33.5693	-22.8882	-24.414	9.15527
0.1339	-56.4575	53.4057	12.207	-30.5176	-24.4141	3.05176	48.8281	-62.561	21.3623	-73.2422	-62.561	6.10352
0.134	-18.3105	36.6211	-33.5693	-16.7846	-24.414	-6.10349	-51.8799	19.8364	-56.4575	21.3623	0	10.6812
0.1341	54.9316	27.4658	-73.2422	-7.62939	-39.6728	7.62939	-33.5693	-19.8364	4.57764	67.1387	82.3975	9.15527
0.1342	22.8882	7.62939	38.1469	16.7846	-6.10352	3.05176	-30.5176	-1.52588	-21.3623	35.0952	39.6729	-28.9917
0.1343	-83.9233	-41.1987	-19.8364	57.9834	33.5693	4.57764	6.10352	70.1904	-97.6563	-15.2588	-83.9233	-35.0952
0.1344	-1.52588	-74.768	19.8364	-57.9834	1.52588	-70.1904	102.234	6.10352	48.8281	-25.9399	-79.3457	-15.2588
0.1345	-19.8364	21.3623	-18.3105	-54.9316	-6.10352	-12.207	0	-48.8281	82.3974	33.5693	13.7329	24.4141
0.1346	-45.7764	36.6211	-39.6728	-39.6729	-33.5693	45.7763	-59.5092	-7.62939	-30.5175	-36.6211	27.4658	0
0.1347	16.7847	25.9399	-6.10352	-32.0434	-15.2588	59.5092	-68.6645	-12.207	-21.3623	15.2588	-3.05176	-47.3022
0.1348	73.2422	-94.6045	-39.6729	7.62939	9.15527	-35.0952	-7.62939	42.7246	-21.3623	0	62.561	-32.0435
0.1349	48.8281	53.4058	24.4141	85.4492	64.0869	-24.4141	-24.4141	-10.6812	-19.8364	30.5176	-57.9834	-27.4658
0.135	-97.6562	-83.9233	115.967	-68.6646	-4.57764	-39.6729	39.6729	-47.3022	24.4141	10.6812	-9.15527	44.2505
0.1351	30.5176	144.958	-39.6728	61.0352	-15.2588	-36.6211	61.0351	51.8799	77.8198	-32.0435	-32.0435	80.8716
0.1352	-6.10352	12.207	-114.441	10.6812	-91.5527	-9.15527	91.5527	56.4575	-24.4141	-103.76	39.6729	36.6211
0.1353	-12.207	27.4658	-9.15527	-39.6729	7.62939	-57.9834	-59.5092	15.2588	-59.5093	36.6211	123.596	-6.10352
0.1354	-71.7163	-18.3105	-4.57764	47.3022	19.8364	16.7847	114.441	-62.561	28.9917	96.1303	45.7763	-25.9399
0.1355	22.8882	-4.57764	56.4575	27.4658	6.10352	-126.648	119.019	-91.5527	-57.9834	18.3105	-134.277	-129.7
0.1356	35.0952	45.7764	85.4492	36.6211	13.7329	33.5693	33.5693	32.0435	19.8364	105.286	-35.0952	-73.2422
0.1357	-19.8364	-19.8364	10.6812	18.3105	42.7246	39.6729	-18.3105	64.0869	15.2588	-61.0352	28.9917	50.354
0.1358	-99.1821	-28.9917	-70.1904	-32.0434	-12.207	41.1987	27.4658	36.6211	6.10352	-6.10352	-12.207	-38.147
0.1359	-19.8364	-16.7847	-85.4492	-65.6128	-36.6211	0	-80.8716	-9.15527	59.5092	9.15527	15.2588	-27.4658
0.136	-19.8364	54.9316	-44.2505	64.0869	22.8882	-3.05176	-57.9834	-67.1386	-1.52588	32.0435	51.8799	1.52588
0.1361	-33.5693	-33.5693	59.5092	-28.9917	13.7329	42.7246	15.2588	-4.57764	-39.6729	41.1987	-61.0351	-41.1987
0.1362	-25.9399	-44.2505	24.414	-47.3022	-7.62939	-71.7163	97.6562	12.207	18.3105	18.3105	-41.1987	15.2588
0.1363	32.0435	-21.3623	15.2588	-12.207	-27.4658	-41.1987	9.15527	-33.5693	15.2588	-9.15527	16.7847	68.6646
0.1364	-25.9399	103.76	68.6645	39.6729	-6.10352	21.3623	-33.5693	4.57764	16.7847	1.52588	30.5176	42.7246
0.1365	-35.0952	36.6211	-50.354	42.7246	44.2505	91.5527	-28.9917	42.7246	-7.62939	-28.9917	16.7847	-32.0435
0.1366	-21.3623	-4.57764	10.6811	-15.2588	7.62939	-53.4058	18.3105	53.4058	-15.2588	-36.6211	-9.15527	-36.6211
0.1367	9.15527	-41.1987	-16.7847	-57.9834	-15.2588	-88.5009	-16.7847	-1.52588	44.2505	115.967	15.2588	-48.8281
0.1368	-16.7847	-51.8799	1.52588	-22.8882	-6.10352	-35.0952	-54.9316	-32.0435	50.354	15.2588	-53.4058	10.6812
0.1369	-4.57764	4.57764	65.6128	-18.3105	-32.0435	6.10352	25.9399	-18.3105	-80.8716	-39.6728	62.561	-6.10352
0.137	-9.15527	0	-25.9399	-21.3623	-67.1387	53.4058	27.4658	-12.207	-21.3623	-6.10352	27.4658	12.207
0.1371	-9.15524	-13.7329	-13.7329	-7.62939	-18.3105	13.7329	1.52588	50.354	12.207	-35.0952	6.10352	53.4058
0.1372	-71.7163	-4.57764	-22.8882	12.207	21.3623	16.7847	-44.2505	36.6211	-10.6812	-16.7847	7.62939	18.3105
0.1373	-35.0952	30.5176	-73.2422	-41.1987	32.0434	-30.5176	38.147	-82.3974	15.2588	12.207	-65.6128	-65.6128
0.1374	-1.52588	-15.2588	-19.8364	-56.4575	32.0435	-64.0869	28.9917	-38.147	3.05176	13.7329	-30.5176	-7.62939
0.1375	28.9917	-42.7246	54.9316	-3.05176	0	13.7329	1.52588	-22.8882	13.7329	6.10352	-15.2588	28.9917
0.1376	25.9399	7.62939	-1.52588	-22.8882	-22.8882	32.0434	-13.7329	-24.4141	-47.3022	19.8364	-27.4658	-1.52588
0.1377	-7.62939	7.62939	-22.8882	27.4658	-24.4141	30.5175	-24.4141	-39.6729	-13.7329	-15.2588	35.0952	22.8882
0.1378	-32.0434	-15.2588	-13.7329	-4.57764	4.57764	3.05176	1.52588	51.8799	-16.7847	-35.0952	-9.15527	27.4658
0.1379	-33.5693	-79.3457	-86.9751	-1.52588	44.2505	-54.9316	53.4057	64.0869	30.5176	-7.62939	-59.5093	-3.05176
0.138	-25.9399	-42.7246	-1.52588	-45.7764	-9.15527	-27.4658	59.5092	-1.52588	68.6645	7.62939	-32.0435	-36.6211
0.1381	9.15527	-13.7329	27.4658	-6.10352	3.05176	1.52588	-19.8364	-28.9917	70.1904	-7.62939	22.8882	-16.7847
0.1382	59.5092	16.7847	4.57764	44.2505	0	57.9834	-91.5527	-1.52588	-6.10352	30.5176	9.15527	28.9917
0.1383	21.3623	7.62939	-53.4057	9.15527	-9.15527	45.7763	7.62939	21.3623	-79.3457	-35.0952	4.57764	39.6729
0.1384	-9.15527	-38.147	-47.3022	53.4057	-36.6211	-47.3022	6.10352	-39.6729	-42.7246	10.6812	33.5693	0
0.1385	-30.5175	-50.354	6.10352	-3.05176	10.6812	-59.5093	30.5176	41.1987	-24.4141	6.10352	-64.0869	-61.0351
0.1386	-65.6128	28.9917	39.6728	21.3623	50.354	24.4141	25.9399	41.1987	10.6812	-10.6812	-82.3975	45.7764
0.1387	-27.4658	-32.0435	-21.3623	-4.57764	-13.7329	-9.15527	4.57764	-15.2588	51.8799	-18.3105	-68.6646	28.9917
0.1388	32.0434	-47.3022	-28.9917	-67.1386	-45.7763	1.52585	-57.9834	-42.7246	12.207	-4.57764	-36.6211	56.4575
0.1389	-39.6728	6.10352	-25.9399	-38.1469	30.5175	25.9399	-61.0352	-15.2588	54.9316	41.1987	100.708	-1.52588
0.139	15.2588	48.8281	-19.8364	7.62939	-6.10352	93.0786	-50.354	-4.57761	-65.6128	16.7847	44.2505	-53.4058
0.1391	33.5693	-27.4658	21.3623	-12.207	15.2588	9.15527	19.8364	-18.3105	-59.5092	28.9917	-51.8799	-19.8364
0.1392	-30.5176	10.6812	28.9917	41.1987	44.2505	-64.0869	48.8281	12.207	50.354	-10.6812	-85.4492	38.147
0.1393	-59.5092	-15.2588	3.05176	18.3105	-4.57764	-15.2588	79.3457	71.7163	36.6211	4.57764	-3.05176	32.0435
0.1394	18.3105	-30.5175	-15.2588	-38.1469	-25.9399	3.05176	-56.4575	-16.7847	56.4575	-3.05176	-19.8364	32.0435
0.1395	-21.3623	44.2505	-38.1469	-74.768	-33.5693	-13.7329	-19.8364	-39.6729	-6.10349	-21.3623	53.4057	7.62939
0.1396	0	21.3623	-28.9917	-39.6728	36.6211	13.7329	-67.1386	-65.6128	-59.5093	12.207	76.2939	-35.0952
0.1397	-39.6729	-22.8882	1.52588	3.05176	-4.57764	-12.207	25.9399	10.6812	-3.05176	12.207	-12.207	-64.0869
0.1398	-36.6211	-93.0786	39.6728	-32.0435	42.7246	-22.8882	68.6645	-33.5693	80.8716	-21.3623	3.05176	3.05176
0.1399	16.7847	-7.62939	27.4658	-53.4057	-15.2588	1.52588	10.6812	4.57764	-48.8281	13.7329	-53.4058	-13.7329
0.14	-13.7329	45.7763	-19.8364	0	-33.5693	36.6211	-3.05176	65.6128	1.52588	-53.4058	22.8882	15.2588
0.1401	-21.3623	1.52588	-30.5175	27.4658	19.8364	39.6729	24.4141	93.0786	12.207	0	48.8281	0
0.1402	-32.0435	-38.1469	-27.4658	-21.3623	9.15527	-36.6211	-1.52588	-32.0434	-39.6729	-12.207	-48.8281	-28.9917
0.1403	-48.8281	-10.6812	-39.6729	-30.5176	18.3105	-36.6211	-54.9316	-42.7246	13.7329	25.9399	32.0435	-76.2939
0.1404	61.0352	-50.354	33.5693	24.4141	114.441	10.6812	21.3623	-33.5693	-32.0435	9.15527	-38.147	10.6812
0.1405	-39.6729	77.8198	80.8716	12.207	-36.6211	-21.3623	64.0869	16.7847	-6.10352	-56.4575	-10.6812	27.4658
0.1406	-115.967	70.1904	160.217	-61.0351	-10.6812	-9.15527	27.4658	32.0435	30.5176	-33.5693	35.0952	59.5093
0.1407	-61.0351	24.414	-131.226	33.5693	-18.3105	-4.57764	-42.7246	27.4658	25.9399	-48.8281	-16.7847	-3.05176
0.1408	-50.354	56.4575	96.1304	47.3022	18.3105	64.0869	-91.5527	-10.6812	-7.62939	16.7847	35.0952	-45.7764
0.1409	-10.6811	-73.2422	-93.0786	83.9233	114.441	-61.0351	9.15527	-4.57764	-62.561	42.7246	-33.5693	-44.2505
0.141	3.05176	-56.4575	-18.3105	27.4658	-86.9751	-41.1987	71.7163	-41.1987	-38.147	-18.3105	-39.6729	13.7329
0.1411	-16.7846	13.7329	30.5176	-59.5092	53.4058	80.8716	97.6562	70.1904	41.1987	61.0351	3.05176	-9.15527
0.1412	1.52588	18.3105	13.7329	24.4141	-16.7847	-3.05176	119.019	-27.4658	53.4058	-7.62939	24.4141	82.3975
0.1413	30.5176	4.57764	-30.5176	21.3623	-10.6812	-42.7246	114.441	-93.0786	42.7246	-91.5527	54.9316	88.5009
0.1414	-48.8281	70.1904	-54.9316	-38.1469	-21.3623	-4.57764	-85.4492	119.019	1.52588	-129.7	-21.3623	-53.4058
0.1415	-47.3022	-32.0434	1.52588	-3.05176	-7.62939	-54.9316	-48.8281	4.57761	64.0869	-32.0435	-76.2939	-33.5693
0.1416	33.5693	-82.3974	24.4141	-50.354	-6.10352	-71.7163	9.15524	-96.1303	39.6729	205.994	65.6128	-25.9399
0.1417	36.6211	-9.15524	41.1987	-25.9399	-4.57764	-4.57764	21.3623	-79.3457	32.0435	-19.8364	-13.7329	-67.1386
0.1418	53.4057	35.0952	-4.57764	73.2422	-53.4058	54.9316	-22.8882	18.3105	-53.4058	-103.76	111.389	13.7329
0.1419	-12.207	-27.4658	-54.9316	45.7764	-61.0352	79.3457	21.3623	38.147	-54.9316	-39.6729	4.57764	82.3975
0.142	19.8364	-91.5527	-57.9834	-47.3022	21.3623	-12.207	-22.8882	-13.7329	-44.2505	-22.8882	-27.4658	62.561
0.1421	-48.8281	16.7846	-47.3022	-36.6211	22.8882	-47.3022	-3.05176	1.52588	15.2588	-18.3105	-59.5092	-12.207
0.1422	-47.3022	-7.62936	-15.2588	0	30.5176	-47.3022	3.05176	54.9316	22.8882	-25.9399	-94.6045	-44.2505
0.1423	-4.57764	-30.5175	7.62939	-13.7329	7.62939	16.7847	12.207	-16.7847	21.3623	93.0786	-62.561	-47.3022
0.1424	-22.8882	-35.0952	21.3623	-19.8364	-33.5693	-15.2588	-62.561	6.10352	15.2588	7.62939	35.0952	-7.62939
0.1425	-39.6728	27.4658	-21.3623	-22.8882	44.2505	22.8882	-56.4575	-48.8281	-62.561	-61.0352	61.0352	6.10352
0.1426	56.4575	45.7763	-47.3022	57.9834	18.3105	71.7163	-19.8364	-7.62939	-70.1904	-42.7246	45.7764	-30.5176
0.1427	0	-9.15527	13.7329	-15.2588	48.8281	-67.1387	28.9917	-21.3623	22.8882	-56.4575	6.10352	30.5176
0.1428	-41.1987	-80.8716	-41.1987	-22.8882	6.10349	-82.3975	79.3457	67.1386	10.6812	-6.10352	-41.1987	-1.52588
0.1429	-91.5527	-50.354	-12.207	-13.7329	-15.2588	-24.414	-28.9917	-3.05176	54.9316	27.4658	-36.6211	7.62939
0.143	18.3105	54.9316	38.147	16.7847	9.15527	47.3022	-50.354	-80.8716	28.9917	13.7329	18.3105	-4.57764
0.1431	144.958	-7.62939	0	-21.3623	-70.1904	42.7246	-9.15527	-45.7764	-12.207	32.0435	71.7163	9.15527
0.1432	-24.414	144.958	-82.3974	-30.5176	-3.05176	-6.10352	57.9834	53.4057	-50.354	-62.561	30.5176	-44.2505
0.1433	-51.8799	-64.0869	22.8882	-70.1904	19.8364	18.3105	65.6128	41.1987	25.9399	16.7847	-21.3623	-4.57764
0.1434	-6.10352	-178.528	0	76.2939	56.4575	-96.1304	18.3105	35.0952	22.8882	-24.4141	-18.3105	-3.05176
0.1435	82.3974	42.7246	-158.691	65.6128	7.62939	-65.6128	137.329	-16.7847	65.6128	-25.9399	-53.4057	-30.5176
0.1436	-25.9399	54.9316	-19.8364	12.207	-140.381	-51.8799	71.7163	48.8281	-50.354	28.9917	3.05176	51.8799
0.1437	-25.9399	54.9316	-33.5693	41.1987	-79.3457	-129.7	-184.631	-18.3105	-22.8882	97.6562	54.9316	0
0.1438	76.2939	-6.10352	-21.3623	-25.9399	9.15527	149.536	-39.6728	62.561	-53.4057	80.8716	100.708	-28.9917
0.1439	35.0952	-36.6211	-1.52588	24.414	-19.8364	4.57764	0	-36.6211	-64.0869	96.1303	-9.15527	-56.4575
0.144	-16.7847	-41.1987	54.9316	-4.57764	15.2588	-21.3623	76.2939	38.147	-30.5176	-12.207	-36.6211	-88.501
0.1441	-3.05176	-47.3022	39.6728	6.10352	-3.05176	-50.354	71.7163	59.5093	71.7163	57.9834	-1.52588	152.588
0.1442	4.57764	19.8364	44.2505	-7.62939	9.15527	-33.5693	-12.207	59.5092	103.76	-4.57764	-1.52588	88.501
0.1443	-64.0869	18.3105	-94.6045	-48.8281	-50.354	12.207	-51.8799	-15.2588	-25.9399	-4.57764	7.62939	44.2505
0.1444	-18.3105	47.3022	-65.6128	-16.7846	9.15527	-15.2588	-36.6211	-22.8882	-25.9399	-15.2588	16.7847	-4.57764
0.1445	36.6211	-35.0952	-3.05176	19.8364	64.0869	-33.5693	-45.7764	-1.52588	0	0	32.0435	-50.354
0.1446	27.4658	-41.1987	19.8364	-13.7329	68.6645	-47.3022	9.15527	7.62939	-27.4658	22.8882	-45.7764	-79.3457
0.1447	9.15527	50.354	22.8882	54.9316	-59.5093	6.10352	80.8716	-9.15527	-25.9399	-22.8882	-105.286	-32.0435
0.1448	-39.6728	1.52588	42.7246	1.52588	-10.6812	10.6812	-12.207	21.3623	21.3623	-10.6812	10.6812	70.1904
0.1449	22.8882	-22.8882	4.57764	-71.7163	19.8364	18.3105	-30.5176	-3.05176	41.1987	7.62939	47.3022	83.9233
0.145	-51.8799	28.9917	-33.5693	-56.4575	-16.7847	28.9917	-56.4575	47.3022	-39.6728	-7.62939	9.15527	-4.57764
0.1451	-13.7329	-61.0351	-67.1386	38.1469	12.207	-64.0869	22.8882	-6.10352	-1.52588	1.52588	7.62939	-70.1904
0.1452	32.0435	-53.4057	10.6812	6.10352	-6.10352	-35.0952	18.3105	-3.05176	-36.6211	57.9834	18.3105	-22.8882
0.1453	-18.3105	18.3105	62.561	12.207	3.05176	15.2588	-4.57764	15.2588	-1.52588	33.5693	-1.52588	-10.6812
0.1454	-15.2588	-13.7329	-15.2588	9.15527	18.3105	1.52588	39.6729	7.62939	15.2588	-39.6728	12.207	24.4141
0.1455	-36.6211	7.62939	-24.414	-50.354	-45.7763	-10.6812	47.3022	-13.7329	86.9751	-25.9399	6.10352	77.8198
0.1456	-65.6128	19.8364	-94.6045	-21.3623	-18.3105	56.4575	-79.3457	-7.62939	39.6729	-1.52588	68.6646	59.5093
0.1457	0	-4.57764	-50.354	-22.8882	28.9917	16.7847	-45.7764	6.10352	3.05176	36.6211	-13.7329	-65.6128
0.1458	-47.3022	-4.57764	-42.7246	7.62939	19.8364	-41.1987	44.2505	-15.2588	-28.9917	-9.15527	-122.07	-79.3457
0.1459	-21.3623	-96.1303	13.7329	-56.4575	-25.9399	-53.4057	13.7329	-18.3105	33.5693	50.354	9.15527	-6.10352
0.146	18.3105	-39.6728	57.9834	-32.0435	4.57764	-45.7764	-56.4575	-32.0435	30.5176	30.5176	-35.0952	32.0435
0.1461	-24.4141	85.4492	-12.207	4.57764	4.57764	35.0952	3.05176	-28.9917	-32.0434	-59.5092	-12.207	10.6812
0.1462	-70.1904	-13.7329	-18.3105	-21.3623	-38.1469	54.9316	-22.8882	50.354	-32.0435	-61.0352	0	-30.5176
0.1463	7.62936	-27.4658	-74.768	3.05176	0	-21.3623	-24.4141	36.6211	39.6729	4.57764	-25.9399	-6.10352
0.1464	6.10352	-73.2422	-36.6211	-47.3022	54.9316	-41.1987	-51.8799	-15.2588	1.52588	68.6646	-4.57764	-33.5693
0.1465	-6.10352	0	7.62939	10.6811	19.8364	-10.6812	-6.10352	-76.2939	7.62939	-9.15527	-51.8799	-33.5693
0.1466	21.3623	9.15527	-18.3105	-4.57764	-21.3623	53.4058	-1.52588	-38.147	10.6812	15.2588	25.9399	3.05176
0.1467	3.05176	-21.3623	57.9834	7.62939	-13.7329	25.9399	-10.6811	21.3623	15.2588	7.62939	79.3457	16.7847
0.1468	9.15527	42.7246	-15.2588	42.7246	-18.3105	16.7847	-12.207	-21.3623	-30.5176	-28.9917	15.2588	19.8364
0.1469	-16.7846	7.62939	-82.3975	-12.207	6.10352	4.57764	-7.62939	-1.52588	-30.5176	-57.9834	7.62939	-30.5176
0.147	-41.1987	-18.3105	-38.147	-6.10352	36.6211	-44.2505	12.207	-32.0435	44.2505	38.147	-53.4058	-21.3623
0.1471	-38.147	-4.57764	48.8281	15.2588	-13.7329	-102.234	47.3022	36.6211	59.5093	28.9917	-28.9917	56.4575
0.1472	4.57764	-21.3623	13.7329	-1.52588	-24.4141	-27.4658	13.7329	25.9399	7.62939	-18.3105	9.15527	-25.9399
0.1473	19.8364	-21.3623	-1.52585	-15.2588	-38.1469	56.4575	-41.1987	-61.0352	3.05176	-1.52588	-7.62939	-13.7329
0.1474	16.7846	59.5092	19.8364	-6.10352	-21.3623	30.5176	-45.7764	9.15527	0	-85.4492	76.2939	64.0869
0.1475	13.7329	-25.9399	-22.8882	24.414	53.4058	57.9834	19.8364	4.57764	-62.561	15.2588	28.9917	-24.4141
0.1476	-18.3105	-13.7329	-39.6728	-18.3105	-22.8882	-33.5693	42.7246	47.3022	-21.3623	44.2505	-76.2939	-35.0952
0.1477	-61.0351	-35.0952	71.7163	-27.4658	22.8882	-85.4492	41.1987	1.52588	19.8364	-9.15527	-54.9316	-47.3022
0.1478	-12.207	-48.8281	-6.10352	-7.62939	25.9399	-57.9834	42.7246	-1.52588	-3.05176	67.1386	45.7764	6.10352
0.1479	18.3105	4.57764	-50.354	48.8281	-73.2422	67.1386	-30.5176	-28.9917	13.7329	-1.52588	4.57764	59.5093
0.148	61.0351	57.9834	-24.414	-16.7846	-51.8799	16.7846	12.207	-19.8364	-30.5175	12.207	61.0352	-13.7329
0.1481	1.52588	-18.3105	3.05176	-16.7847	-3.05176	-28.9917	1.52588	22.8882	-61.0352	54.9316	82.3975	-32.0435
0.1482	15.2588	-44.2505	15.2588	24.414	30.5176	12.207	42.7246	54.9316	-35.0952	-48.8281	-1.52588	-38.147
0.1483	-41.1987	-33.5693	36.6211	28.9917	53.4057	-3.05176	44.2505	-9.15527	-24.4141	-64.0869	-80.8716	-109.863
0.1484	-68.6645	16.7846	12.207	-24.4141	13.7329	-13.7329	1.52588	-39.6729	45.7764	-16.7847	-64.0869	33.5693
0.1485	0	-9.15527	-10.6812	9.15527	-25.9399	-10.6812	30.5175	-15.2588	36.6211	7.62939	44.2505	80.8716
0.1486	-21.3623	-25.9399	-61.0351	-32.0434	-12.207	47.3022	-39.6728	-35.0952	-44.2505	-15.2588	94.6045	4.57764
0.1487	93.0786	6.10352	-54.9316	27.4658	1.52588	25.9399	-94.6045	-71.7163	-59.5093	10.6812	7.62939	-80.8716
0.1488	-9.15527	32.0435	36.6211	1.52588	-4.57764	24.414	24.4141	-77.8198	6.10352	3.05176	-32.0435	-67.1386
0.1489	76.2939	-27.4658	18.3105	54.9316	19.8364	-18.3105	122.07	28.9917	18.3105	-6.10352	21.3623	-59.5093
0.149	-94.6045	12.207	9.15524	-77.8198	-65.6128	13.7329	32.0435	-1.52588	35.0952	-25.9399	-62.561	-6.10352
0.1491	-91.5527	64.0869	-73.2422	9.15527	-48.8281	59.5092	-71.7163	13.7329	42.7246	-4.57764	-50.354	73.2422
0.1492	-22.8882	99.1821	28.9917	-30.5176	44.2505	-6.10352	-51.8799	-30.5176	41.1987	-18.3105	105.286	-7.62939
0.1493	16.7847	-15.2588	-53.4058	-50.354	21.3623	57.9834	-38.147	25.9399	6.10352	4.57764	24.4141	-39.6729
0.1494	-35.0952	-108.337	-80.8716	-6.10349	35.0952	39.6729	61.0352	-41.1987	-33.5693	13.7329	-45.7764	-53.4058
0.1495	50.354	-54.9316	68.6645	-18.3105	19.8364	-181.58	64.0869	-53.4057	1.52588	-15.2588	13.7329	-67.1386
0.1496	48.8281	-16.7846	27.4658	15.2588	42.7246	-41.1987	61.0351	-16.7846	35.0952	22.8882	47.3022	-9.15527
0.1497	-6.10352	33.5693	-24.414	-24.4141	-12.207	28.9917	53.4057	3.05176	-21.3623	-114.441	38.147	45.7764
0.1498	-73.2422	19.8364	-12.207	-42.7246	-13.7329	19.8364	-42.7246	-71.7163	22.8882	-28.9917	-42.7246	6.10352
0.1499	-10.6812	0	-59.5092	-19.8364	-7.62939	-76.2939	-41.1987	32.0435	178.528	90.0269	-16.7847	-6.10352
0.15	47.3022	-10.6812	-32.0435	22.8882	22.8882	-6.10352	-68.6645	-6.10352	-44.2505	71.7163	56.4575	-157.165
0.1501	-15.2588	-39.6728	44.2505	-1.52588	56.4575	-3.05176	18.3105	-36.6211	-19.8364	-54.9316	39.6729	-1.52588
0.1502	-62.561	-16.7846	13.7329	-53.4057	-45.7764	-21.3623	33.5693	-62.561	-44.2505	-39.6729	-13.7329	79.3457
0.1503	3.05176	1.52588	12.207	10.6812	-90.0268	6.10352	4.57764	16.7847	51.8799	16.7847	57.9834	57.9834
0.1504	-22.8882	13.7329	-48.8281	35.0952	12.207	28.9917	-32.0435	30.5176	12.207	-50.354	22.8882	27.4658
0.1505	-82.3974	-7.62939	-83.9233	-30.5175	9.15527	-16.7847	-59.5093	16.7847	-57.9834	-3.05176	-18.3105	-50.354
0.1506	15.2588	6.10352	0	-76.2939	-7.62939	-74.768	-7.62939	9.15527	3.05176	-22.8882	-21.3623	-115.967
0.1507	3.05176	-39.6729	-3.05176	21.3623	7.62936	-38.1469	-22.8882	-15.2588	19.8364	77.8198	13.7329	-13.7329
0.1508	-35.0952	-56.4575	16.7846	38.1469	-32.0435	28.9917	7.62939	-24.414	45.7764	61.0351	-7.62939	33.5693
0.1509	-15.2588	-1.52588	33.5693	-7.62939	-45.7764	28.9917	42.7246	-22.8882	13.7329	-30.5176	-9.15527	33.5693
0.151	13.7329	15.2588	-18.3105	24.4141	-50.354	13.7329	-32.0435	44.2505	-50.354	-38.147	71.7163	39.6729
0.1511	-59.5092	-10.6811	-80.8716	4.57764	-4.57764	16.7847	30.5176	22.8882	-18.3105	15.2588	19.8364	-41.1987
0.1512	-86.9751	-51.8799	-61.0351	-13.7329	-24.4141	-51.8799	39.6729	-39.6728	6.10352	-56.4575	-22.8882	4.57764
0.1513	7.62939	-32.0435	18.3105	-73.2422	24.4141	-65.6128	42.7246	-13.7329	18.3105	-7.62936	-51.8799	-21.3623
0.1514	-59.5093	47.3022	28.9917	32.0435	21.3623	-51.8799	-3.05176	9.15527	15.2588	94.6045	-42.7246	-7.62939
0.1515	57.9834	105.286	-6.10352	32.0435	-27.4658	59.5092	24.414	3.05176	18.3105	-51.8799	-30.5176	-4.57764
0.1516	82.3975	64.0869	16.7847	-99.1821	-10.6812	67.1387	45.7764	28.9917	-44.2505	-27.4658	51.8799	6.10352
0.1517	-74.768	-146.484	-148.01	102.234	18.3105	-59.5093	39.6728	-16.7847	-27.4658	-24.4141	68.6645	-21.3623
0.1518	106.811	47.3022	-25.9399	135.803	-48.8281	-16.7847	80.8716	42.7246	50.354	-41.1987	1.52588	6.10352
0.1519	-25.9399	-86.9751	-74.768	9.15524	-51.8799	-135.803	36.6211	42.7246	-83.9233	-47.3022	-128.174	-38.147
0.152	-61.0351	-33.5693	4.57764	-122.07	-79.3457	45.7764	-30.5176	-39.6729	-47.3022	93.0786	-32.0435	-45.7764
0.1521	41.1987	30.5176	45.7764	13.7329	-21.3623	28.9917	41.1987	47.3022	-100.708	50.354	21.3623	-96.1304
0.1522	-12.207	28.9917	-25.9399	47.3022	21.3623	67.1386	-105.286	-22.8882	85.4492	76.2939	21.3623	-44.2505
0.1523	19.8364	35.0952	-1.52588	30.5176	10.6812	132.751	-28.9917	25.9399	-19.8364	-32.0435	131.226	-126.648
0.1524	-47.3022	3.05176	3.05176	7.62939	33.5693	-7.62939	79.3457	4.57764	-7.62939	-3.05176	-28.9917	-57.9834
0.1525	-30.5175	-103.76	-6.10352	-10.6812	18.3105	-76.2939	18.3105	105.286	38.147	79.3457	-48.8281	-38.147
0.1526	-28.9917	-71.7163	-28.9917	15.2588	7.62939	-32.0435	-33.5693	-10.6812	77.8198	65.6128	-35.0952	42.7246
0.1527	-57.9834	21.3623	-9.15527	-9.15527	-47.3022	24.4141	-48.8281	-96.1303	-35.0952	-33.5693	12.207	54.9316
0.1528	33.5693	73.2422	-12.207	-27.4658	-48.8281	39.6729	-27.4658	9.15527	-42.7246	41.1987	24.4141	21.3623
0.1529	0	4.57764	-10.6812	-16.7847	-39.6728	10.6812	9.15527	42.7246	-1.52588	18.3105	42.7246	-35.0952
0.153	35.0952	-51.8799	24.4141	-4.57764	-16.7847	-10.6811	-42.7246	73.2422	-50.354	-12.207	-1.52588	-47.3022
0.1531	-44.2505	-6.10352	41.1987	-3.05176	12.207	-16.7847	33.5693	9.15527	-13.7329	22.8882	-13.7329	22.8882
0.1532	6.10349	32.0435	0	47.3022	6.10352	7.62939	50.354	-3.05176	4.57764	-15.2588	-4.57764	-22.8882
0.1533	-10.6811	-28.9917	-42.7246	18.3105	-62.561	-27.4658	28.9917	32.0435	108.337	-54.9316	-38.147	32.0435
0.1534	3.05176	12.207	-4.57764	-47.3022	7.62939	-6.10352	-76.2939	30.5176	42.7246	1.52588	25.9399	68.6646
0.1535	-24.414	54.9316	-30.5175	-16.7847	1.52588	50.354	-117.493	-18.3105	-56.4575	53.4058	54.9316	-28.9917
0.1536	19.8364	-38.1469	-18.3105	30.5176	3.05176	-1.52588	15.2588	41.1987	-24.4141	54.9316	19.8364	-48.8281
0.1537	4.57764	-28.9917	-3.05176	19.8364	18.3105	-44.2505	22.8882	-19.8364	-27.4658	-1.52588	-6.10352	-22.8882
0.1538	-22.8882	-4.57764	18.3105	9.15524	16.7847	-9.15527	-1.52588	-68.6645	-32.0435	-62.561	-74.7681	27.4658
0.1539	-19.8364	27.4658	-9.15527	-6.10352	-36.6211	10.6812	22.8882	21.3623	-22.8882	13.7329	-16.7847	-25.9399
0.154	-30.5175	-18.3105	-67.1386	0	-35.0952	-18.3105	24.4141	7.62939	-3.05176	-4.57764	32.0435	-16.7847
0.1541	-51.8799	-38.1469	-61.0351	-27.4658	-41.1987	7.62939	-94.6045	-21.3623	-7.62939	-41.1987	-7.62939	-4.57764
0.1542	3.05176	-16.7846	35.0952	4.57764	64.0869	-68.6645	3.05176	-7.62939	-80.8716	38.147	-1.52588	-77.8198
0.1543	-4.57764	-4.57764	13.7329	4.57764	35.0952	-50.354	22.8882	-54.9316	13.7329	74.768	-74.7681	-53.4058
0.1544	-19.8364	-45.7763	61.0352	6.10352	33.5693	9.15527	42.7246	-21.3623	12.207	-50.354	-24.4141	-13.7329
0.1545	-30.5176	6.10349	54.9316	25.9399	13.7329	22.8882	6.10352	32.0435	-24.4141	-28.9917	-28.9917	42.7246
0.1546	-6.10349	73.2422	13.7329	-15.2588	7.62939	33.5693	53.4058	79.3457	-1.52588	-9.15527	-33.5693	-9.15527
0.1547	-19.8364	-64.0869	-50.354	-33.5693	-4.57764	-22.8882	-1.52588	21.3623	59.5092	6.10352	-7.62939	-16.7847
0.1548	-39.6728	12.207	-57.9834	-22.8882	9.15527	-7.62939	-56.4575	-38.147	9.15527	19.8364	28.9917	-27.4658
0.1549	-30.5176	13.7329	-7.62939	-39.6728	39.6728	25.9399	-10.6812	-76.2939	-83.9233	28.9917	-38.1469	-50.354
0.155	30.5176	-10.6812	51.8799	7.62939	-9.15527	0	64.0869	25.9399	-19.8364	67.1387	-33.5693	-44.2505
0.1551	15.2588	-13.7329	35.0952	65.6128	-44.2505	10.6812	56.4575	56.4575	36.6211	4.57764	-10.6812	38.147
0.1552	-19.8364	-48.8281	10.6811	-7.62936	0	7.62936	12.207	-22.8882	-15.2588	0	30.5176	57.9834
0.1553	-38.147	68.6645	-57.9834	-16.7846	-27.4658	7.62939	-42.7246	15.2588	10.6812	-73.2422	53.4058	13.7329
0.1554	-28.9917	-1.52588	-38.147	0	28.9917	9.15527	-7.62939	-12.207	3.05176	6.10352	19.8364	-32.0435
0.1555	-47.3022	-80.8716	-1.52588	-18.3105	28.9917	-47.3022	21.3623	-1.52588	67.1387	41.1987	-21.3623	1.52588
0.1556	-28.9917	-108.337	41.1987	-36.6211	28.9917	-59.5093	3.05176	-6.10352	42.7246	-38.147	-61.0352	-15.2588
0.1557	33.5693	-1.52588	25.9399	3.05176	-10.6811	27.4658	16.7847	-30.5176	12.207	76.2939	44.2505	10.6812
0.1558	24.4141	91.5527	-51.8799	67.1387	-80.8716	53.4057	-3.05176	-24.4141	-54.9316	21.3623	36.6211	15.2588
0.1559	-54.9316	9.15524	-19.8364	-45.7763	-44.2505	77.8198	30.5176	16.7847	-54.9316	-39.6729	30.5176	-4.57764
0.156	-38.1469	-48.8281	-62.561	-53.4057	88.5009	-42.7246	32.0435	27.4658	-21.3623	10.6812	-6.10352	-56.4575
0.1561	-22.8882	-27.4658	9.15527	9.15527	9.15527	-27.4658	6.10352	-42.7246	44.2505	42.7246	-42.7246	-68.6646
0.1562	-7.62939	-56.4575	7.62939	-25.9399	22.8882	-57.9834	-6.10352	-9.15527	39.6729	30.5176	-41.1987	54.9316
0.1563	-45.7763	-25.9399	-6.10352	33.5693	-35.0952	-48.8281	25.9399	-16.7847	-25.9399	-56.4575	15.2588	-22.8882
0.1564	19.8364	41.1987	18.3105	6.10352	-35.0952	19.8364	-36.6211	-21.3623	-42.7246	-16.7847	-22.8882	-9.15527
0.1565	68.6645	39.6729	1.52588	79.3457	-7.62939	65.6128	-7.62936	33.5693	-38.1469	38.147	105.286	0
0.1566	-25.9399	-36.6211	-38.1469	-7.62939	10.6812	47.3022	-22.8882	16.7847	10.6812	-44.2505	25.9399	-10.6812
0.1567	-27.4658	-19.8364	6.10352	-28.9917	28.9917	-68.6645	-19.8364	-35.0952	-42.7246	-16.7847	-36.6211	24.4141
0.1568	-103.76	-15.2588	25.9399	36.6211	25.9399	-21.3623	22.8882	38.147	3.05176	9.15527	-76.2939	-1.52588
0.1569	50.354	-22.8882	-16.7846	-18.3105	-16.7846	-12.207	4.57764	0	48.8281	7.62939	-67.1387	-10.6812
0.157	68.6646	4.57764	0	-38.147	-9.15527	1.52588	-57.9834	-70.1904	28.9917	1.52588	57.9834	-1.52588
0.1571	-80.8716	115.967	-77.8198	3.05176	-54.9316	6.10352	-15.2588	-27.4658	-9.15527	0	56.4575	-27.4658
0.1572	86.9751	12.207	15.2588	-3.05176	-38.147	33.5693	-10.6812	70.1904	-45.7763	35.0952	85.4492	-24.4141
0.1573	9.15527	88.501	-35.0952	-53.4057	36.6211	21.3623	12.207	-7.62939	-16.7847	4.57764	-21.3623	32.0435
0.1574	-77.8198	-64.0869	-59.5092	-71.7163	36.6211	-76.2939	33.5693	-21.3623	16.7847	-21.3623	-71.7163	-12.207
0.1575	-99.1821	6.10352	36.6211	-9.15527	61.0351	15.2588	-1.52588	-36.6211	3.05176	-24.414	-70.1904	19.8364
0.1576	-24.414	44.2505	-21.3623	19.8364	-83.9233	97.6562	-21.3623	-32.0435	13.7329	25.9399	-21.3623	47.3022
0.1577	36.6211	3.05176	-64.0869	-28.9917	-59.5092	30.5176	-33.5693	-25.9399	24.4141	39.6729	85.4492	18.3105
0.1578	-41.1987	-32.0434	-9.15527	-56.4575	53.4058	-186.157	38.147	-10.6812	-33.5693	36.6211	18.3105	-12.207
0.1579	-3.05176	-33.5693	15.2588	6.10352	-4.57764	12.207	-50.354	-65.6128	-53.4058	13.7329	-30.5176	-88.5009
0.158	-32.0435	-22.8882	13.7329	27.4658	7.62939	-36.6211	99.1821	33.5693	41.1987	-36.6211	-9.15527	-24.4141
0.1581	33.5693	-6.10352	-15.2588	-7.62939	-1.52588	-57.9834	-6.10349	48.8281	125.122	-45.7763	-80.8716	38.147
0.1582	-64.0869	12.207	-45.7763	-16.7847	-30.5176	-19.8364	-36.6211	15.2588	-10.6812	-51.8799	59.5093	61.0352
0.1583	15.2588	-28.9917	-32.0434	-7.62936	19.8364	32.0434	-47.3022	70.1904	122.07	114.441	51.8799	-24.414
0.1584	-36.6211	-18.3105	-77.8198	-9.15527	13.7329	33.5693	-114.441	-115.967	-61.0351	-105.286	187.683	-76.2939
0.1585	-30.5175	3.05176	-13.7329	41.1987	24.414	35.0952	16.7847	-90.0268	-47.3022	-102.234	27.4658	-67.1387
0.1586	3.05176	-80.8716	19.8364	-15.2588	0	-86.9751	151.062	13.7329	-19.8364	-61.0352	-86.9751	77.8198
0.1587	6.10352	-56.4575	-10.6812	-10.6812	-21.3623	24.4141	13.7329	54.9316	25.9399	-13.7329	-62.561	105.286
0.1588	-62.561	-18.3105	-21.3623	-57.9834	-12.207	27.4658	-70.1904	48.8281	54.9316	-3.05176	-1.52588	27.4658
0.1589	-32.0435	38.1469	-67.1386	-99.1821	19.8364	-47.3022	-38.1469	-7.62939	-45.7764	-50.354	18.3105	-16.7847
0.159	-24.4141	19.8364	-77.8198	-50.354	-3.05176	39.6729	61.0351	27.4658	-10.6812	27.4658	-68.6646	-71.7163
0.1591	32.0435	-76.2939	-7.62939	1.52588	4.57764	-62.561	-16.7847	-21.3623	18.3105	54.9316	-15.2588	-16.7847
0.1592	7.62939	3.05176	91.5527	21.3623	35.0952	3.05173	-42.7246	-90.0268	-15.2588	12.207	53.4058	-39.6729
0.1593	10.6812	68.6645	68.6645	-25.9399	64.0869	16.7847	10.6812	-41.1987	-64.0869	-9.15524	12.207	7.62939
[truncated: 3,812 more rows]
[truncated: 2 more columns]

## Sheet: 3d
NKA
V (mv)	(nC) Oocyte 1	(nC) Oocyte 2	(nC) Oocyte 3	(nC) Oocyte 4	(nC) Oocyte 5	(nC) Oocyte 6	(nC) Oocyte 7	(nC) Oocyte 8	(nC) Oocyte 9	(nC) Oocyte 10	(nC) Oocyte 11	(nC) Oocyte 12	(nC) Oocyte 13	N total	Mean	SE of mean
-200	16.7419	21.9351	2.2415	1.81327	--	5.11247	--	--	--	--	--	--	5	9.56885	9.19341	4.11142
-180	15.7212	21.6252	2.30951	1.77374	3.22009	4.92314	3.56679	2.27472	3.40396	2.77085	6.53568	3.17896	12	5.94199	6.20987	1.79263
-160	15.5093	20.5022	2.20511	1.70768	3.09301	4.66488	3.33418	2.13422	3.24467	2.57864	6.14428	2.97096	12	5.67409	5.97775	1.72563
-140	14.3062	19.0805	2.05905	1.60007	2.87985	4.30977	3.02596	1.93556	3.02597	2.33157	5.64888	2.64718	12	5.23755	5.55657	1.60404
-120	12.5071	16.4924	1.79527	1.41582	2.583	3.78712	2.68513	1.71214	2.69242	2.00271	4.91962	2.27388	12	4.57222	4.81079	1.38876
-100	9.92444	13.1848	1.4158	1.12779	2.01593	2.99706	2.1095	1.39267	2.18538	1.5928	3.92013	1.79629	12	3.63855	3.83861	1.10811
-80	6.39563	8.12692	0.89363	0.72757	1.30829	1.91794	1.34011	0.91376	1.4442	1.02856	2.57147	1.13468	12	2.3169	2.39179	0.69045
-60	2.25781	2.57066	0.3097	0.23971	0.43016	0.63977	0.46933	0.34169	0.52981	0.34314	0.8935	0.41821	12	0.78696	0.78223	0.22581
-40	-2.15284	-2.56948	-0.28122	-0.23859	-0.41878	-0.67893	-0.48517	-0.31181	-0.51889	-0.36196	-0.88573	-0.43122	12	-0.77788	0.76583	0.22107
-20	-5.82598	-7.0571	-0.78053	-0.64365	-1.12697	-1.81137	-1.32662	-0.83405	-1.47099	-1.1	-2.55641	-1.11384	12	-2.13729	2.09129	0.6037
0	-8.92976	-10.5582	-1.17556	-0.97969	-1.67984	-2.75172	-2.00153	-1.32254	-2.26465	-1.72997	-3.8697	-1.74447	12	-3.25064	3.14854	0.90891
20	-11.3826	-13.0894	-1.49388	-1.22265	-2.14293	-3.45884	-2.52394	-1.66925	-2.89207	-2.25948	-4.97904	-2.25354	12	-4.11397	3.93789	1.13677
40	-13.1983	-15.1464	-1.73652	-1.41232	-2.44253	-4.0245	-2.96651	-1.89966	-3.38132	-2.71187	-5.81344	-2.72824	12	-4.78847	4.55336	1.31444
60	-14.5164	-16.8882	-1.93854	-1.57343	--	-4.49154	--	--	--	--	--	--	5	-7.88162	7.27573	3.2538
	--	--	--											--	--	--
K794S																	K794S
V (mV)	(nC) Oocyte 1	(nC) Oocyte 2	(nC) Oocyte 3	(nC) Oocyte 4	(nC) Oocyte 5	(nC) Oocyte 6	(nC) Oocyte 7	(nC) Oocyte 8	(nC) Oocyte 9	(nC) Oocyte 10	(nC) Oocyte 11	(nC) Oocyte 12	(nC) Oocyte 13	(nC) Oocyte 14	(nC) Oocyte 15	(nC) Oocyte 16	N total	Mean	SE of mean
-200	6.58608	5.26277	3.04632	4.31194	6.06324	5.1942	4.42338	5.94265	3.94592	4.52756	4.19376	4.53006	2.60152	4.46306	3.09077	5.51701	16	4.60626	0.28094
-180	6.03886	4.79119	2.81119	4.11041	5.57487	4.76057	4.01227	5.5614	3.74813	4.32248	3.99473	4.19427	2.98657	4.80188	3.25809	5.01888	16	4.37411	0.23211
-160	5.35312	4.22334	2.36461	3.71521	4.93818	4.22385	3.6181	4.90674	3.38634	3.80826	3.599	3.63494	2.97	4.57215	3.27876	4.38506	16	3.9361	0.19615
-140	4.53345	3.53616	1.90894	3.20451	4.18823	3.5265	3.10387	4.08034	2.87006	3.25384	3.00716	3.10407	2.57996	3.98537	2.99225	3.66601	16	3.34629	0.1646
-120	3.59857	2.7515	1.46273	2.56554	3.36323	2.77872	2.47417	3.10096	2.35435	2.55068	2.30005	2.4337	2.23337	3.26032	2.52477	2.8498	16	2.66265	0.12832
-100	2.54402	1.98069	1.0278	1.92606	2.35249	1.96761	1.77809	2.14947	1.65435	1.74815	1.53742	1.73338	1.70352	2.44478	1.8981	1.95819	16	1.90026	0.09243
-80	1.48965	1.10525	0.57487	1.17128	1.36359	1.11683	1.05855	1.29322	0.99096	1.03169	0.74124	1.03611	1.07646	1.46137	1.16767	1.16253	16	1.11508	0.0587
-60	0.48185	0.36342	0.20488	0.40382	0.45994	0.38537	0.35435	0.39376	0.30146	0.3605	0.23301	0.33096	0.35873	0.46825	0.40956	0.35646	16	0.36664	0.01899
-40	-0.48207	-0.31728	-0.20563	-0.45206	-0.40313	-0.33912	-0.37221	-0.41868	-0.28667	-0.32268	-0.26141	-0.27705	-0.33171	-0.42671	-0.45303	-0.37515	16	-0.35779	0.01962
-20	-1.37617	-0.98098	-0.51667	-1.12059	-1.22046	-0.99079	-1.00272	-1.11025	-0.70748	-1.01217	-0.91854	-0.90671	-0.99661	-1.35428	-1.28248	-1.00832	16	-1.03158	0.05558
0	-2.15226	-1.56764	-0.81657	-1.82459	-1.9534	-1.54783	-1.63939	-1.64903	-1.10877	-1.58707	-1.36578	-1.39508	-1.55698	-2.18665	-2.02899	-1.59791	16	-1.62362	0.0904
20	-2.87728	-2.12336	-1.05681	-2.52115	-2.54865	-2.07306	-2.06431	-2.18795	-1.49487	-2.18672	-1.94094	-1.85682	-2.1044	-2.98453	-2.73659	-2.07985	16	-2.17733	0.12302
40	-3.55517	-2.54496	-1.26388	-3.08213	-3.13479	-2.57868	-2.42899	-2.61608	-1.84031	-2.69151	-2.35789	-2.12381	-2.51247	-3.62266	-3.36451	-2.54067	16	-2.64116	0.15457
60	-4.10548	-2.95232	-1.47421	-3.48055	-3.53545	-3.05948	-2.769	-2.93738	-2.16612	-2.98405	-2.36734	-2.41439	-2.7978	-4.12538	-3.86816	-2.88228	16	-2.99496	0.17847
K794A
V (mV)	(nC) Oocyte 1	(nC) Oocyte 2	(nC) Oocyte 3	(nC) Oocyte 4	(nC) Oocyte 5	(nC) Oocyte 6	(nC) Oocyte 7	(nC) Oocyte 8	N total	Mean	SE of mean
-200	3.72159	1.88251	1.64216	2.38871	3.54455	2.40453	2.30526	2.03082	7	2.50449	0.30735
-180	3.0682	2.07915	1.38016	1.9325	2.72013	1.93673	1.93346	1.60007	7	2.10256	0.22598
-160	2.45265	2.01755	1.02378	1.50013	2.08767	1.44614	1.54141	1.39735	7	1.70951	0.18615
-140	1.77327	1.37001	0.70171	1.09775	1.58807	0.97462	1.07598	0.90338	7	1.19815	0.14724
-120	1.38004	0.64333	0.44985	0.84357	1.08376	0.65024	0.72113	0.71983	7	0.80688	0.11941
-100	0.90778	0.4112	0.32043	0.57169	0.68903	0.43769	0.5511	0.36651	7	0.52625	0.07893
-80	0.46729	0.17912	0.13465	0.34093	0.4176	0.23766	0.20888	0.08007	7	0.24647	0.05439
-60	0.13162	-0.02871	0.04838	0.03351	0.11765	0.08965	0.03842	0.10293	7	0.07142	0.02112
-40	-0.10156	-0.05375	-0.15443	-0.07378	-0.12326	-0.01856	-0.03158	-0.08848	7	-0.08166	0.01873
-20	-0.34578	-0.18808	-0.11049	-0.33455	-0.39637	-0.20956	-0.23511	-0.11067	7	-0.22801	0.04134
0	-0.57025	-0.40543	-0.20289	-0.52067	-0.61051	-0.24383	-0.30619	-0.25001	7	-0.36987	0.06201
20	-0.77136	-0.52343	-0.30535	-0.73448	-0.88264	-0.32372	-0.40737	-0.29428	7	-0.50116	0.09003
40	-0.79281	-0.67031	-0.3414	-0.89575	-1.07664	-0.40398	-0.49797	-0.42777	7	-0.60156	0.09936
60	-0.92737	-0.70436	-0.35915	-1.0004	-1.30334	-0.50338	-0.66725	-0.47593	7	-0.70583	0.12166
WT
V (mV)	(nC) Oocyte 1	(nC) Oocyte 2	(nC) Oocyte 3	(nC) Oocyte 4	N total	Mean	SE of mean
-200	--	0.21194		-0.08914	2	0.0614	0.15054
-180	0.16584	0.28385	0.247	0.11027	4	0.20174	0.03921
-160	0.09725	0.35291	0.216	0.19136	4	0.21438	0.05279
-140	0.08824	0.24201	0.177	0.25594	4	0.1908	0.03827
-120	0.00303	0.26937	0.104	0.12827	4	0.12617	0.0549
-100	0.0446	0.22611	0.0747	0.09162	4	0.10926	0.04014
-80	0.00878	0.14952	0.071	0.04065	4	0.06749	0.03015
-60	0.06701	0.0798	0.03	0.03402	4	0.05271	0.01226
-40	-0.04012	-0.06784	-0.063	-0.11325	4	-0.07105	0.01531
-20	0.02119	-0.13833	-0.766	-0.18358	3	-0.10024	0.06211
0	-0.03472	-0.31108	-0.071	-0.23365	4	-0.16261	0.06572
20	-0.10326	-0.52165	-0.185	-0.20146	4	-0.25284	0.09214
40	-0.10101	-0.74711	-0.389	-0.47066	4	-0.42694	0.13294
60	-0.14542	-0.92177	-0.616	-0.69039	4	-0.5934	0.1629
					--	--	--
					--	--	--
					--	--	--
					--	--	--
					--	--	--
					--	--	--
					--	--	--
					--	--	--
					--	--	--
					--	--	--
					--	--	--
					--	--	--
					--	--	--
					--	--	--
					--	--	--

## Sheet: 4a 
K794S & R949C			SWC			SPC
Time (s)	Trace #1 (µA)		Time (s)	Trace #1 (µA)		Time (s)	Trace #1 (µA)
0	0.04655		0	-0.25108		0	0.05698
0.1	0.04631		0.1	-0.25134		0.1	0.05688
0.2	0.04639		0.2	-0.25098		0.2	0.05725
0.3	0.04625		0.3	-0.2514		0.3	0.05716
0.4	0.0463		0.4	-0.25133		0.4	0.05702
0.5	0.04637		0.5	-0.25136		0.5	0.05705
0.6	0.04634		0.6	-0.25168		0.6	0.05685
0.7	0.04622		0.7	-0.25172		0.7	0.05707
0.8	0.04652		0.8	-0.25119		0.8	0.0569
0.9	0.04636		0.9	-0.25166		0.9	0.05672
1	0.04631		1	-0.25145		1	0.05708
1.1	0.04633		1.1	-0.25153		1.1	0.05666
1.2	0.04628		1.2	-0.25162		1.2	0.05717
1.3	0.04668		1.3	-0.25124		1.3	0.05673
1.4	0.04677		1.4	-0.25188		1.4	0.05663
1.5	0.0464		1.5	-0.25125		1.5	0.05714
1.6	0.04623		1.6	-0.25128		1.6	0.05719
1.7	0.04648		1.7	-0.25176		1.7	0.05705
1.8	0.04607		1.8	-0.25127		1.8	0.05766
1.9	0.04665		1.9	-0.25156		1.9	0.05716
2	0.04619		2	-0.25172		2	0.05742
2.1	0.04645		2.1	-0.25148		2.1	0.0573
2.2	0.04645		2.2	-0.25163		2.2	0.05733
2.3	0.04655		2.3	-0.25154		2.3	0.05682
2.4	0.04662		2.4	-0.25136		2.4	0.05763
2.5	0.04663		2.5	-0.25156		2.5	0.05739
2.6	0.04663		2.6	-0.25157		2.6	0.05708
2.7	0.0468		2.7	-0.25166		2.7	0.05725
2.8	0.04662		2.8	-0.25143		2.8	0.0575
2.9	0.04652		2.9	-0.25162		2.9	0.05745
3	0.04694		3	-0.25195		3	0.05673
3.1	0.04642		3.1	-0.25145		3.1	0.05687
3.2	0.04671		3.2	-0.25143		3.2	0.05704
3.3	0.04675		3.3	-0.25206		3.3	0.05722
3.4	0.04666		3.4	-0.25169		3.4	0.05763
3.5	0.04674		3.5	-0.25168		3.5	0.05716
3.6	0.04662		3.6	-0.25192		3.6	0.05728
3.7	0.04646		3.7	-0.25148		3.7	0.05762
3.8	0.04675		3.8	-0.25182		3.8	0.05698
3.9	0.04652		3.9	-0.25154		3.9	0.05774
4	0.04662		4	-0.25157		4	0.05745
4.1	0.04651		4.1	-0.25207		4.1	0.05756
4.2	0.04642		4.2	-0.25154		4.2	0.0573
4.3	0.04669		4.3	-0.25198		4.3	0.05698
4.4	0.04648		4.4	-0.25185		4.4	0.0573
4.5	0.04652		4.5	-0.25177		4.5	0.05728
4.6	0.04677		4.6	-0.25218		4.6	0.05766
4.7	0.04677		4.7	-0.252		4.7	0.05733
4.8	0.04668		4.8	-0.25201		4.8	0.05746
4.9	0.04659		4.9	-0.25205		4.9	0.05737
5	0.04649		5	-0.25186		5	0.05701
5.1	0.04649		5.1	-0.25233		5.1	0.05708
5.2	0.04639		5.2	-0.25186		5.2	0.05725
5.3	0.04698		5.3	-0.25198		5.3	0.0578
5.4	0.04669		5.4	-0.25207		5.4	0.05745
5.5	0.0466		5.5	-0.25201		5.5	0.05704
5.6	0.0466		5.6	-0.25206		5.6	0.05666
5.7	0.04652		5.7	-0.25226		5.7	0.05688
5.8	0.04639		5.8	-0.25189		5.8	0.05696
5.9	0.04668		5.9	-0.25212		5.9	0.05682
6	0.04651		6	-0.25195		6	0.0567
6.1	0.04654		6.1	-0.25165		6.1	0.05692
6.2	0.04663		6.2	-0.25197		6.2	0.05682
6.3	0.0464		6.3	-0.2518		6.3	0.05717
6.4	0.04691		6.4	-0.25194		6.4	0.05688
6.5	0.04681		6.5	-0.25165		6.5	0.05679
6.6	0.04694		6.6	-0.25176		6.6	0.05704
6.7	0.04713		6.7	-0.25229		6.7	0.05655
6.8	0.04674		6.8	-0.25183		6.8	0.05704
6.9	0.04669		6.9	-0.2516		6.9	0.05716
7	0.04691		7	-0.25185		7	0.05696
7.1	0.04694		7.1	-0.25163		7.1	0.05641
7.2	0.04709		7.2	-0.25185		7.2	0.05733
7.3	0.04665		7.3	-0.25195		7.3	0.05727
7.4	0.04697		7.4	-0.25148		7.4	0.05736
7.5	0.04703		7.5	-0.25205		7.5	0.05751
7.6	0.04712		7.6	-0.25151		7.6	0.05696
7.7	0.04709		7.7	-0.25194		7.7	0.05736
7.8	0.04704		7.8	-0.25197		7.8	0.05739
7.9	0.04698		7.9	-0.25151		7.9	0.05785
8	0.04723		8	-0.25166		8	0.05763
8.1	0.0473		8.1	-0.25168		8.1	0.05754
8.2	0.04724		8.2	-0.25154		8.2	0.0574
8.3	0.04692		8.3	-0.25176		8.3	0.05798
8.4	0.04718		8.4	-0.25159		8.4	0.05797
8.5	0.04715		8.5	-0.25194		8.5	0.05772
8.6	0.34959		8.6	-0.252		8.6	0.05757
8.7	-0.19325		8.7	-0.25183		8.7	0.05753
8.8	0.04642		8.8	-0.25206		8.8	0.05769
8.9	0.04668		8.9	-0.25195		8.9	0.05771
9	0.04654		9	-0.25151		9	0.05798
9.1	0.047		9.1	-0.25221		9.1	0.05791
9.2	0.04665		9.2	-0.25182		9.2	0.05801
9.3	0.04663		9.3	-0.25172		9.3	0.0578
9.4	0.04643		9.4	-0.25186		9.4	0.05779
9.5	0.04663		9.5	-0.25177		9.5	0.05812
9.6	0.28473		9.6	-0.25201		9.6	0.05818
9.7	-0.15436		9.7	-0.25192		9.7	0.058
9.8	0.0464		9.8	-0.25194		9.8	0.0585
9.9	0.04668		9.9	-0.25201		9.9	0.05808
10	0.04665		10	-0.25171		10	0.05774
10.1	0.04683		10.1	-0.25171		10.1	0.05777
10.2	0.0464		10.2	-0.25188		10.2	0.05812
10.3	0.04692		10.3	-0.25191		10.3	0.05795
10.4	0.04645		10.4	-0.25226		10.4	0.05814
10.5	0.04631		10.5	-0.25182		10.5	0.0582
10.6	0.24168		10.6	-0.25159		10.6	0.05792
10.7	-0.10599		10.7	-0.25194		10.7	0.05788
10.8	0.04614		10.8	-0.25186		10.8	0.05794
10.9	0.04659		10.9	-0.25227		10.9	0.05824
11	0.04643		11	-0.25226		11	0.05768
11.1	0.04645		11.1	-0.25185		11.1	0.05826
11.2	0.04659		11.2	-0.25243		11.2	0.05858
11.3	0.04625		11.3	-0.25198		11.3	0.05836
11.4	0.04657		11.4	-0.25177		11.4	0.0582
11.5	0.0466		11.5	-0.25209		11.5	0.05794
11.6	0.19466		11.6	-0.25166		11.6	0.05777
11.7	-0.07057		11.7	-0.25211		11.7	0.05791
11.8	0.04637		11.8	-0.25211		11.8	0.05801
11.9	0.04623		11.9	-0.25226		11.9	0.05814
12	0.04642		12	-0.25235		12	0.05826
12.1	0.04622		12.1	-0.25211		12.1	0.05792
12.2	0.04654		12.2	-0.25205		12.2	0.05827
12.3	0.04646		12.3	-0.25221		12.3	0.05795
12.4	0.04657		12.4	-0.25224		12.4	0.0583
12.5	0.04669		12.5	-0.25217		12.5	0.05865
12.6	0.13623		12.6	-0.25224		12.6	0.05855
12.7	-0.02956		12.7	-0.25206		12.7	0.05804
12.8	0.04642		12.8	-0.25223		12.8	0.05817
12.9	0.04649		12.9	-0.25211		12.9	0.05789
13	0.0464		13	-0.25214		13	0.0584
13.1	0.04668		13.1	-0.25258		13.1	0.05858
13.2	0.04649		13.2	-0.25232		13.2	0.05806
13.3	0.04666		13.3	-0.25237		13.3	0.05833
13.4	0.04634		13.4	-0.25221		13.4	0.05826
13.5	0.0464		13.5	-0.25214		13.5	0.05847
13.6	0.07492		13.6	-0.25235		13.6	0.0582
13.7	0.02101		13.7	-0.2522		13.7	0.0585
13.8	0.04604		13.8	-0.25214		13.8	0.0587
13.9	0.04637		13.9	-0.25227		13.9	0.0585
14	0.04636		14	-0.25227		14	0.05814
14.1	0.04649		14.1	-0.25269		14.1	0.0583
14.2	0.04654		14.2	-0.25259		14.2	0.05844
14.3	0.0466		14.3	-0.25237		14.3	0.05832
14.4	0.04648		14.4	-0.25246		14.4	0.05843
14.5	0.04672		14.5	-0.25241		14.5	0.05833
14.6	0.01871		14.6	-0.25212		14.6	0.05827
14.7	0.07069		14.7	-0.25278		14.7	0.05853
14.8	0.04665		14.8	-0.25235		14.8	0.0585
14.9	0.04652		14.9	-0.2525		14.9	0.05818
15	0.04643		15	-0.2524		15	0.05777
15.1	0.04639		15.1	-0.25244		15.1	0.05791
15.2	0.04651		15.2	-0.25282		15.2	0.05769
15.3	0.04657		15.3	-0.25232		15.3	0.05785
15.4	0.04655		15.4	-0.25261		15.4	0.05791
15.5	0.04659		15.5	-0.25258		15.5	0.05811
15.6	-0.04355		15.6	-0.25212		15.6	0.05785
15.7	0.11556		15.7	-0.25246		15.7	0.05803
15.8	0.04643		15.8	-0.25235		15.8	0.058
15.9	0.04654		15.9	-0.2524		15.9	0.05808
16	0.04634		16	-0.25258		16	0.05812
16.1	0.04596		16.1	-0.25256		16.1	0.05785
16.2	0.04651		16.2	-0.25255		16.2	0.05832
16.3	0.04637		16.3	-0.2525		16.3	0.05775
16.4	0.04625		16.4	-0.25249		16.4	0.05811
16.5	0.04611		16.5	0.30536		16.5	0.05814
16.6	-0.11414		16.6	-0.32149		16.6	0.05806
16.7	0.17128		16.7	0.1976		16.7	0.05775
16.8	0.04674		16.8	-0.37375		16.8	0.05786
16.9	0.04639		16.9	0.07532		16.9	0.05788
17	0.04654		17	-0.37267		17	0.05817
17.1	0.04622		17.1	-0.0377		17.1	0.05792
17.2	0.04636		17.2	-0.336		17.2	0.05791
17.3	0.04634		17.3	-0.12225		17.3	0.05794
17.4	0.04637		17.4	-0.30279		17.4	0.05808
17.5	0.04617		17.5	-0.21216		17.5	0.05791
17.6	-0.18367		17.6	-0.27676		17.6	0.05814
17.7	0.23454		17.7	-0.30839		17.7	0.05788
17.8	0.04721		17.8	-0.23871		17.8	0.05769
17.9	0.0468		17.9	-0.39961		17.9	0.0582
18	0.04672		18	-0.20757		18	0.0584
18.1	0.04665		18.1	-0.51141		18.1	0.05783
18.2	0.04642		18.2	-0.1902		18.2	0.05766
18.3	0.04631		18.3	-0.64734		18.3	0.05783
18.4	0.04634		18.4	-0.15192		18.4	0.05811
18.5	0.04654		18.5	-0.77773		18.5	0.05808
18.6	-0.24136		18.6	-0.10501		18.6	0.05797
18.7	0.29222		18.7	-0.88835		18.7	0.05792
18.8	0.04736		18.8	-0.08528		18.8	0.05768
18.9	0.04718		18.9	-1.0484		18.9	0.05756
19	0.04692		19	-0.09346		19	0.0575
19.1	0.04683		19.1	-1.27831		19.1	0.05809
19.2	0.04674		19.2	-0.07144		19.2	0.05811
19.3	0.04668		19.3	-0.25182		19.3	0.05812
19.4	0.04684		19.4	-0.25456		19.4	0.05785
19.5	0.04669		19.5	-0.25482		19.5	0.05803
19.6	-0.06236		19.6	-0.25481		19.6	0.05782
19.7	0.09407		19.7	-0.25516		19.7	0.05791
19.8	0.04726		19.8	-0.25401		19.8	0.05821
19.9	0.0466		19.9	-0.25382		19.9	0.05818
20	0.04659		20	-0.25386		20	0.05798
20.1	0.04642		20.1	-0.25291		20.1	0.05846
20.2	0.04671		20.2	-0.25304		20.2	0.0583
20.3	0.04651		20.3	-0.25301		20.3	0.05806
20.4	0.04652		20.4	-0.25256		20.4	0.0583
20.5	0.04646		20.5	-0.25241		20.5	0.05824
20.6	-0.06744		20.6	-0.25211		20.6	0.05798
20.7	0.05092		20.7	-0.25183		20.7	0.05783
20.8	0.04767		20.8	-0.25189		20.8	0.05856
20.9	0.04707		20.9	-0.25171		20.9	0.05864
21	0.04694		21	-0.2514		21	0.05858
21.1	0.04666		21.1	-0.25166		21.1	0.05847
21.2	0.04662		21.2	-0.25151		21.2	0.0585
21.3	0.04655		21.3	-0.25182		21.3	0.05876
21.4	0.04633		21.4	-0.25136		21.4	0.0589
21.5	0.04636		21.5	-0.2514		21.5	0.05853
21.6	-0.09793		21.6	-0.2515		21.6	0.05898
21.7	0.04962		21.7	-0.25136		21.7	0.05902
21.8	0.04773		21.8	-0.25172		21.8	0.05887
21.9	0.04716		21.9	-0.25128		21.9	0.05899
22	0.04703		22	-0.25142		22	0.05867
22.1	0.04668		22.1	-0.25139		22.1	0.05855
22.2	0.04672		22.2	-0.25131		22.2	0.05841
22.3	0.04652		22.3	-0.2514		22.3	0.05894
22.4	0.04643		22.4	-0.25162		22.4	0.05862
22.5	0.04652		22.5	-0.2515		22.5	0.05862
22.6	0.04628		22.6	-0.25191		22.6	0.05852
22.7	0.0466		22.7	-0.25172		22.7	0.05861
22.8	0.0472		22.8	-0.25153		22.8	0.05888
22.9	0.04674		22.9	-0.25201		22.9	0.05876
23	0.0468		23	-0.25163		23	0.05856
23.1	0.04713		23.1	-0.25168		23.1	0.05836
23.2	0.04675		23.2	-0.25214		23.2	0.05824
23.3	0.04703		23.3	-0.25178		23.3	0.0585
23.4	0.04709		23.4	-0.25198		23.4	0.05875
23.5	0.04678		23.5	-0.25177		23.5	0.05821
23.6	0.04678		23.6	-0.25203		23.6	0.0585
23.7	0.04684		23.7	-0.25177		23.7	0.05849
23.8	0.04691		23.8	-0.25171		23.8	0.05849
23.9	0.04692		23.9	-0.252		23.9	0.05849
24	0.04686		24	-0.25186		24	0.05809
24.1	0.04663		24.1	-0.25142		24.1	0.0585
24.2	0.04692		24.2	-0.25192		24.2	0.05817
24.3	0.04683		24.3	-0.25168		24.3	0.0584
24.4	0.04701		24.4	-0.25176		24.4	0.05847
24.5	0.04694		24.5	-0.25221		24.5	0.0585
24.6	0.04709		24.6	-0.2516		24.6	0.05881
24.7	0.0471		24.7	-0.25162		24.7	0.05875
24.8	0.04688		24.8	-0.25203		24.8	0.05896
24.9	0.04723		24.9	-0.25178		24.9	0.05838
25	0.04688		25	-0.25198		25	0.05853
25.1	0.04683		25.1	-0.25185		25.1	0.05855
25.2	0.04718		25.2	-0.25195		25.2	0.05878
25.3	0.0472		25.3	-0.25192		25.3	0.05893
25.4	0.04701		25.4	-0.25192		25.4	0.05829
25.5	0.04712		25.5	-0.25215		25.5	0.05885
25.6	0.04723		25.6	-0.25203		25.6	0.05869
25.7	0.04716		25.7	-0.25145		25.7	0.05873
25.8	0.04694		25.8	-0.2522		25.8	0.0589
25.9	0.04694		25.9	-0.25211		25.9	0.05853
26	0.04692		26	-0.25174		26	0.05901
26.1	0.04692		26.1	-0.25182		26.1	0.05875
26.2	0.04688		26.2	-0.25169		26.2	0.05887
26.3	0.04683		26.3	-0.25186		26.3	0.05881
26.4	0.04677		26.4	-0.25206		26.4	0.05885
26.5	0.04688		26.5	-0.25209		26.5	0.05916
26.6	0.04695		26.6	-0.25237		26.6	0.05917
26.7	0.04663		26.7	-0.25211		26.7	0.05899
26.8	0.04666		26.8	-0.25198		26.8	0.05919
26.9	0.04655		26.9	-0.25256		26.9	0.05911
27	0.04686		27	-0.25209		27	0.05902
27.1	0.04665		27.1	-0.25209		27.1	0.05861
27.2	0.04634		27.2	-0.25229		27.2	0.05869
27.3	0.04654		27.3	-0.25212		27.3	0.05878
27.4	0.04642		27.4	-0.25227		27.4	0.0589
27.5	0.04659		27.5	-0.25176		27.5	0.05875
27.6	0.04669		27.6	-0.25195		27.6	0.05844
27.7	0.04669		27.7	-0.25207		27.7	0.05861
27.8	0.04674		27.8	-0.25214		27.8	0.05882
27.9	0.04683		27.9	-0.25238		27.9	0.05901
28	0.04625		28	-0.25229		28	0.05908
28.1	0.04668		28.1	-0.25205		28.1	0.05881
28.2	0.04666		28.2	-0.25258		28.2	0.05876
28.3	0.04642		28.3	-0.25218		28.3	0.05858
28.4	0.04657		28.4	-0.25218		28.4	0.05876
28.5	0.04636		28.5	-0.25221		28.5	0.05887
28.6	0.04662		28.6	-0.25226		28.6	0.05893
28.7	0.04648		28.7	-0.25229		28.7	0.0587
28.8	0.04646		28.8	-0.25212		28.8	0.05884
28.9	0.04666		28.9	-0.25197		28.9	0.05856
29	0.04639		29	-0.25212		29	0.05853
29.1	0.04594		29.1	-0.25137		29.1	0.05879
29.2	0.04625		29.2	-0.2514		29.2	0.0587
29.3	0.04601		29.3	-0.25156		29.3	0.05879
29.4	0.04648		29.4	-0.2511		29.4	0.05894
29.5	0.0464		29.5	-0.25148		29.5	0.05843
29.6	0.04634		29.6	-0.25121		29.6	0.05881
29.7	0.04643		29.7	-0.2513		29.7	0.05914
29.8	0.04623		29.8	-0.25172		29.8	0.0589
29.9	0.04659		29.9	-0.25128		29.9	0.05881
30	0.04642		30	-0.25136		30	0.0591
30.1	0.04594		30.1	-0.25116		30.1	0.05855
30.2	0.04611		30.2	-0.25089		30.2	0.05869
30.3	0.0462		30.3	-0.25156		30.3	0.05899
30.4	0.04625		30.4	-0.25108		30.4	0.05898
30.5	0.0466		30.5	-0.25092		30.5	0.05873
30.6	0.04645		30.6	-0.25124		30.6	0.05872
30.7	0.04617		30.7	-0.25056		30.7	0.26495
30.8	0.04631		30.8	-0.25081		30.8	0.05457
30.9	0.04646		30.9	-0.25087		30.9	0.36049
31	0.0464		31	-0.25026		31	-0.10693
31.1	0.04622		31.1	-0.25031		31.1	0.05594
31.2	0.04608		31.2	-0.24973		31.2	0.15504
31.3	0.04604		31.3	-0.24976		31.3	0.0545
31.4	0.04613		31.4	-0.24986		31.4	0.22104
31.5	0.04611		31.5	-0.24928		31.5	-0.04611
31.6	0.04616		31.6	-0.24899		31.6	0.05612
31.7	0.04608		31.7	-0.24895		31.7	0.09093
31.8	0.04611		31.8	-0.24797		31.8	0.05623
31.9	0.04628		31.9	-0.248		31.9	0.08858
32	0.04619		32	-0.24713		32	0.03609
32.1	0.04593		32.1	-0.24645		32.1	0.05762
32.2	0.04599		32.2	-0.24574		32.2	0.04845
32.3	0.04617		32.3	-0.24481		32.3	0.05832
32.4	0.04651		32.4	-0.24413		32.4	-0.03429
32.5	0.04604		32.5	-0.24352		32.5	0.12268
32.6	0.04625		32.6	-0.2426		32.6	0.05966
32.7	0.04619		32.7	-0.24295		32.7	0.00513
32.8	0.04659		32.8	-0.24223		32.8	0.06129
32.9	0.0464		32.9	-0.2419		32.9	-0.16641
33	0.04636		33	-0.24162		33	0.20081
33.1	0.0466		33.1	-0.2412		33.1	0.06175
33.2	0.04636		33.2	-0.2411		33.2	-0.06235
33.3	0.04628		33.3	-0.24057		33.3	0.06418
33.4	0.04643		33.4	-0.2402		33.4	-0.30891
33.5	0.0463		33.5	-0.24011		33.5	0.27277
33.6	0.04623		33.6	-0.23961		33.6	0.06389
33.7	0.0462		33.7	-0.23969		33.7	-0.14471
33.8	0.04643		33.8	-0.23964		33.8	0.06728
33.9	0.04634		33.9	-0.2393		33.9	0.06381
34	0.04643		34	-0.23944		34	0.06207
34.1	0.04698		34.1	-0.23943		34.1	0.06094
34.2	0.04744		34.2	-0.23947		34.2	0.06062
34.3	0.04785		34.3	-0.2395		34.3	0.06065
34.4	0.04848		34.4	-0.23917		34.4	0.0602
34.5	0.04909		34.5	-0.23871		34.5	0.06044
34.6	0.04895		34.6	-0.23889		34.6	0.06017
34.7	0.04927		34.7	-0.23865		34.7	0.06009
34.8	0.0493		34.8	-0.23871		34.8	0.06021
34.9	0.04953		34.9	-0.23856		34.9	0.0603
35	0.04953		35	-0.23872		35	0.05992
35.1	0.04924		35.1	-0.23874		35.1	0.05986
35.2	0.04903		35.2	-0.23846		35.2	0.06033
35.3	0.04921		35.3	-0.23843		35.3	0.06038
35.4	0.04907		35.4	-0.2384		35.4	0.06017
35.5	0.04921		35.5	-0.23798		35.5	0.05985
35.6	0.04909		35.6	-0.23811		35.6	0.05992
35.7	0.04906		35.7	-0.23828		35.7	0.06027
35.8	0.04883		35.8	-0.23778		35.8	0.06004
35.9	0.04877		35.9	-0.23795		35.9	0.05992
36	0.0486		36	-0.2376		36	0.05968
36.1	0.04852		36.1	-0.23729		36.1	0.05983
36.2	0.04814		36.2	-0.23738		36.2	0.05986
36.3	0.04797		36.3	-0.23688		36.3	0.06015
36.4	0.04805		36.4	-0.23675		36.4	0.0603
36.5	0.04773		36.5	-0.23648		36.5	0.05997
36.6	0.04752		36.6	-0.23642		36.6	0.06029
36.7	0.04707		36.7	-0.23662		36.7	0.06013
36.8	0.04683		36.8	-0.23607		36.8	0.06024
[truncated: 11,828 more rows]

[truncated: 9 more sheets: 4b, 4c, 4d, 4e , 5a, 5b, 5c, 5d, 5e]
